# Supplementary material for: Identifying species likely threatened by international trade on the IUCN Red List can inform CITES trade measures
Source: Nat Ecol Evol. 2023 Jul 6;7(8):1211–20. doi: 10.1038/s41559-023-02115-8 (PMC10545538; doi:10.1038/s41559-023-02115-8)
Supplement: Supplementary file 4 — Supplementary Data 1 and 2, including the categorization of 21,745 species as likely or unlikely to be threatened by international trade or if there was insufficient information to be able to make this determination. Also includes Red List Threat Category and CITES Appendix for these species and a list of species with BRU threats. [file 41559_2023_2115_MOESM4_ESM.xlsx]

## Sheet: Suppl. Data 1
Kingdom	Phylum	Class	Order	Family	species	International trade threat category	Threat category	CITES Appendix
ANIMALIA	CHORDATA	ACTINOPTERYGII	ACIPENSERIFORMES	ACIPENSERIDAE	Acipenser baerii	L	EN	II
ANIMALIA	CHORDATA	ACTINOPTERYGII	ACIPENSERIFORMES	ACIPENSERIDAE	Acipenser brevirostrum	U	VU	I
ANIMALIA	CHORDATA	ACTINOPTERYGII	ACIPENSERIFORMES	ACIPENSERIDAE	Acipenser dabryanus	L	CR	II
ANIMALIA	CHORDATA	ACTINOPTERYGII	ACIPENSERIFORMES	ACIPENSERIDAE	Acipenser gueldenstaedtii	L	CR	II
ANIMALIA	CHORDATA	ACTINOPTERYGII	ACIPENSERIFORMES	ACIPENSERIDAE	Acipenser medirostris	I	NT	II
ANIMALIA	CHORDATA	ACTINOPTERYGII	ACIPENSERIFORMES	ACIPENSERIDAE	Acipenser mikadoi	L	CR	II
ANIMALIA	CHORDATA	ACTINOPTERYGII	ACIPENSERIFORMES	ACIPENSERIDAE	Acipenser naccarii	U	CR	II
ANIMALIA	CHORDATA	ACTINOPTERYGII	ACIPENSERIFORMES	ACIPENSERIDAE	Acipenser nudiventris	L	CR	II
ANIMALIA	CHORDATA	ACTINOPTERYGII	ACIPENSERIFORMES	ACIPENSERIDAE	Acipenser oxyrinchus	I	NT	II
ANIMALIA	CHORDATA	ACTINOPTERYGII	ACIPENSERIFORMES	ACIPENSERIDAE	Acipenser persicus	L	CR	II
ANIMALIA	CHORDATA	ACTINOPTERYGII	ACIPENSERIFORMES	ACIPENSERIDAE	Acipenser ruthenus	L	VU	II
ANIMALIA	CHORDATA	ACTINOPTERYGII	ACIPENSERIFORMES	ACIPENSERIDAE	Acipenser schrenckii	L	CR	II
ANIMALIA	CHORDATA	ACTINOPTERYGII	ACIPENSERIFORMES	ACIPENSERIDAE	Acipenser sinensis	L	CR	II
ANIMALIA	CHORDATA	ACTINOPTERYGII	ACIPENSERIFORMES	ACIPENSERIDAE	Acipenser stellatus	L	CR	II
ANIMALIA	CHORDATA	ACTINOPTERYGII	ACIPENSERIFORMES	ACIPENSERIDAE	Acipenser sturio	I	CR	I
ANIMALIA	CHORDATA	ACTINOPTERYGII	ACIPENSERIFORMES	ACIPENSERIDAE	Huso dauricus	L	CR	II
ANIMALIA	CHORDATA	ACTINOPTERYGII	ACIPENSERIFORMES	ACIPENSERIDAE	Huso huso	L	CR	II
ANIMALIA	CHORDATA	ACTINOPTERYGII	ACIPENSERIFORMES	ACIPENSERIDAE	Pseudoscaphirhynchus hermanni	U	CR	II
ANIMALIA	CHORDATA	ACTINOPTERYGII	ACIPENSERIFORMES	ACIPENSERIDAE	Pseudoscaphirhynchus kaufmanni	U	CR	II
ANIMALIA	CHORDATA	ACTINOPTERYGII	ACIPENSERIFORMES	ACIPENSERIDAE	Scaphirhynchus albus	U	EN	II
ANIMALIA	CHORDATA	ACTINOPTERYGII	ACIPENSERIFORMES	ACIPENSERIDAE	Scaphirhynchus platorynchus	I	VU	II
ANIMALIA	CHORDATA	ACTINOPTERYGII	ACIPENSERIFORMES	ACIPENSERIDAE	Scaphirhynchus suttkusi	U	CR	II
ANIMALIA	CHORDATA	ACTINOPTERYGII	ACIPENSERIFORMES	POLYODONTIDAE	Polyodon spathula	I	VU	II
ANIMALIA	CHORDATA	ACTINOPTERYGII	ACIPENSERIFORMES	POLYODONTIDAE	Psephurus gladius	U	CR	II
ANIMALIA	CHORDATA	ACTINOPTERYGII	ALBULIFORMES	ALBULIDAE	Albula glossodonta	U	VU	NC
ANIMALIA	CHORDATA	ACTINOPTERYGII	ALBULIFORMES	ALBULIDAE	Albula vulpes	U	NT	NC
ANIMALIA	CHORDATA	ACTINOPTERYGII	ANGUILLIFORMES	ANGUILLIDAE	Anguilla anguilla	L	CR	II
ANIMALIA	CHORDATA	ACTINOPTERYGII	ANGUILLIFORMES	ANGUILLIDAE	Anguilla australis	L	NT	NC
ANIMALIA	CHORDATA	ACTINOPTERYGII	ANGUILLIFORMES	ANGUILLIDAE	Anguilla bengalensis	L	NT	NC
ANIMALIA	CHORDATA	ACTINOPTERYGII	ANGUILLIFORMES	ANGUILLIDAE	Anguilla bicolor	L	NT	NC
ANIMALIA	CHORDATA	ACTINOPTERYGII	ANGUILLIFORMES	ANGUILLIDAE	Anguilla borneensis	I	VU	NC
ANIMALIA	CHORDATA	ACTINOPTERYGII	ANGUILLIFORMES	ANGUILLIDAE	Anguilla dieffenbachii	L	EN	NC
ANIMALIA	CHORDATA	ACTINOPTERYGII	ANGUILLIFORMES	ANGUILLIDAE	Anguilla japonica	L	EN	NC
ANIMALIA	CHORDATA	ACTINOPTERYGII	ANGUILLIFORMES	ANGUILLIDAE	Anguilla luzonensis	L	VU	NC
ANIMALIA	CHORDATA	ACTINOPTERYGII	ANGUILLIFORMES	ANGUILLIDAE	Anguilla mossambica	L	NT	NC
ANIMALIA	CHORDATA	ACTINOPTERYGII	ANGUILLIFORMES	ANGUILLIDAE	Anguilla rostrata	L	EN	NC
ANIMALIA	CHORDATA	ACTINOPTERYGII	ANGUILLIFORMES	OPHICHTHIDAE	Pisodonophis daspilotus	U	NT	NC
ANIMALIA	CHORDATA	ACTINOPTERYGII	ATHERINIFORMES	ATHERINIDAE	Craterocephalus dalhousiensis	U	CR	NC
ANIMALIA	CHORDATA	ACTINOPTERYGII	ATHERINIFORMES	ATHERINIDAE	Craterocephalus fluviatilis	U	CR	NC
ANIMALIA	CHORDATA	ACTINOPTERYGII	ATHERINIFORMES	ATHERINIDAE	Craterocephalus helenae	U	NT	NC
ANIMALIA	CHORDATA	ACTINOPTERYGII	ATHERINIFORMES	ATHERINIDAE	Paratherina cyanea	U	NT	NC
ANIMALIA	CHORDATA	ACTINOPTERYGII	ATHERINIFORMES	ATHERINIDAE	Paratherina labiosa	U	CR	NC
ANIMALIA	CHORDATA	ACTINOPTERYGII	ATHERINIFORMES	ATHERINIDAE	Paratherina striata	U	NT	NC
ANIMALIA	CHORDATA	ACTINOPTERYGII	ATHERINIFORMES	ATHERINIDAE	Paratherina wolterecki	U	NT	NC
ANIMALIA	CHORDATA	ACTINOPTERYGII	ATHERINIFORMES	ATHERINIDAE	Poblana squamata	U	CR	NC
ANIMALIA	CHORDATA	ACTINOPTERYGII	ATHERINIFORMES	ATHERINIDAE	Teramulus waterloti	U	EN	NC
ANIMALIA	CHORDATA	ACTINOPTERYGII	ATHERINIFORMES	ATHERINIDAE	Tominanga aurea	U	NT	NC
ANIMALIA	CHORDATA	ACTINOPTERYGII	ATHERINIFORMES	ATHERINIDAE	Tominanga sanguicauda	U	NT	NC
ANIMALIA	CHORDATA	ACTINOPTERYGII	ATHERINIFORMES	ATHERINOPSIDAE	Atherinella ammophila	I	EN	NC
ANIMALIA	CHORDATA	ACTINOPTERYGII	ATHERINIFORMES	ATHERINOPSIDAE	Atherinella lisa	I	EN	NC
ANIMALIA	CHORDATA	ACTINOPTERYGII	ATHERINIFORMES	ATHERINOPSIDAE	Chirostoma aculeatum	I	CR	NC
ANIMALIA	CHORDATA	ACTINOPTERYGII	ATHERINIFORMES	ATHERINOPSIDAE	Chirostoma attenuatum	U	EN	NC
ANIMALIA	CHORDATA	ACTINOPTERYGII	ATHERINIFORMES	ATHERINOPSIDAE	Chirostoma bartoni	U	CR	NC
ANIMALIA	CHORDATA	ACTINOPTERYGII	ATHERINIFORMES	ATHERINOPSIDAE	Chirostoma chapalae	U	VU	NC
ANIMALIA	CHORDATA	ACTINOPTERYGII	ATHERINIFORMES	ATHERINOPSIDAE	Chirostoma charari	I	CR	NC
ANIMALIA	CHORDATA	ACTINOPTERYGII	ATHERINIFORMES	ATHERINOPSIDAE	Chirostoma estor	U	EN	NC
ANIMALIA	CHORDATA	ACTINOPTERYGII	ATHERINIFORMES	ATHERINOPSIDAE	Chirostoma humboldtianum	U	VU	NC
ANIMALIA	CHORDATA	ACTINOPTERYGII	ATHERINIFORMES	ATHERINOPSIDAE	Chirostoma lucius	L	EN	NC
ANIMALIA	CHORDATA	ACTINOPTERYGII	ATHERINIFORMES	ATHERINOPSIDAE	Chirostoma mezquital	I	EN	NC
ANIMALIA	CHORDATA	ACTINOPTERYGII	ATHERINIFORMES	ATHERINOPSIDAE	Chirostoma patzcuaro	I	CR	NC
ANIMALIA	CHORDATA	ACTINOPTERYGII	ATHERINIFORMES	ATHERINOPSIDAE	Chirostoma promelas	U	EN	NC
ANIMALIA	CHORDATA	ACTINOPTERYGII	ATHERINIFORMES	ATHERINOPSIDAE	Chirostoma riojai	U	CR	NC
ANIMALIA	CHORDATA	ACTINOPTERYGII	ATHERINIFORMES	ATHERINOPSIDAE	Chirostoma sphyraena	L	EN	NC
ANIMALIA	CHORDATA	ACTINOPTERYGII	ATHERINIFORMES	ATHERINOPSIDAE	Colpichthys regis	I	NT	NC
ANIMALIA	CHORDATA	ACTINOPTERYGII	ATHERINIFORMES	ATHERINOPSIDAE	Leuresthes sardina	I	NT	NC
ANIMALIA	CHORDATA	ACTINOPTERYGII	ATHERINIFORMES	BEDOTIIDAE	Bedotia albomarginata	I	EN	NC
ANIMALIA	CHORDATA	ACTINOPTERYGII	ATHERINIFORMES	BEDOTIIDAE	Bedotia alveyi	I	NT	NC
ANIMALIA	CHORDATA	ACTINOPTERYGII	ATHERINIFORMES	BEDOTIIDAE	Bedotia geayi	I	EN	NC
ANIMALIA	CHORDATA	ACTINOPTERYGII	ATHERINIFORMES	BEDOTIIDAE	Bedotia leucopteron	U	EN	NC
ANIMALIA	CHORDATA	ACTINOPTERYGII	ATHERINIFORMES	BEDOTIIDAE	Bedotia longianalis	U	EN	NC
ANIMALIA	CHORDATA	ACTINOPTERYGII	ATHERINIFORMES	BEDOTIIDAE	Bedotia madagascariensis	U	EN	NC
ANIMALIA	CHORDATA	ACTINOPTERYGII	ATHERINIFORMES	BEDOTIIDAE	Bedotia marojejy	U	EN	NC
ANIMALIA	CHORDATA	ACTINOPTERYGII	ATHERINIFORMES	BEDOTIIDAE	Bedotia masoala	U	VU	NC
ANIMALIA	CHORDATA	ACTINOPTERYGII	ATHERINIFORMES	BEDOTIIDAE	Bedotia sp. nov. 'Ankavia-Ankavanana'	U	VU	NC
ANIMALIA	CHORDATA	ACTINOPTERYGII	ATHERINIFORMES	BEDOTIIDAE	Bedotia sp. nov. 'Bemarivo'	U	VU	NC
ANIMALIA	CHORDATA	ACTINOPTERYGII	ATHERINIFORMES	BEDOTIIDAE	Bedotia sp. nov. 'Betampona'	U	VU	NC
ANIMALIA	CHORDATA	ACTINOPTERYGII	ATHERINIFORMES	BEDOTIIDAE	Bedotia sp. nov. 'Lazana'	U	VU	NC
ANIMALIA	CHORDATA	ACTINOPTERYGII	ATHERINIFORMES	BEDOTIIDAE	Bedotia sp. nov. 'Mahanara'	U	VU	NC
ANIMALIA	CHORDATA	ACTINOPTERYGII	ATHERINIFORMES	BEDOTIIDAE	Bedotia sp. nov. 'Manombo'	U	CR	NC
ANIMALIA	CHORDATA	ACTINOPTERYGII	ATHERINIFORMES	BEDOTIIDAE	Bedotia sp. nov. 'Namorona'	U	VU	NC
ANIMALIA	CHORDATA	ACTINOPTERYGII	ATHERINIFORMES	BEDOTIIDAE	Bedotia sp. nov. 'Nosivola'	U	VU	NC
ANIMALIA	CHORDATA	ACTINOPTERYGII	ATHERINIFORMES	BEDOTIIDAE	Bedotia sp. nov. 'Sambava'	U	CR	NC
ANIMALIA	CHORDATA	ACTINOPTERYGII	ATHERINIFORMES	BEDOTIIDAE	Bedotia sp. nov. 'Vevembe'	U	CR	NC
ANIMALIA	CHORDATA	ACTINOPTERYGII	ATHERINIFORMES	BEDOTIIDAE	Bedotia tricolor	I	CR	NC
ANIMALIA	CHORDATA	ACTINOPTERYGII	ATHERINIFORMES	BEDOTIIDAE	Rheocles alaotrensis	I	EN	NC
ANIMALIA	CHORDATA	ACTINOPTERYGII	ATHERINIFORMES	BEDOTIIDAE	Rheocles derhami	U	CR	NC
ANIMALIA	CHORDATA	ACTINOPTERYGII	ATHERINIFORMES	BEDOTIIDAE	Rheocles lateralis	I	CR	NC
ANIMALIA	CHORDATA	ACTINOPTERYGII	ATHERINIFORMES	BEDOTIIDAE	Rheocles vatosoa	U	EN	NC
ANIMALIA	CHORDATA	ACTINOPTERYGII	ATHERINIFORMES	BEDOTIIDAE	Rheocles wrightae	I	EN	NC
ANIMALIA	CHORDATA	ACTINOPTERYGII	ATHERINIFORMES	MELANOTAENIIDAE	Cairnsichthys bitaeniatus	I	CR	NC
ANIMALIA	CHORDATA	ACTINOPTERYGII	ATHERINIFORMES	MELANOTAENIIDAE	Cairnsichthys rhombosomoides	I	EN	NC
ANIMALIA	CHORDATA	ACTINOPTERYGII	ATHERINIFORMES	MELANOTAENIIDAE	Chilatherina bleheri	I	VU	NC
ANIMALIA	CHORDATA	ACTINOPTERYGII	ATHERINIFORMES	MELANOTAENIIDAE	Melanotaenia boesemani	L	EN	NC
ANIMALIA	CHORDATA	ACTINOPTERYGII	ATHERINIFORMES	MELANOTAENIIDAE	Melanotaenia eachamensis	I	EN	NC
ANIMALIA	CHORDATA	ACTINOPTERYGII	ATHERINIFORMES	MELANOTAENIIDAE	Melanotaenia gracilis	I	EN	NC
ANIMALIA	CHORDATA	ACTINOPTERYGII	ATHERINIFORMES	MELANOTAENIIDAE	Melanotaenia pygmaea	I	VU	NC
ANIMALIA	CHORDATA	ACTINOPTERYGII	ATHERINIFORMES	MELANOTAENIIDAE	Melanotaenia sp. nov. 'Darwin'	I	VU	NC
ANIMALIA	CHORDATA	ACTINOPTERYGII	ATHERINIFORMES	MELANOTAENIIDAE	Melanotaenia sp. nov. 'Malanda'	I	CR	NC
ANIMALIA	CHORDATA	ACTINOPTERYGII	ATHERINIFORMES	MELANOTAENIIDAE	Melanotaenia sp. nov. 'Running River'	U	CR	NC
ANIMALIA	CHORDATA	ACTINOPTERYGII	ATHERINIFORMES	MELANOTAENIIDAE	Melanotaenia utcheensis	I	EN	NC
ANIMALIA	CHORDATA	ACTINOPTERYGII	ATHERINIFORMES	PHALLOSTETHIDAE	Neostethus thessa	U	EN	NC
ANIMALIA	CHORDATA	ACTINOPTERYGII	ATHERINIFORMES	PSEUDOMUGILIDAE	Kiunga ballochi	U	CR	NC
ANIMALIA	CHORDATA	ACTINOPTERYGII	ATHERINIFORMES	PSEUDOMUGILIDAE	Pseudomugil connieae	I	VU	NC
ANIMALIA	CHORDATA	ACTINOPTERYGII	ATHERINIFORMES	PSEUDOMUGILIDAE	Pseudomugil mellis	I	EN	NC
ANIMALIA	CHORDATA	ACTINOPTERYGII	ATHERINIFORMES	PSEUDOMUGILIDAE	Scaturiginichthys vermeilipinnis	I	CR	NC
ANIMALIA	CHORDATA	ACTINOPTERYGII	ATHERINIFORMES	TELMATHERINIDAE	Marosatherina ladigesi	L	VU	NC
ANIMALIA	CHORDATA	ACTINOPTERYGII	ATHERINIFORMES	TELMATHERINIDAE	Telmatherina abendanoni	U	NT	NC
ANIMALIA	CHORDATA	ACTINOPTERYGII	ATHERINIFORMES	TELMATHERINIDAE	Telmatherina antoniae	U	NT	NC
ANIMALIA	CHORDATA	ACTINOPTERYGII	ATHERINIFORMES	TELMATHERINIDAE	Telmatherina bonti	U	EN	NC
ANIMALIA	CHORDATA	ACTINOPTERYGII	ATHERINIFORMES	TELMATHERINIDAE	Telmatherina celebensis	U	NT	NC
ANIMALIA	CHORDATA	ACTINOPTERYGII	ATHERINIFORMES	TELMATHERINIDAE	Telmatherina obscura	U	NT	NC
ANIMALIA	CHORDATA	ACTINOPTERYGII	ATHERINIFORMES	TELMATHERINIDAE	Telmatherina opudi	U	NT	NC
ANIMALIA	CHORDATA	ACTINOPTERYGII	ATHERINIFORMES	TELMATHERINIDAE	Telmatherina prognatha	U	NT	NC
ANIMALIA	CHORDATA	ACTINOPTERYGII	ATHERINIFORMES	TELMATHERINIDAE	Telmatherina sarasinorum	U	NT	NC
ANIMALIA	CHORDATA	ACTINOPTERYGII	ATHERINIFORMES	TELMATHERINIDAE	Telmatherina wahjui	U	EN	NC
ANIMALIA	CHORDATA	ACTINOPTERYGII	AULOPIFORMES	SYNODONTIDAE	Harpadon nehereus	L	NT	NC
ANIMALIA	CHORDATA	ACTINOPTERYGII	BATRACHOIDIFORMES	BATRACHOIDIDAE	Sanopus astrifer	U	VU	NC
ANIMALIA	CHORDATA	ACTINOPTERYGII	BATRACHOIDIFORMES	BATRACHOIDIDAE	Sanopus reticulatus	U	EN	NC
ANIMALIA	CHORDATA	ACTINOPTERYGII	BATRACHOIDIFORMES	BATRACHOIDIDAE	Sanopus splendidus	U	EN	NC
ANIMALIA	CHORDATA	ACTINOPTERYGII	BATRACHOIDIFORMES	BATRACHOIDIDAE	Thalassophryne uranoscopus	U	VU	NC
ANIMALIA	CHORDATA	ACTINOPTERYGII	BELONIFORMES	ADRIANICHTHYIDAE	Adrianichthys kruyti	U	CR	NC
ANIMALIA	CHORDATA	ACTINOPTERYGII	BELONIFORMES	ADRIANICHTHYIDAE	Adrianichthys roseni	U	CR	NC
ANIMALIA	CHORDATA	ACTINOPTERYGII	BELONIFORMES	ADRIANICHTHYIDAE	Oryzias asinua	I	EN	NC
ANIMALIA	CHORDATA	ACTINOPTERYGII	BELONIFORMES	ADRIANICHTHYIDAE	Oryzias eversi	I	NT	NC
ANIMALIA	CHORDATA	ACTINOPTERYGII	BELONIFORMES	ADRIANICHTHYIDAE	Oryzias hadiatyae	I	VU	NC
ANIMALIA	CHORDATA	ACTINOPTERYGII	BELONIFORMES	ADRIANICHTHYIDAE	Oryzias hubbsi	I	NT	NC
ANIMALIA	CHORDATA	ACTINOPTERYGII	BELONIFORMES	ADRIANICHTHYIDAE	Oryzias marmoratus	I	NT	NC
ANIMALIA	CHORDATA	ACTINOPTERYGII	BELONIFORMES	ADRIANICHTHYIDAE	Oryzias matanensis	U	NT	NC
ANIMALIA	CHORDATA	ACTINOPTERYGII	BELONIFORMES	ADRIANICHTHYIDAE	Oryzias nebulosus	I	NT	NC
ANIMALIA	CHORDATA	ACTINOPTERYGII	BELONIFORMES	ADRIANICHTHYIDAE	Oryzias nigrimas	I	NT	NC
ANIMALIA	CHORDATA	ACTINOPTERYGII	BELONIFORMES	ADRIANICHTHYIDAE	Oryzias orthognathus	I	NT	NC
ANIMALIA	CHORDATA	ACTINOPTERYGII	BELONIFORMES	ADRIANICHTHYIDAE	Oryzias profundicola	U	NT	NC
ANIMALIA	CHORDATA	ACTINOPTERYGII	BELONIFORMES	ADRIANICHTHYIDAE	Oryzias soerotoi	I	CR	NC
ANIMALIA	CHORDATA	ACTINOPTERYGII	BELONIFORMES	ADRIANICHTHYIDAE	Oryzias timorensis	I	CR	NC
ANIMALIA	CHORDATA	ACTINOPTERYGII	BELONIFORMES	ADRIANICHTHYIDAE	Oryzias woworae	L	EN	NC
ANIMALIA	CHORDATA	ACTINOPTERYGII	BELONIFORMES	ADRIANICHTHYIDAE	Xenopoecilus bonneorum	I	EN	NC
ANIMALIA	CHORDATA	ACTINOPTERYGII	BELONIFORMES	ADRIANICHTHYIDAE	Xenopoecilus poptae	U	EN	NC
ANIMALIA	CHORDATA	ACTINOPTERYGII	BELONIFORMES	ADRIANICHTHYIDAE	Xenopoecilus sarasinorum	I	CR	NC
ANIMALIA	CHORDATA	ACTINOPTERYGII	BELONIFORMES	HEMIRAMPHIDAE	Hyporhamphus xanthopterus	U	VU	NC
ANIMALIA	CHORDATA	ACTINOPTERYGII	BELONIFORMES	HEMIRAMPHIDAE	Nomorhamphus celebensis	I	EN	NC
ANIMALIA	CHORDATA	ACTINOPTERYGII	BELONIFORMES	HEMIRAMPHIDAE	Nomorhamphus megarrhamphus	U	NT	NC
ANIMALIA	CHORDATA	ACTINOPTERYGII	BELONIFORMES	HEMIRAMPHIDAE	Nomorhamphus towoetii	I	VU	NC
ANIMALIA	CHORDATA	ACTINOPTERYGII	BELONIFORMES	HEMIRAMPHIDAE	Nomorhamphus weberi	U	NT	NC
ANIMALIA	CHORDATA	ACTINOPTERYGII	CHARACIFORMES	ALESTIDAE	Alestes bouboni	U	EN	NC
ANIMALIA	CHORDATA	ACTINOPTERYGII	CHARACIFORMES	ALESTIDAE	Alestopetersius nigropterus	I	EN	NC
ANIMALIA	CHORDATA	ACTINOPTERYGII	CHARACIFORMES	ALESTIDAE	Arnoldichthys spilopterus	U	VU	NC
ANIMALIA	CHORDATA	ACTINOPTERYGII	CHARACIFORMES	ALESTIDAE	Brycinus bartoni	U	EN	NC
ANIMALIA	CHORDATA	ACTINOPTERYGII	CHARACIFORMES	ALESTIDAE	Brycinus brevis	U	VU	NC
ANIMALIA	CHORDATA	ACTINOPTERYGII	CHARACIFORMES	ALESTIDAE	Brycinus carolinae	U	VU	NC
ANIMALIA	CHORDATA	ACTINOPTERYGII	CHARACIFORMES	ALESTIDAE	Brycinus derhami	U	VU	NC
ANIMALIA	CHORDATA	ACTINOPTERYGII	CHARACIFORMES	ALESTIDAE	Brycinus luteus	U	VU	NC
ANIMALIA	CHORDATA	ACTINOPTERYGII	CHARACIFORMES	ALESTIDAE	Brycinus nigricauda	U	NT	NC
ANIMALIA	CHORDATA	ACTINOPTERYGII	CHARACIFORMES	ALESTIDAE	Clupeocharax schoutedeni	I	VU	NC
ANIMALIA	CHORDATA	ACTINOPTERYGII	CHARACIFORMES	ALESTIDAE	Ladigesia roloffi	I	EN	NC
ANIMALIA	CHORDATA	ACTINOPTERYGII	CHARACIFORMES	ALESTIDAE	Lepidarchus adonis	I	VU	NC
ANIMALIA	CHORDATA	ACTINOPTERYGII	CHARACIFORMES	ALESTIDAE	Micralestes comoensis	U	VU	NC
ANIMALIA	CHORDATA	ACTINOPTERYGII	CHARACIFORMES	ALESTIDAE	Micralestes eburneensis	U	NT	NC
ANIMALIA	CHORDATA	ACTINOPTERYGII	CHARACIFORMES	ALESTIDAE	Rhabdalestes leleupi	I	CR	NC
ANIMALIA	CHORDATA	ACTINOPTERYGII	CHARACIFORMES	ANOSTOMIDAE	Leporinus muyscorum	I	VU	NC
ANIMALIA	CHORDATA	ACTINOPTERYGII	CHARACIFORMES	BRYCONIDAE	Brycon alburnus	U	NT	NC
ANIMALIA	CHORDATA	ACTINOPTERYGII	CHARACIFORMES	BRYCONIDAE	Brycon moorei	U	VU	NC
ANIMALIA	CHORDATA	ACTINOPTERYGII	CHARACIFORMES	BRYCONIDAE	Brycon orthotaenia	U	VU	NC
ANIMALIA	CHORDATA	ACTINOPTERYGII	CHARACIFORMES	BRYCONIDAE	Brycon posadae	U	NT	NC
ANIMALIA	CHORDATA	ACTINOPTERYGII	CHARACIFORMES	CHARACIDAE	Aphyocharax yekwanae	I	VU	NC
ANIMALIA	CHORDATA	ACTINOPTERYGII	CHARACIFORMES	CHARACIDAE	Astyanax altior	I	VU	NC
ANIMALIA	CHORDATA	ACTINOPTERYGII	CHARACIFORMES	CHARACIDAE	Astyanax cordovae	U	VU	NC
ANIMALIA	CHORDATA	ACTINOPTERYGII	CHARACIFORMES	CHARACIDAE	Astyanax daguae	U	EN	NC
ANIMALIA	CHORDATA	ACTINOPTERYGII	CHARACIFORMES	CHARACIDAE	Astyanax jordani	L	EN	NC
ANIMALIA	CHORDATA	ACTINOPTERYGII	CHARACIFORMES	CHARACIDAE	Astyanax petenensis	U	VU	NC
ANIMALIA	CHORDATA	ACTINOPTERYGII	CHARACIFORMES	CHARACIDAE	Astyanax tamiahua	U	VU	NC
ANIMALIA	CHORDATA	ACTINOPTERYGII	CHARACIFORMES	CHARACIDAE	Astyanax tehuacanensis	U	VU	NC
ANIMALIA	CHORDATA	ACTINOPTERYGII	CHARACIFORMES	CHARACIDAE	Attonitus bounites	U	VU	NC
ANIMALIA	CHORDATA	ACTINOPTERYGII	CHARACIFORMES	CHARACIDAE	Creagrutus gyrospilus	I	VU	NC
ANIMALIA	CHORDATA	ACTINOPTERYGII	CHARACIFORMES	CHARACIDAE	Creagrutus veruina	I	NT	NC
ANIMALIA	CHORDATA	ACTINOPTERYGII	CHARACIFORMES	CHARACIDAE	Cynopotamus atratoensis	U	VU	NC
ANIMALIA	CHORDATA	ACTINOPTERYGII	CHARACIFORMES	CHARACIDAE	Cynopotamus magdalenae	I	NT	NC
ANIMALIA	CHORDATA	ACTINOPTERYGII	CHARACIFORMES	CHARACIDAE	Gymnocharacinus bergii	I	CR	NC
ANIMALIA	CHORDATA	ACTINOPTERYGII	CHARACIFORMES	CHARACIDAE	Hemibrycon inambari	U	NT	NC
ANIMALIA	CHORDATA	ACTINOPTERYGII	CHARACIFORMES	CHARACIDAE	Hyphessobrycon nigricinctus	I	VU	NC
ANIMALIA	CHORDATA	ACTINOPTERYGII	CHARACIFORMES	CHARACIDAE	Hyphessobrycon paucilepis	I	EN	NC
ANIMALIA	CHORDATA	ACTINOPTERYGII	CHARACIFORMES	CHARACIDAE	Hyphessobrycon tuyensis	I	EN	NC
ANIMALIA	CHORDATA	ACTINOPTERYGII	CHARACIFORMES	CHARACIDAE	Knodus longus	U	VU	NC
ANIMALIA	CHORDATA	ACTINOPTERYGII	CHARACIFORMES	CHARACIDAE	Knodus shinahota	I	CR	NC
ANIMALIA	CHORDATA	ACTINOPTERYGII	CHARACIFORMES	CHARACIDAE	Moenkhausia margitae	U	NT	NC
ANIMALIA	CHORDATA	ACTINOPTERYGII	CHARACIFORMES	CHARACIDAE	Oligosarcus schindleri	I	EN	NC
ANIMALIA	CHORDATA	ACTINOPTERYGII	CHARACIFORMES	CHARACIDAE	Pseudochalceus longianalis	U	VU	NC
ANIMALIA	CHORDATA	ACTINOPTERYGII	CHARACIFORMES	CITHARINIDAE	Citharinus eburneensis	U	NT	NC
ANIMALIA	CHORDATA	ACTINOPTERYGII	CHARACIFORMES	CURIMATIDAE	Curimata mivartii	U	NT	NC
ANIMALIA	CHORDATA	ACTINOPTERYGII	CHARACIFORMES	CURIMATIDAE	Pseudocurimata patiae	U	EN	NC
ANIMALIA	CHORDATA	ACTINOPTERYGII	CHARACIFORMES	DISTICHODONTIDAE	Distichodus petersii	I	VU	NC
ANIMALIA	CHORDATA	ACTINOPTERYGII	CHARACIFORMES	DISTICHODONTIDAE	Ichthyborus quadrilineatus	U	NT	NC
ANIMALIA	CHORDATA	ACTINOPTERYGII	CHARACIFORMES	DISTICHODONTIDAE	Nannocharax altus	U	EN	NC
ANIMALIA	CHORDATA	ACTINOPTERYGII	CHARACIFORMES	DISTICHODONTIDAE	Neolebias axelrodi	U	EN	NC
ANIMALIA	CHORDATA	ACTINOPTERYGII	CHARACIFORMES	DISTICHODONTIDAE	Neolebias kerguennae	U	EN	NC
ANIMALIA	CHORDATA	ACTINOPTERYGII	CHARACIFORMES	IGUANODECTIDAE	Bryconops imitator	I	NT	NC
ANIMALIA	CHORDATA	ACTINOPTERYGII	CHARACIFORMES	IGUANODECTIDAE	Bryconops vibex	I	NT	NC
ANIMALIA	CHORDATA	ACTINOPTERYGII	CHARACIFORMES	LEBIASINIDAE	Lebiasina provenzanoi	I	VU	NC
ANIMALIA	CHORDATA	ACTINOPTERYGII	CHARACIFORMES	LEBIASINIDAE	Lebiasina taphorni	I	NT	NC
ANIMALIA	CHORDATA	ACTINOPTERYGII	CHARACIFORMES	LEBIASINIDAE	Lebiasina yuruaniensis	I	NT	NC
ANIMALIA	CHORDATA	ACTINOPTERYGII	CHARACIFORMES	LEBIASINIDAE	Nannostomus mortenthaleri	L	CR	NC
ANIMALIA	CHORDATA	ACTINOPTERYGII	CHARACIFORMES	PROCHILODONTIDAE	Ichthyoelephas longirostris	U	VU	NC
ANIMALIA	CHORDATA	ACTINOPTERYGII	CLUPEIFORMES	CLUPEIDAE	Alosa immaculata	U	VU	NC
ANIMALIA	CHORDATA	ACTINOPTERYGII	CLUPEIFORMES	CLUPEIDAE	Alosa macedonica	U	VU	NC
ANIMALIA	CHORDATA	ACTINOPTERYGII	CLUPEIFORMES	CLUPEIDAE	Alosa vistonica	I	CR	NC
ANIMALIA	CHORDATA	ACTINOPTERYGII	CLUPEIFORMES	CLUPEIDAE	Alosa volgensis	U	EN	NC
ANIMALIA	CHORDATA	ACTINOPTERYGII	CLUPEIFORMES	CLUPEIDAE	Clupeichthys bleekeri	I	VU	NC
ANIMALIA	CHORDATA	ACTINOPTERYGII	CLUPEIFORMES	CLUPEIDAE	Clupeoides venulosus	I	VU	NC
ANIMALIA	CHORDATA	ACTINOPTERYGII	CLUPEIFORMES	CLUPEIDAE	Clupeonella engrauliformis	L	EN	NC
ANIMALIA	CHORDATA	ACTINOPTERYGII	CLUPEIFORMES	CLUPEIDAE	Clupeonella grimmi	L	EN	NC
ANIMALIA	CHORDATA	ACTINOPTERYGII	CLUPEIFORMES	CLUPEIDAE	Clupeonella muhlisi	L	EN	NC
ANIMALIA	CHORDATA	ACTINOPTERYGII	CLUPEIFORMES	CLUPEIDAE	Microthrissa minuta	I	VU	NC
ANIMALIA	CHORDATA	ACTINOPTERYGII	CLUPEIFORMES	CLUPEIDAE	Nannothrissa stewarti	I	EN	NC
ANIMALIA	CHORDATA	ACTINOPTERYGII	CLUPEIFORMES	CLUPEIDAE	Opisthonema berlangai	U	VU	NC
ANIMALIA	CHORDATA	ACTINOPTERYGII	CLUPEIFORMES	CLUPEIDAE	Poecilothrissa moeruensis	I	VU	NC
ANIMALIA	CHORDATA	ACTINOPTERYGII	CLUPEIFORMES	CLUPEIDAE	Sardinella lemuru	L	NT	NC
ANIMALIA	CHORDATA	ACTINOPTERYGII	CLUPEIFORMES	CLUPEIDAE	Sardinella maderensis	U	VU	NC
ANIMALIA	CHORDATA	ACTINOPTERYGII	CLUPEIFORMES	CLUPEIDAE	Sardinella tawilis	I	EN	NC
ANIMALIA	CHORDATA	ACTINOPTERYGII	CLUPEIFORMES	CLUPEIDAE	Sauvagella robusta	U	EN	NC
ANIMALIA	CHORDATA	ACTINOPTERYGII	CLUPEIFORMES	CLUPEIDAE	Tenualosa macrura	L	NT	NC
ANIMALIA	CHORDATA	ACTINOPTERYGII	CLUPEIFORMES	CLUPEIDAE	Tenualosa thibaudeaui	U	VU	NC
ANIMALIA	CHORDATA	ACTINOPTERYGII	CLUPEIFORMES	CLUPEIDAE	Tenualosa toli	L	VU	NC
ANIMALIA	CHORDATA	ACTINOPTERYGII	CLUPEIFORMES	DENTICIPITIDAE	Denticeps clupeoides	U	VU	NC
ANIMALIA	CHORDATA	ACTINOPTERYGII	CLUPEIFORMES	ENGRAULIDAE	Anchoa choerostoma	U	EN	NC
ANIMALIA	CHORDATA	ACTINOPTERYGII	CLUPEIFORMES	ENGRAULIDAE	Coilia mystus	I	EN	NC
ANIMALIA	CHORDATA	ACTINOPTERYGII	CLUPEIFORMES	ENGRAULIDAE	Coilia nasus	U	EN	NC
ANIMALIA	CHORDATA	ACTINOPTERYGII	CLUPEIFORMES	ENGRAULIDAE	Engraulis anchoita	U	NT	NC
ANIMALIA	CHORDATA	ACTINOPTERYGII	CLUPEIFORMES	ENGRAULIDAE	Thryssa rastrosa	I	EN	NC
ANIMALIA	CHORDATA	ACTINOPTERYGII	CYPRINIFORMES	BALITORIDAE	Aborichthys garoensis	U	VU	NC
ANIMALIA	CHORDATA	ACTINOPTERYGII	CYPRINIFORMES	BALITORIDAE	Balitora mysorensis	I	VU	NC
ANIMALIA	CHORDATA	ACTINOPTERYGII	CYPRINIFORMES	BALITORIDAE	Balitoropsis ophiolepis	I	VU	NC
ANIMALIA	CHORDATA	ACTINOPTERYGII	CYPRINIFORMES	BALITORIDAE	Gastromyzon aequabilis	L	NT	NC
ANIMALIA	CHORDATA	ACTINOPTERYGII	CYPRINIFORMES	BALITORIDAE	Gastromyzon auronigrus	L	NT	NC
ANIMALIA	CHORDATA	ACTINOPTERYGII	CYPRINIFORMES	BALITORIDAE	Gastromyzon borneensis	L	NT	NC
ANIMALIA	CHORDATA	ACTINOPTERYGII	CYPRINIFORMES	BALITORIDAE	Gastromyzon cornusaccus	I	NT	NC
ANIMALIA	CHORDATA	ACTINOPTERYGII	CYPRINIFORMES	BALITORIDAE	Gastromyzon crenastus	I	VU	NC
ANIMALIA	CHORDATA	ACTINOPTERYGII	CYPRINIFORMES	BALITORIDAE	Gastromyzon ctenocephalus	L	NT	NC
ANIMALIA	CHORDATA	ACTINOPTERYGII	CYPRINIFORMES	BALITORIDAE	Gastromyzon extrorsus	L	NT	NC
ANIMALIA	CHORDATA	ACTINOPTERYGII	CYPRINIFORMES	BALITORIDAE	Gastromyzon farragus	L	VU	NC
ANIMALIA	CHORDATA	ACTINOPTERYGII	CYPRINIFORMES	BALITORIDAE	Gastromyzon ingeri	L	NT	NC
ANIMALIA	CHORDATA	ACTINOPTERYGII	CYPRINIFORMES	BALITORIDAE	Gastromyzon ocellatus	L	NT	NC
ANIMALIA	CHORDATA	ACTINOPTERYGII	CYPRINIFORMES	BALITORIDAE	Gastromyzon pariclavis	L	NT	NC
ANIMALIA	CHORDATA	ACTINOPTERYGII	CYPRINIFORMES	BALITORIDAE	Gastromyzon scitulus	L	VU	NC
ANIMALIA	CHORDATA	ACTINOPTERYGII	CYPRINIFORMES	BALITORIDAE	Gastromyzon spectabilis	L	NT	NC
ANIMALIA	CHORDATA	ACTINOPTERYGII	CYPRINIFORMES	BALITORIDAE	Gastromyzon umbrus	L	NT	NC
ANIMALIA	CHORDATA	ACTINOPTERYGII	CYPRINIFORMES	BALITORIDAE	Gastromyzon zebrinus	L	NT	NC
ANIMALIA	CHORDATA	ACTINOPTERYGII	CYPRINIFORMES	BALITORIDAE	Hemimyzon confluens	U	VU	NC
ANIMALIA	CHORDATA	ACTINOPTERYGII	CYPRINIFORMES	BALITORIDAE	Homaloptera ocellata	U	VU	NC
ANIMALIA	CHORDATA	ACTINOPTERYGII	CYPRINIFORMES	BALITORIDAE	Homalopteroides wassinkii	U	VU	NC
ANIMALIA	CHORDATA	ACTINOPTERYGII	CYPRINIFORMES	BALITORIDAE	Homalopterula heterolepis	I	NT	NC
ANIMALIA	CHORDATA	ACTINOPTERYGII	CYPRINIFORMES	BALITORIDAE	Hypergastromyzon eubranchus	I	NT	NC
ANIMALIA	CHORDATA	ACTINOPTERYGII	CYPRINIFORMES	BALITORIDAE	Longischistura striatus	L	EN	NC
ANIMALIA	CHORDATA	ACTINOPTERYGII	CYPRINIFORMES	BALITORIDAE	Mesonoemacheilus herrei	I	CR	NC
ANIMALIA	CHORDATA	ACTINOPTERYGII	CYPRINIFORMES	BALITORIDAE	Nemacheilus banar	U	VU	NC
ANIMALIA	CHORDATA	ACTINOPTERYGII	CYPRINIFORMES	BALITORIDAE	Nemacheilus keralensis	I	VU	NC
ANIMALIA	CHORDATA	ACTINOPTERYGII	CYPRINIFORMES	BALITORIDAE	Nemacheilus menoni	U	VU	NC
ANIMALIA	CHORDATA	ACTINOPTERYGII	CYPRINIFORMES	BALITORIDAE	Nemacheilus papillosus	I	VU	NC
ANIMALIA	CHORDATA	ACTINOPTERYGII	CYPRINIFORMES	BALITORIDAE	Nemacheilus pavonaceus	U	VU	NC
ANIMALIA	CHORDATA	ACTINOPTERYGII	CYPRINIFORMES	BALITORIDAE	Nemacheilus petrubanarescui	I	EN	NC
ANIMALIA	CHORDATA	ACTINOPTERYGII	CYPRINIFORMES	BALITORIDAE	Nemacheilus pulchellus	U	EN	NC
ANIMALIA	CHORDATA	ACTINOPTERYGII	CYPRINIFORMES	BALITORIDAE	Nemacheilus tebo	I	VU	NC
ANIMALIA	CHORDATA	ACTINOPTERYGII	CYPRINIFORMES	BALITORIDAE	Nemacheilus troglocataractus	L	CR	NC
ANIMALIA	CHORDATA	ACTINOPTERYGII	CYPRINIFORMES	BALITORIDAE	Nemacheilus tuberigum	I	VU	NC
ANIMALIA	CHORDATA	ACTINOPTERYGII	CYPRINIFORMES	BALITORIDAE	Nemachilichthys shimogensis	U	EN	NC
ANIMALIA	CHORDATA	ACTINOPTERYGII	CYPRINIFORMES	BALITORIDAE	Neogastromyzon crassiobex	I	NT	NC
ANIMALIA	CHORDATA	ACTINOPTERYGII	CYPRINIFORMES	BALITORIDAE	Neogastromyzon pauciradiatus	I	NT	NC
ANIMALIA	CHORDATA	ACTINOPTERYGII	CYPRINIFORMES	BALITORIDAE	Neonoemacheilus assamensis	U	NT	NC
ANIMALIA	CHORDATA	ACTINOPTERYGII	CYPRINIFORMES	BALITORIDAE	Oxynoemacheilus anatolicus	U	EN	NC
ANIMALIA	CHORDATA	ACTINOPTERYGII	CYPRINIFORMES	BALITORIDAE	Oxynoemacheilus hamwii	U	EN	NC
ANIMALIA	CHORDATA	ACTINOPTERYGII	CYPRINIFORMES	BALITORIDAE	Oxynoemacheilus phoxinoides	U	CR	NC
ANIMALIA	CHORDATA	ACTINOPTERYGII	CYPRINIFORMES	BALITORIDAE	Paraschistura chrysicristinae	U	CR	NC
ANIMALIA	CHORDATA	ACTINOPTERYGII	CYPRINIFORMES	BALITORIDAE	Physoschistura elongata	U	VU	NC
ANIMALIA	CHORDATA	ACTINOPTERYGII	CYPRINIFORMES	BALITORIDAE	Protomyzon borneensis	U	NT	NC
ANIMALIA	CHORDATA	ACTINOPTERYGII	CYPRINIFORMES	BALITORIDAE	Schistura atra	U	VU	NC
ANIMALIA	CHORDATA	ACTINOPTERYGII	CYPRINIFORMES	BALITORIDAE	Schistura bolavenensis	U	EN	NC
ANIMALIA	CHORDATA	ACTINOPTERYGII	CYPRINIFORMES	BALITORIDAE	Schistura chindwinica	I	VU	NC
ANIMALIA	CHORDATA	ACTINOPTERYGII	CYPRINIFORMES	BALITORIDAE	Schistura deansmarti	I	VU	NC
ANIMALIA	CHORDATA	ACTINOPTERYGII	CYPRINIFORMES	BALITORIDAE	Schistura devdevi	I	NT	NC
ANIMALIA	CHORDATA	ACTINOPTERYGII	CYPRINIFORMES	BALITORIDAE	Schistura jarutanini	I	VU	NC
ANIMALIA	CHORDATA	ACTINOPTERYGII	CYPRINIFORMES	BALITORIDAE	Schistura kaysonei	I	VU	NC
ANIMALIA	CHORDATA	ACTINOPTERYGII	CYPRINIFORMES	BALITORIDAE	Schistura kontumensis	U	VU	NC
ANIMALIA	CHORDATA	ACTINOPTERYGII	CYPRINIFORMES	BALITORIDAE	Schistura leukensis	U	CR	NC
ANIMALIA	CHORDATA	ACTINOPTERYGII	CYPRINIFORMES	BALITORIDAE	Schistura madhavai	I	CR	NC
ANIMALIA	CHORDATA	ACTINOPTERYGII	CYPRINIFORMES	BALITORIDAE	Schistura minuta	U	EN	NC
ANIMALIA	CHORDATA	ACTINOPTERYGII	CYPRINIFORMES	BALITORIDAE	Schistura nagaensis	I	VU	NC
ANIMALIA	CHORDATA	ACTINOPTERYGII	CYPRINIFORMES	BALITORIDAE	Schistura nasifilis	I	CR	NC
ANIMALIA	CHORDATA	ACTINOPTERYGII	CYPRINIFORMES	BALITORIDAE	Schistura notostigma	I	NT	NC
ANIMALIA	CHORDATA	ACTINOPTERYGII	CYPRINIFORMES	BALITORIDAE	Schistura nudidorsum	U	EN	NC
ANIMALIA	CHORDATA	ACTINOPTERYGII	CYPRINIFORMES	BALITORIDAE	Schistura oedipus	I	VU	NC
ANIMALIA	CHORDATA	ACTINOPTERYGII	CYPRINIFORMES	BALITORIDAE	Schistura prashadi	U	VU	NC
ANIMALIA	CHORDATA	ACTINOPTERYGII	CYPRINIFORMES	BALITORIDAE	Schistura pridii	I	EN	NC
ANIMALIA	CHORDATA	ACTINOPTERYGII	CYPRINIFORMES	BALITORIDAE	Schistura quasimodo	U	EN	NC
ANIMALIA	CHORDATA	ACTINOPTERYGII	CYPRINIFORMES	BALITORIDAE	Schistura reticulata	U	EN	NC
ANIMALIA	CHORDATA	ACTINOPTERYGII	CYPRINIFORMES	BALITORIDAE	Schistura reticulofasciata	I	VU	NC
ANIMALIA	CHORDATA	ACTINOPTERYGII	CYPRINIFORMES	BALITORIDAE	Schistura scripta	I	CR	NC
ANIMALIA	CHORDATA	ACTINOPTERYGII	CYPRINIFORMES	BALITORIDAE	Schistura sijuensis	U	EN	NC
ANIMALIA	CHORDATA	ACTINOPTERYGII	CYPRINIFORMES	BALITORIDAE	Schistura singhi	U	VU	NC
ANIMALIA	CHORDATA	ACTINOPTERYGII	CYPRINIFORMES	BALITORIDAE	Schistura spekuli	I	VU	NC
ANIMALIA	CHORDATA	ACTINOPTERYGII	CYPRINIFORMES	BALITORIDAE	Schistura spiesi	I	VU	NC
ANIMALIA	CHORDATA	ACTINOPTERYGII	CYPRINIFORMES	BALITORIDAE	Schistura spiloptera	U	CR	NC
ANIMALIA	CHORDATA	ACTINOPTERYGII	CYPRINIFORMES	BALITORIDAE	Schistura tenura	U	CR	NC
ANIMALIA	CHORDATA	ACTINOPTERYGII	CYPRINIFORMES	BALITORIDAE	Schistura thanho	U	EN	NC
ANIMALIA	CHORDATA	ACTINOPTERYGII	CYPRINIFORMES	BALITORIDAE	Schistura tigrina	U	EN	NC
ANIMALIA	CHORDATA	ACTINOPTERYGII	CYPRINIFORMES	BALITORIDAE	Sewellia albisuera	L	CR	NC
ANIMALIA	CHORDATA	ACTINOPTERYGII	CYPRINIFORMES	BALITORIDAE	Sewellia breviventralis	I	CR	NC
ANIMALIA	CHORDATA	ACTINOPTERYGII	CYPRINIFORMES	BALITORIDAE	Sewellia elongata	U	NT	NC
ANIMALIA	CHORDATA	ACTINOPTERYGII	CYPRINIFORMES	BALITORIDAE	Sewellia lineolata	I	VU	NC
ANIMALIA	CHORDATA	ACTINOPTERYGII	CYPRINIFORMES	BALITORIDAE	Sewellia marmorata	L	EN	NC
ANIMALIA	CHORDATA	ACTINOPTERYGII	CYPRINIFORMES	BALITORIDAE	Sewellia patella	U	EN	NC
ANIMALIA	CHORDATA	ACTINOPTERYGII	CYPRINIFORMES	BALITORIDAE	Sewellia pterolineata	U	EN	NC
ANIMALIA	CHORDATA	ACTINOPTERYGII	CYPRINIFORMES	BALITORIDAE	Travancoria elongata	L	EN	NC
ANIMALIA	CHORDATA	ACTINOPTERYGII	CYPRINIFORMES	BALITORIDAE	Travancoria jonesi	I	EN	NC
ANIMALIA	CHORDATA	ACTINOPTERYGII	CYPRINIFORMES	BALITORIDAE	Yunnanilus discoloris	U	CR	NC
ANIMALIA	CHORDATA	ACTINOPTERYGII	CYPRINIFORMES	CATOSTOMIDAE	Catostomus leopoldi	U	VU	NC
ANIMALIA	CHORDATA	ACTINOPTERYGII	CYPRINIFORMES	CATOSTOMIDAE	Catostomus santaanae	U	EN	NC
ANIMALIA	CHORDATA	ACTINOPTERYGII	CYPRINIFORMES	CATOSTOMIDAE	Catostomus snyderi	U	NT	NC
ANIMALIA	CHORDATA	ACTINOPTERYGII	CYPRINIFORMES	CATOSTOMIDAE	Catostomus warnerensis	U	EN	NC
ANIMALIA	CHORDATA	ACTINOPTERYGII	CYPRINIFORMES	CATOSTOMIDAE	Catostomus wigginsi	I	VU	NC
ANIMALIA	CHORDATA	ACTINOPTERYGII	CYPRINIFORMES	CATOSTOMIDAE	Chasmistes liorus	U	CR	NC
ANIMALIA	CHORDATA	ACTINOPTERYGII	CYPRINIFORMES	CATOSTOMIDAE	Deltistes luxatus	U	EN	NC
ANIMALIA	CHORDATA	ACTINOPTERYGII	CYPRINIFORMES	CATOSTOMIDAE	Moxostoma mascotae	I	VU	NC
ANIMALIA	CHORDATA	ACTINOPTERYGII	CYPRINIFORMES	CATOSTOMIDAE	Moxostoma robustum	U	EN	NC
ANIMALIA	CHORDATA	ACTINOPTERYGII	CYPRINIFORMES	CATOSTOMIDAE	Xyrauchen texanus	U	CR	NC
ANIMALIA	CHORDATA	ACTINOPTERYGII	CYPRINIFORMES	COBITIDAE	Acantopsis multistigmatus	I	NT	NC
ANIMALIA	CHORDATA	ACTINOPTERYGII	CYPRINIFORMES	COBITIDAE	Acantopsis octoactinotos	U	VU	NC
ANIMALIA	CHORDATA	ACTINOPTERYGII	CYPRINIFORMES	COBITIDAE	Botia rostrata	I	VU	NC
ANIMALIA	CHORDATA	ACTINOPTERYGII	CYPRINIFORMES	COBITIDAE	Botia striata	I	EN	NC
ANIMALIA	CHORDATA	ACTINOPTERYGII	CYPRINIFORMES	COBITIDAE	Cobitis bilseli	U	EN	NC
ANIMALIA	CHORDATA	ACTINOPTERYGII	CYPRINIFORMES	COBITIDAE	Cobitis kaibarai	U	VU	NC
ANIMALIA	CHORDATA	ACTINOPTERYGII	CYPRINIFORMES	COBITIDAE	Cobitis kellei	U	CR	NC
ANIMALIA	CHORDATA	ACTINOPTERYGII	CYPRINIFORMES	COBITIDAE	Cobitis minamorii	U	NT	NC
ANIMALIA	CHORDATA	ACTINOPTERYGII	CYPRINIFORMES	COBITIDAE	Cobitis paludica	I	VU	NC
ANIMALIA	CHORDATA	ACTINOPTERYGII	CYPRINIFORMES	COBITIDAE	Cobitis shikokuensis	U	VU	NC
ANIMALIA	CHORDATA	ACTINOPTERYGII	CYPRINIFORMES	COBITIDAE	Cobitis splendens	U	CR	NC
ANIMALIA	CHORDATA	ACTINOPTERYGII	CYPRINIFORMES	COBITIDAE	Cobitis takatsuensis	U	NT	NC
ANIMALIA	CHORDATA	ACTINOPTERYGII	CYPRINIFORMES	COBITIDAE	Cobitis takenoi	U	CR	NC
ANIMALIA	CHORDATA	ACTINOPTERYGII	CYPRINIFORMES	COBITIDAE	Cobitis turcica	U	EN	NC
ANIMALIA	CHORDATA	ACTINOPTERYGII	CYPRINIFORMES	COBITIDAE	Lepidocephalichthys arunachalensis	I	EN	NC
ANIMALIA	CHORDATA	ACTINOPTERYGII	CYPRINIFORMES	COBITIDAE	Lepidocephalichthys jonklaasi	I	EN	NC
ANIMALIA	CHORDATA	ACTINOPTERYGII	CYPRINIFORMES	COBITIDAE	Lepidocephalus pahangensis	I	CR	NC
ANIMALIA	CHORDATA	ACTINOPTERYGII	CYPRINIFORMES	COBITIDAE	Leptobotia elongata	L	VU	NC
ANIMALIA	CHORDATA	ACTINOPTERYGII	CYPRINIFORMES	COBITIDAE	Parabotia curtus	U	CR	NC
ANIMALIA	CHORDATA	ACTINOPTERYGII	CYPRINIFORMES	COBITIDAE	Paralepidocephalus yui	U	EN	NC
ANIMALIA	CHORDATA	ACTINOPTERYGII	CYPRINIFORMES	COBITIDAE	Serpenticobitis cingulata	U	VU	NC
ANIMALIA	CHORDATA	ACTINOPTERYGII	CYPRINIFORMES	COBITIDAE	Syncrossus beauforti	L	NT	NC
ANIMALIA	CHORDATA	ACTINOPTERYGII	CYPRINIFORMES	COBITIDAE	Syncrossus berdmorei	L	NT	NC
ANIMALIA	CHORDATA	ACTINOPTERYGII	CYPRINIFORMES	COBITIDAE	Yasuhikotakia nigrolineata	L	VU	NC
ANIMALIA	CHORDATA	ACTINOPTERYGII	CYPRINIFORMES	COBITIDAE	Yasuhikotakia sidthimunki	I	EN	NC
ANIMALIA	CHORDATA	ACTINOPTERYGII	CYPRINIFORMES	COBITIDAE	Yasuhikotakia splendida	I	VU	NC
ANIMALIA	CHORDATA	ACTINOPTERYGII	CYPRINIFORMES	CYPRINIDAE	Aaptosyax grypus	U	CR	NC
ANIMALIA	CHORDATA	ACTINOPTERYGII	CYPRINIFORMES	CYPRINIDAE	Acanthobrama hadiyahensis	I	CR	NC
ANIMALIA	CHORDATA	ACTINOPTERYGII	CYPRINIFORMES	CYPRINIDAE	Acanthobrama tricolor	U	CR	NC
ANIMALIA	CHORDATA	ACTINOPTERYGII	CYPRINIFORMES	CYPRINIDAE	Acheilognathus cyanostigma	U	EN	NC
ANIMALIA	CHORDATA	ACTINOPTERYGII	CYPRINIFORMES	CYPRINIDAE	Acheilognathus elongatus	U	CR	NC
ANIMALIA	CHORDATA	ACTINOPTERYGII	CYPRINIFORMES	CYPRINIDAE	Acheilognathus longipinnis	U	EN	NC
ANIMALIA	CHORDATA	ACTINOPTERYGII	CYPRINIFORMES	CYPRINIDAE	Acheilognathus melanogaster	U	VU	NC
ANIMALIA	CHORDATA	ACTINOPTERYGII	CYPRINIFORMES	CYPRINIDAE	Acheilognathus tabira	U	NT	NC
ANIMALIA	CHORDATA	ACTINOPTERYGII	CYPRINIFORMES	CYPRINIDAE	Acheilognathus typus	U	VU	NC
ANIMALIA	CHORDATA	ACTINOPTERYGII	CYPRINIFORMES	CYPRINIDAE	Acrossocheilus rendahli	U	NT	NC
ANIMALIA	CHORDATA	ACTINOPTERYGII	CYPRINIFORMES	CYPRINIDAE	Alburnus baliki	U	EN	NC
ANIMALIA	CHORDATA	ACTINOPTERYGII	CYPRINIFORMES	CYPRINIDAE	Alburnus belvica	U	VU	NC
ANIMALIA	CHORDATA	ACTINOPTERYGII	CYPRINIFORMES	CYPRINIDAE	Alburnus demiri	U	VU	NC
ANIMALIA	CHORDATA	ACTINOPTERYGII	CYPRINIFORMES	CYPRINIDAE	Alburnus mentoides	U	EN	NC
ANIMALIA	CHORDATA	ACTINOPTERYGII	CYPRINIFORMES	CYPRINIDAE	Alburnus qalilus	U	EN	NC
ANIMALIA	CHORDATA	ACTINOPTERYGII	CYPRINIFORMES	CYPRINIDAE	Alburnus sarmaticus	L	EN	NC
ANIMALIA	CHORDATA	ACTINOPTERYGII	CYPRINIFORMES	CYPRINIDAE	Alburnus schischkovi	L	EN	NC
ANIMALIA	CHORDATA	ACTINOPTERYGII	CYPRINIFORMES	CYPRINIDAE	Alburnus tarichi	U	NT	NC
ANIMALIA	CHORDATA	ACTINOPTERYGII	CYPRINIFORMES	CYPRINIDAE	Alburnus vistonicus	U	CR	NC
ANIMALIA	CHORDATA	ACTINOPTERYGII	CYPRINIFORMES	CYPRINIDAE	Algansea amecae	I	EN	NC
ANIMALIA	CHORDATA	ACTINOPTERYGII	CYPRINIFORMES	CYPRINIDAE	Algansea aphanea	I	EN	NC
ANIMALIA	CHORDATA	ACTINOPTERYGII	CYPRINIFORMES	CYPRINIDAE	Algansea avia	U	EN	NC
ANIMALIA	CHORDATA	ACTINOPTERYGII	CYPRINIFORMES	CYPRINIDAE	Algansea barbata	U	CR	NC
ANIMALIA	CHORDATA	ACTINOPTERYGII	CYPRINIFORMES	CYPRINIDAE	Algansea monticola	I	NT	NC
ANIMALIA	CHORDATA	ACTINOPTERYGII	CYPRINIFORMES	CYPRINIDAE	Algansea popoche	U	EN	NC
ANIMALIA	CHORDATA	ACTINOPTERYGII	CYPRINIFORMES	CYPRINIDAE	Anabarilius alburnops	U	EN	NC
ANIMALIA	CHORDATA	ACTINOPTERYGII	CYPRINIFORMES	CYPRINIDAE	Anabarilius andersoni	U	CR	NC
ANIMALIA	CHORDATA	ACTINOPTERYGII	CYPRINIFORMES	CYPRINIDAE	Anabarilius polylepis	U	EN	NC
ANIMALIA	CHORDATA	ACTINOPTERYGII	CYPRINIFORMES	CYPRINIDAE	Anabarilius qiluensis	U	CR	NC
ANIMALIA	CHORDATA	ACTINOPTERYGII	CYPRINIFORMES	CYPRINIDAE	Anabarilius yangzonensis	U	CR	NC
ANIMALIA	CHORDATA	ACTINOPTERYGII	CYPRINIFORMES	CYPRINIDAE	Arabibarbus grypus	U	VU	NC
ANIMALIA	CHORDATA	ACTINOPTERYGII	CYPRINIFORMES	CYPRINIDAE	Balantiocheilos ambusticauda	I	CR	NC
ANIMALIA	CHORDATA	ACTINOPTERYGII	CYPRINIFORMES	CYPRINIDAE	Bangana almorae	U	VU	NC
ANIMALIA	CHORDATA	ACTINOPTERYGII	CYPRINIFORMES	CYPRINIDAE	Bangana behri	I	VU	NC
ANIMALIA	CHORDATA	ACTINOPTERYGII	CYPRINIFORMES	CYPRINIDAE	Bangana elegans	U	NT	NC
ANIMALIA	CHORDATA	ACTINOPTERYGII	CYPRINIFORMES	CYPRINIDAE	Bangana musaei	I	VU	NC
ANIMALIA	CHORDATA	ACTINOPTERYGII	CYPRINIFORMES	CYPRINIDAE	Barbodes amarus	U	CR	NC
ANIMALIA	CHORDATA	ACTINOPTERYGII	CYPRINIFORMES	CYPRINIDAE	Barbodes baoulan	U	CR	NC
ANIMALIA	CHORDATA	ACTINOPTERYGII	CYPRINIFORMES	CYPRINIDAE	Barbodes bunau	U	VU	NC
ANIMALIA	CHORDATA	ACTINOPTERYGII	CYPRINIFORMES	CYPRINIDAE	Barbodes clemensi	U	CR	NC
ANIMALIA	CHORDATA	ACTINOPTERYGII	CYPRINIFORMES	CYPRINIDAE	Barbodes disa	U	CR	NC
ANIMALIA	CHORDATA	ACTINOPTERYGII	CYPRINIFORMES	CYPRINIDAE	Barbodes dunckeri	L	EN	NC
ANIMALIA	CHORDATA	ACTINOPTERYGII	CYPRINIFORMES	CYPRINIDAE	Barbodes flavifuscus	U	CR	NC
ANIMALIA	CHORDATA	ACTINOPTERYGII	CYPRINIFORMES	CYPRINIDAE	Barbodes herrei	U	CR	NC
ANIMALIA	CHORDATA	ACTINOPTERYGII	CYPRINIFORMES	CYPRINIDAE	Barbodes katolo	U	CR	NC
ANIMALIA	CHORDATA	ACTINOPTERYGII	CYPRINIFORMES	CYPRINIDAE	Barbodes lanaoensis	U	CR	NC
ANIMALIA	CHORDATA	ACTINOPTERYGII	CYPRINIFORMES	CYPRINIDAE	Barbodes lindog	I	VU	NC
ANIMALIA	CHORDATA	ACTINOPTERYGII	CYPRINIFORMES	CYPRINIDAE	Barbodes manalak	U	CR	NC
ANIMALIA	CHORDATA	ACTINOPTERYGII	CYPRINIFORMES	CYPRINIDAE	Barbodes pachycheilus	U	CR	NC
ANIMALIA	CHORDATA	ACTINOPTERYGII	CYPRINIFORMES	CYPRINIDAE	Barbodes palaemophagus	U	EN	NC
ANIMALIA	CHORDATA	ACTINOPTERYGII	CYPRINIFORMES	CYPRINIDAE	Barbodes palata	U	CR	NC
ANIMALIA	CHORDATA	ACTINOPTERYGII	CYPRINIFORMES	CYPRINIDAE	Barbodes resimus	U	CR	NC
ANIMALIA	CHORDATA	ACTINOPTERYGII	CYPRINIFORMES	CYPRINIDAE	Barbodes sirang	U	VU	NC
ANIMALIA	CHORDATA	ACTINOPTERYGII	CYPRINIFORMES	CYPRINIDAE	Barbodes tras	U	CR	NC
ANIMALIA	CHORDATA	ACTINOPTERYGII	CYPRINIFORMES	CYPRINIDAE	Barbodes truncatulus	U	CR	NC
ANIMALIA	CHORDATA	ACTINOPTERYGII	CYPRINIFORMES	CYPRINIDAE	Barbodes tumba	U	VU	NC
ANIMALIA	CHORDATA	ACTINOPTERYGII	CYPRINIFORMES	CYPRINIDAE	Barbodes wynaadensis	U	CR	NC
ANIMALIA	CHORDATA	ACTINOPTERYGII	CYPRINIFORMES	CYPRINIDAE	Barbonymus platysoma	U	CR	NC
ANIMALIA	CHORDATA	ACTINOPTERYGII	CYPRINIFORMES	CYPRINIDAE	Barbus sp. nov. 'Banhine'	U	CR	NC
ANIMALIA	CHORDATA	ACTINOPTERYGII	CYPRINIFORMES	CYPRINIDAE	Barbus sp. nov. 'Chimanimani'	I	VU	NC
ANIMALIA	CHORDATA	ACTINOPTERYGII	CYPRINIFORMES	CYPRINIDAE	Barbus tyberinus	I	NT	NC
ANIMALIA	CHORDATA	ACTINOPTERYGII	CYPRINIFORMES	CYPRINIDAE	Barilius canarensis	I	EN	NC
ANIMALIA	CHORDATA	ACTINOPTERYGII	CYPRINIFORMES	CYPRINIDAE	Barilius chatricensis	I	VU	NC
ANIMALIA	CHORDATA	ACTINOPTERYGII	CYPRINIFORMES	CYPRINIDAE	Barilius dogarsinghi	I	VU	NC
ANIMALIA	CHORDATA	ACTINOPTERYGII	CYPRINIFORMES	CYPRINIDAE	Barilius ngawa	U	VU	NC
ANIMALIA	CHORDATA	ACTINOPTERYGII	CYPRINIFORMES	CYPRINIDAE	Boraras urophthalmoides	I	NT	NC
ANIMALIA	CHORDATA	ACTINOPTERYGII	CYPRINIFORMES	CYPRINIDAE	Brevibora dorsiocellata	I	EN	NC
ANIMALIA	CHORDATA	ACTINOPTERYGII	CYPRINIFORMES	CYPRINIDAE	Capoeta ekmekciae	U	NT	NC
ANIMALIA	CHORDATA	ACTINOPTERYGII	CYPRINIFORMES	CYPRINIDAE	Carasobarbus apoensis	U	EN	NC
ANIMALIA	CHORDATA	ACTINOPTERYGII	CYPRINIFORMES	CYPRINIDAE	Carasobarbus canis	U	NT	NC
ANIMALIA	CHORDATA	ACTINOPTERYGII	CYPRINIFORMES	CYPRINIDAE	Carasobarbus chantrei	U	NT	NC
ANIMALIA	CHORDATA	ACTINOPTERYGII	CYPRINIFORMES	CYPRINIDAE	Carasobarbus exulatus	U	EN	NC
ANIMALIA	CHORDATA	ACTINOPTERYGII	CYPRINIFORMES	CYPRINIDAE	Carassius cuvieri	U	EN	NC
ANIMALIA	CHORDATA	ACTINOPTERYGII	CYPRINIFORMES	CYPRINIDAE	Catlocarpio siamensis	I	CR	NC
ANIMALIA	CHORDATA	ACTINOPTERYGII	CYPRINIFORMES	CYPRINIDAE	Chelaethiops rukwaensis	I	VU	NC
ANIMALIA	CHORDATA	ACTINOPTERYGII	CYPRINIFORMES	CYPRINIDAE	Chondrostoma prespense	I	VU	NC
ANIMALIA	CHORDATA	ACTINOPTERYGII	CYPRINIFORMES	CYPRINIDAE	Chrosomus saylori	U	EN	NC
ANIMALIA	CHORDATA	ACTINOPTERYGII	CYPRINIFORMES	CYPRINIDAE	Cirrhinus cirrhosus	L	VU	NC
ANIMALIA	CHORDATA	ACTINOPTERYGII	CYPRINIFORMES	CYPRINIDAE	Cirrhinus microlepis	U	VU	NC
ANIMALIA	CHORDATA	ACTINOPTERYGII	CYPRINIFORMES	CYPRINIDAE	Cirrhinus molitorella	U	NT	NC
ANIMALIA	CHORDATA	ACTINOPTERYGII	CYPRINIFORMES	CYPRINIDAE	Clypeobarbus pseudognathodon	U	NT	NC
ANIMALIA	CHORDATA	ACTINOPTERYGII	CYPRINIFORMES	CYPRINIDAE	Cyprinella alvarezdelvillari	I	VU	NC
ANIMALIA	CHORDATA	ACTINOPTERYGII	CYPRINIFORMES	CYPRINIDAE	Cyprinella bocagrande	U	CR	NC
ANIMALIA	CHORDATA	ACTINOPTERYGII	CYPRINIFORMES	CYPRINIDAE	Cyprinella monacha	I	VU	NC
ANIMALIA	CHORDATA	ACTINOPTERYGII	CYPRINIFORMES	CYPRINIDAE	Cyprinella panarcys	U	NT	NC
ANIMALIA	CHORDATA	ACTINOPTERYGII	CYPRINIFORMES	CYPRINIDAE	Cyprinella xanthicara	I	EN	NC
ANIMALIA	CHORDATA	ACTINOPTERYGII	CYPRINIFORMES	CYPRINIDAE	Cyprinion semiplotum	U	VU	NC
ANIMALIA	CHORDATA	ACTINOPTERYGII	CYPRINIFORMES	CYPRINIDAE	Cyprinus barbatus	U	CR	NC
ANIMALIA	CHORDATA	ACTINOPTERYGII	CYPRINIFORMES	CYPRINIDAE	Cyprinus carpio	U	VU	NC
ANIMALIA	CHORDATA	ACTINOPTERYGII	CYPRINIFORMES	CYPRINIDAE	Cyprinus chilia	U	EN	NC
ANIMALIA	CHORDATA	ACTINOPTERYGII	CYPRINIFORMES	CYPRINIDAE	Cyprinus fuxianensis	U	CR	NC
ANIMALIA	CHORDATA	ACTINOPTERYGII	CYPRINIFORMES	CYPRINIDAE	Cyprinus intha	U	EN	NC
ANIMALIA	CHORDATA	ACTINOPTERYGII	CYPRINIFORMES	CYPRINIDAE	Cyprinus micristius	U	CR	NC
ANIMALIA	CHORDATA	ACTINOPTERYGII	CYPRINIFORMES	CYPRINIDAE	Cyprinus multitaeniata	U	NT	NC
ANIMALIA	CHORDATA	ACTINOPTERYGII	CYPRINIFORMES	CYPRINIDAE	Cyprinus qionghaiensis	U	CR	NC
ANIMALIA	CHORDATA	ACTINOPTERYGII	CYPRINIFORMES	CYPRINIDAE	Danio aesculapii	I	NT	NC
ANIMALIA	CHORDATA	ACTINOPTERYGII	CYPRINIFORMES	CYPRINIDAE	Danio erythromicron	I	EN	NC
ANIMALIA	CHORDATA	ACTINOPTERYGII	CYPRINIFORMES	CYPRINIDAE	Danio jaintianensis	I	VU	NC
ANIMALIA	CHORDATA	ACTINOPTERYGII	CYPRINIFORMES	CYPRINIDAE	Danio kyathit	I	NT	NC
ANIMALIA	CHORDATA	ACTINOPTERYGII	CYPRINIFORMES	CYPRINIDAE	Dawkinsia arulius	I	EN	NC
ANIMALIA	CHORDATA	ACTINOPTERYGII	CYPRINIFORMES	CYPRINIDAE	Dawkinsia assimilis	I	VU	NC
ANIMALIA	CHORDATA	ACTINOPTERYGII	CYPRINIFORMES	CYPRINIDAE	Dawkinsia exclamatio	I	EN	NC
ANIMALIA	CHORDATA	ACTINOPTERYGII	CYPRINIFORMES	CYPRINIDAE	Dawkinsia rohani	I	VU	NC
ANIMALIA	CHORDATA	ACTINOPTERYGII	CYPRINIFORMES	CYPRINIDAE	Dawkinsia srilankensis	I	EN	NC
ANIMALIA	CHORDATA	ACTINOPTERYGII	CYPRINIFORMES	CYPRINIDAE	Dawkinsia tambraparniei	U	EN	NC
ANIMALIA	CHORDATA	ACTINOPTERYGII	CYPRINIFORMES	CYPRINIDAE	Delminichthys jadovensis	U	CR	NC
ANIMALIA	CHORDATA	ACTINOPTERYGII	CYPRINIFORMES	CYPRINIDAE	Devario annnataliae	I	CR	NC
ANIMALIA	CHORDATA	ACTINOPTERYGII	CYPRINIFORMES	CYPRINIDAE	Devario anomalus	I	VU	NC
ANIMALIA	CHORDATA	ACTINOPTERYGII	CYPRINIFORMES	CYPRINIDAE	Devario assamensis	I	VU	NC
ANIMALIA	CHORDATA	ACTINOPTERYGII	CYPRINIFORMES	CYPRINIDAE	Devario auropurpureus	L	EN	NC
ANIMALIA	CHORDATA	ACTINOPTERYGII	CYPRINIFORMES	CYPRINIDAE	Devario browni	I	VU	NC
ANIMALIA	CHORDATA	ACTINOPTERYGII	CYPRINIFORMES	CYPRINIDAE	Devario horai	I	EN	NC
ANIMALIA	CHORDATA	ACTINOPTERYGII	CYPRINIFORMES	CYPRINIDAE	Devario micronema	I	EN	NC
ANIMALIA	CHORDATA	ACTINOPTERYGII	CYPRINIFORMES	CYPRINIDAE	Devario monticola	I	CR	NC
ANIMALIA	CHORDATA	ACTINOPTERYGII	CYPRINIFORMES	CYPRINIDAE	Devario naganensis	U	VU	NC
ANIMALIA	CHORDATA	ACTINOPTERYGII	CYPRINIFORMES	CYPRINIDAE	Devario neilgherriensis	U	EN	NC
ANIMALIA	CHORDATA	ACTINOPTERYGII	CYPRINIFORMES	CYPRINIDAE	Devario pathirana	L	EN	NC
ANIMALIA	CHORDATA	ACTINOPTERYGII	CYPRINIFORMES	CYPRINIDAE	Devario xyrops	I	NT	NC
ANIMALIA	CHORDATA	ACTINOPTERYGII	CYPRINIFORMES	CYPRINIDAE	Devario yuensis	I	VU	NC
ANIMALIA	CHORDATA	ACTINOPTERYGII	CYPRINIFORMES	CYPRINIDAE	Enteromius aliciae	U	EN	NC
ANIMALIA	CHORDATA	ACTINOPTERYGII	CYPRINIFORMES	CYPRINIDAE	Enteromius amboseli	U	EN	NC
ANIMALIA	CHORDATA	ACTINOPTERYGII	CYPRINIFORMES	CYPRINIDAE	Enteromius anniae	U	VU	NC
ANIMALIA	CHORDATA	ACTINOPTERYGII	CYPRINIFORMES	CYPRINIDAE	Enteromius bawkuensis	U	EN	NC
ANIMALIA	CHORDATA	ACTINOPTERYGII	CYPRINIFORMES	CYPRINIDAE	Enteromius bigornei	U	NT	NC
ANIMALIA	CHORDATA	ACTINOPTERYGII	CYPRINIFORMES	CYPRINIDAE	Enteromius brevipinnis	U	NT	NC
ANIMALIA	CHORDATA	ACTINOPTERYGII	CYPRINIFORMES	CYPRINIDAE	Enteromius cadenati	U	VU	NC
ANIMALIA	CHORDATA	ACTINOPTERYGII	CYPRINIFORMES	CYPRINIDAE	Enteromius carcharhinoides	U	CR	NC
ANIMALIA	CHORDATA	ACTINOPTERYGII	CYPRINIFORMES	CYPRINIDAE	Enteromius eburneensis	U	VU	NC
ANIMALIA	CHORDATA	ACTINOPTERYGII	CYPRINIFORMES	CYPRINIDAE	Enteromius foutensis	U	EN	NC
ANIMALIA	CHORDATA	ACTINOPTERYGII	CYPRINIFORMES	CYPRINIDAE	Enteromius huguenyi	U	EN	NC
ANIMALIA	CHORDATA	ACTINOPTERYGII	CYPRINIFORMES	CYPRINIDAE	Enteromius kissiensis	U	VU	NC
ANIMALIA	CHORDATA	ACTINOPTERYGII	CYPRINIFORMES	CYPRINIDAE	Enteromius lauzannei	U	EN	NC
ANIMALIA	CHORDATA	ACTINOPTERYGII	CYPRINIFORMES	CYPRINIDAE	Enteromius liberiensis	U	EN	NC
ANIMALIA	CHORDATA	ACTINOPTERYGII	CYPRINIFORMES	CYPRINIDAE	Enteromius melanotaenia	U	CR	NC
ANIMALIA	CHORDATA	ACTINOPTERYGII	CYPRINIFORMES	CYPRINIDAE	Enteromius nigroluteus	U	EN	NC
ANIMALIA	CHORDATA	ACTINOPTERYGII	CYPRINIFORMES	CYPRINIDAE	Enteromius niokoloensis	U	VU	NC
ANIMALIA	CHORDATA	ACTINOPTERYGII	CYPRINIFORMES	CYPRINIDAE	Enteromius salessei	U	VU	NC
ANIMALIA	CHORDATA	ACTINOPTERYGII	CYPRINIFORMES	CYPRINIDAE	Enteromius sp. nov. '1 - Upper Konkoure River basin'	U	EN	NC
ANIMALIA	CHORDATA	ACTINOPTERYGII	CYPRINIFORMES	CYPRINIDAE	Enteromius sp. nov. '2 - Upper Senegal and Gambie River basins'	U	VU	NC
ANIMALIA	CHORDATA	ACTINOPTERYGII	CYPRINIFORMES	CYPRINIDAE	Enteromius sp. nov. 'south africa'	U	NT	NC
ANIMALIA	CHORDATA	ACTINOPTERYGII	CYPRINIFORMES	CYPRINIDAE	Enteromius stauchi	U	EN	NC
ANIMALIA	CHORDATA	ACTINOPTERYGII	CYPRINIFORMES	CYPRINIDAE	Enteromius subinensis	U	EN	NC
ANIMALIA	CHORDATA	ACTINOPTERYGII	CYPRINIFORMES	CYPRINIDAE	Enteromius sylvaticus	U	EN	NC
ANIMALIA	CHORDATA	ACTINOPTERYGII	CYPRINIFORMES	CYPRINIDAE	Enteromius taeniurus	U	VU	NC
ANIMALIA	CHORDATA	ACTINOPTERYGII	CYPRINIFORMES	CYPRINIDAE	Enteromius traorei	U	EN	NC
ANIMALIA	CHORDATA	ACTINOPTERYGII	CYPRINIFORMES	CYPRINIDAE	Enteromius treurensis	I	CR	NC
ANIMALIA	CHORDATA	ACTINOPTERYGII	CYPRINIFORMES	CYPRINIDAE	Enteromius walkeri	U	VU	NC
ANIMALIA	CHORDATA	ACTINOPTERYGII	CYPRINIFORMES	CYPRINIDAE	Enteromius zalbiensis	U	VU	NC
ANIMALIA	CHORDATA	ACTINOPTERYGII	CYPRINIFORMES	CYPRINIDAE	Epalzeorhynchos bicolor	U	CR	NC
ANIMALIA	CHORDATA	ACTINOPTERYGII	CYPRINIFORMES	CYPRINIDAE	Epalzeorhynchos munense	I	VU	NC
ANIMALIA	CHORDATA	ACTINOPTERYGII	CYPRINIFORMES	CYPRINIDAE	Eremichthys acros	U	VU	NC
ANIMALIA	CHORDATA	ACTINOPTERYGII	CYPRINIFORMES	CYPRINIDAE	Folifer yunnanensis	U	EN	NC
ANIMALIA	CHORDATA	ACTINOPTERYGII	CYPRINIFORMES	CYPRINIDAE	Garra allostoma	U	VU	NC
ANIMALIA	CHORDATA	ACTINOPTERYGII	CYPRINIFORMES	CYPRINIDAE	Garra bicornuta	I	NT	NC
ANIMALIA	CHORDATA	ACTINOPTERYGII	CYPRINIFORMES	CYPRINIDAE	Garra buettikeri	U	VU	NC
ANIMALIA	CHORDATA	ACTINOPTERYGII	CYPRINIFORMES	CYPRINIDAE	Garra ceylonensis	L	NT	NC
ANIMALIA	CHORDATA	ACTINOPTERYGII	CYPRINIFORMES	CYPRINIDAE	Garra compressa	U	VU	NC
ANIMALIA	CHORDATA	ACTINOPTERYGII	CYPRINIFORMES	CYPRINIDAE	Garra dunsirei	U	EN	NC
ANIMALIA	CHORDATA	ACTINOPTERYGII	CYPRINIFORMES	CYPRINIDAE	Garra duobarbis	U	VU	NC
ANIMALIA	CHORDATA	ACTINOPTERYGII	CYPRINIFORMES	CYPRINIDAE	Garra elongata	U	NT	NC
ANIMALIA	CHORDATA	ACTINOPTERYGII	CYPRINIFORMES	CYPRINIDAE	Garra flavatra	I	VU	NC
ANIMALIA	CHORDATA	ACTINOPTERYGII	CYPRINIFORMES	CYPRINIDAE	Garra hughi	I	EN	NC
ANIMALIA	CHORDATA	ACTINOPTERYGII	CYPRINIFORMES	CYPRINIDAE	Garra kalakadensis	I	EN	NC
ANIMALIA	CHORDATA	ACTINOPTERYGII	CYPRINIFORMES	CYPRINIDAE	Garra lautior	U	EN	NC
ANIMALIA	CHORDATA	ACTINOPTERYGII	CYPRINIFORMES	CYPRINIDAE	Garra litanensis	I	VU	NC
ANIMALIA	CHORDATA	ACTINOPTERYGII	CYPRINIFORMES	CYPRINIDAE	Garra mamshuqa	U	EN	NC
ANIMALIA	CHORDATA	ACTINOPTERYGII	CYPRINIFORMES	CYPRINIDAE	Garra manipurensis	I	VU	NC
ANIMALIA	CHORDATA	ACTINOPTERYGII	CYPRINIFORMES	CYPRINIDAE	Garra nambulica	U	VU	NC
ANIMALIA	CHORDATA	ACTINOPTERYGII	CYPRINIFORMES	CYPRINIDAE	Garra paralissorhynchus	I	VU	NC
ANIMALIA	CHORDATA	ACTINOPTERYGII	CYPRINIFORMES	CYPRINIDAE	Garra poecilura	I	NT	NC
ANIMALIA	CHORDATA	ACTINOPTERYGII	CYPRINIFORMES	CYPRINIDAE	Garra propulvinus	I	NT	NC
ANIMALIA	CHORDATA	ACTINOPTERYGII	CYPRINIFORMES	CYPRINIDAE	Garra rakhinica	I	NT	NC
ANIMALIA	CHORDATA	ACTINOPTERYGII	CYPRINIFORMES	CYPRINIDAE	Garra regressus	I	VU	NC
ANIMALIA	CHORDATA	ACTINOPTERYGII	CYPRINIFORMES	CYPRINIDAE	Garra rupicola	U	NT	NC
ANIMALIA	CHORDATA	ACTINOPTERYGII	CYPRINIFORMES	CYPRINIDAE	Garra smartae	I	VU	NC
ANIMALIA	CHORDATA	ACTINOPTERYGII	CYPRINIFORMES	CYPRINIDAE	Garra spilota	I	NT	NC
ANIMALIA	CHORDATA	ACTINOPTERYGII	CYPRINIFORMES	CYPRINIDAE	Garra surendranathanii	I	EN	NC
ANIMALIA	CHORDATA	ACTINOPTERYGII	CYPRINIFORMES	CYPRINIDAE	Garra tana	I	VU	NC
ANIMALIA	CHORDATA	ACTINOPTERYGII	CYPRINIFORMES	CYPRINIDAE	Garra trewavasae	U	CR	NC
ANIMALIA	CHORDATA	ACTINOPTERYGII	CYPRINIFORMES	CYPRINIDAE	Garra vittatula	I	NT	NC
ANIMALIA	CHORDATA	ACTINOPTERYGII	CYPRINIFORMES	CYPRINIDAE	Garra widdowsoni	U	CR	NC
ANIMALIA	CHORDATA	ACTINOPTERYGII	CYPRINIFORMES	CYPRINIDAE	Gila cypha	U	EN	NC
ANIMALIA	CHORDATA	ACTINOPTERYGII	CYPRINIFORMES	CYPRINIDAE	Gila eremica	U	NT	NC
ANIMALIA	CHORDATA	ACTINOPTERYGII	CYPRINIFORMES	CYPRINIDAE	Gila modesta	I	EN	NC
ANIMALIA	CHORDATA	ACTINOPTERYGII	CYPRINIFORMES	CYPRINIDAE	Gila nigrescens	U	VU	NC
ANIMALIA	CHORDATA	ACTINOPTERYGII	CYPRINIFORMES	CYPRINIDAE	Gila robusta	I	VU	NC
ANIMALIA	CHORDATA	ACTINOPTERYGII	CYPRINIFORMES	CYPRINIDAE	Gnathopogon caerulescens	U	EN	NC
ANIMALIA	CHORDATA	ACTINOPTERYGII	CYPRINIFORMES	CYPRINIDAE	Gobio maeandricus	U	EN	NC
ANIMALIA	CHORDATA	ACTINOPTERYGII	CYPRINIFORMES	CYPRINIDAE	Gymnocypris dobula	U	VU	NC
ANIMALIA	CHORDATA	ACTINOPTERYGII	CYPRINIFORMES	CYPRINIDAE	Gymnocypris scleracanthus	U	VU	NC
ANIMALIA	CHORDATA	ACTINOPTERYGII	CYPRINIFORMES	CYPRINIDAE	Gymnostomus horai	U	EN	NC
ANIMALIA	CHORDATA	ACTINOPTERYGII	CYPRINIFORMES	CYPRINIDAE	Horadandia atukorali	I	VU	NC
ANIMALIA	CHORDATA	ACTINOPTERYGII	CYPRINIFORMES	CYPRINIDAE	Horalabiosa arunachalami	U	CR	NC
ANIMALIA	CHORDATA	ACTINOPTERYGII	CYPRINIFORMES	CYPRINIDAE	Horalabiosa joshuai	U	EN	NC
ANIMALIA	CHORDATA	ACTINOPTERYGII	CYPRINIFORMES	CYPRINIDAE	Hybognathus amarus	U	EN	NC
ANIMALIA	CHORDATA	ACTINOPTERYGII	CYPRINIFORMES	CYPRINIDAE	Hypophthalmichthys molitrix	I	NT	NC
ANIMALIA	CHORDATA	ACTINOPTERYGII	CYPRINIFORMES	CYPRINIDAE	Hypselobarbus curmuca	L	EN	NC
ANIMALIA	CHORDATA	ACTINOPTERYGII	CYPRINIFORMES	CYPRINIDAE	Hypselobarbus dubius	U	EN	NC
ANIMALIA	CHORDATA	ACTINOPTERYGII	CYPRINIFORMES	CYPRINIDAE	Hypselobarbus kolus	U	VU	NC
ANIMALIA	CHORDATA	ACTINOPTERYGII	CYPRINIFORMES	CYPRINIDAE	Hypselobarbus micropogon	U	EN	NC
ANIMALIA	CHORDATA	ACTINOPTERYGII	CYPRINIFORMES	CYPRINIDAE	Hypselobarbus mussullah	U	EN	NC
ANIMALIA	CHORDATA	ACTINOPTERYGII	CYPRINIFORMES	CYPRINIDAE	Hypselobarbus periyarensis	U	EN	NC
ANIMALIA	CHORDATA	ACTINOPTERYGII	CYPRINIFORMES	CYPRINIDAE	Hypselobarbus pulchellus	U	CR	NC
ANIMALIA	CHORDATA	ACTINOPTERYGII	CYPRINIFORMES	CYPRINIDAE	Hypselobarbus thomassi	I	CR	NC
ANIMALIA	CHORDATA	ACTINOPTERYGII	CYPRINIFORMES	CYPRINIDAE	Hypsibarbus lagleri	U	VU	NC
ANIMALIA	CHORDATA	ACTINOPTERYGII	CYPRINIFORMES	CYPRINIDAE	Iberochondrostoma oretanum	U	CR	NC
ANIMALIA	CHORDATA	ACTINOPTERYGII	CYPRINIFORMES	CYPRINIDAE	Iberocypris palaciosi	U	CR	NC
ANIMALIA	CHORDATA	ACTINOPTERYGII	CYPRINIFORMES	CYPRINIDAE	Labeo alluaudi	U	EN	NC
ANIMALIA	CHORDATA	ACTINOPTERYGII	CYPRINIFORMES	CYPRINIDAE	Labeo curriei	U	CR	NC
ANIMALIA	CHORDATA	ACTINOPTERYGII	CYPRINIFORMES	CYPRINIDAE	Labeo fisheri	U	EN	NC
ANIMALIA	CHORDATA	ACTINOPTERYGII	CYPRINIFORMES	CYPRINIDAE	Labeo lankae	U	EN	NC
ANIMALIA	CHORDATA	ACTINOPTERYGII	CYPRINIFORMES	CYPRINIDAE	Labeo mesops	U	CR	NC
ANIMALIA	CHORDATA	ACTINOPTERYGII	CYPRINIFORMES	CYPRINIDAE	Labeo nandina	U	NT	NC
ANIMALIA	CHORDATA	ACTINOPTERYGII	CYPRINIFORMES	CYPRINIDAE	Labeo pangusia	U	NT	NC
ANIMALIA	CHORDATA	ACTINOPTERYGII	CYPRINIFORMES	CYPRINIDAE	Labeo pierrei	U	VU	NC
ANIMALIA	CHORDATA	ACTINOPTERYGII	CYPRINIFORMES	CYPRINIDAE	Labeo potail	U	EN	NC
ANIMALIA	CHORDATA	ACTINOPTERYGII	CYPRINIFORMES	CYPRINIDAE	Labeo rectipinnis	U	VU	NC
ANIMALIA	CHORDATA	ACTINOPTERYGII	CYPRINIFORMES	CYPRINIDAE	Labeo seeberi	U	EN	NC
ANIMALIA	CHORDATA	ACTINOPTERYGII	CYPRINIFORMES	CYPRINIDAE	Labeo victorianus	U	CR	NC
ANIMALIA	CHORDATA	ACTINOPTERYGII	CYPRINIFORMES	CYPRINIDAE	Labeobarbus acuticeps	U	NT	NC
ANIMALIA	CHORDATA	ACTINOPTERYGII	CYPRINIFORMES	CYPRINIDAE	Labeobarbus acutirostris	U	VU	NC
ANIMALIA	CHORDATA	ACTINOPTERYGII	CYPRINIFORMES	CYPRINIDAE	Labeobarbus claudinae	U	VU	NC
ANIMALIA	CHORDATA	ACTINOPTERYGII	CYPRINIFORMES	CYPRINIDAE	Labeobarbus gorguari	U	VU	NC
ANIMALIA	CHORDATA	ACTINOPTERYGII	CYPRINIFORMES	CYPRINIDAE	Labeobarbus gruveli	U	VU	NC
ANIMALIA	CHORDATA	ACTINOPTERYGII	CYPRINIFORMES	CYPRINIDAE	Labeobarbus kimberleyensis	U	NT	NC
ANIMALIA	CHORDATA	ACTINOPTERYGII	CYPRINIFORMES	CYPRINIDAE	Labeobarbus macrolepis	I	NT	NC
ANIMALIA	CHORDATA	ACTINOPTERYGII	CYPRINIFORMES	CYPRINIDAE	Labeobarbus macrophtalmus	I	EN	NC
ANIMALIA	CHORDATA	ACTINOPTERYGII	CYPRINIFORMES	CYPRINIDAE	Labeobarbus mbami	I	EN	NC
ANIMALIA	CHORDATA	ACTINOPTERYGII	CYPRINIFORMES	CYPRINIDAE	Labeobarbus nelspruitensis	U	NT	NC
ANIMALIA	CHORDATA	ACTINOPTERYGII	CYPRINIFORMES	CYPRINIDAE	Labeobarbus osseensis	U	VU	NC
ANIMALIA	CHORDATA	ACTINOPTERYGII	CYPRINIFORMES	CYPRINIDAE	Labeobarbus parawaldroni	U	NT	NC
ANIMALIA	CHORDATA	ACTINOPTERYGII	CYPRINIFORMES	CYPRINIDAE	Labeobarbus platydorsus	U	VU	NC
ANIMALIA	CHORDATA	ACTINOPTERYGII	CYPRINIFORMES	CYPRINIDAE	Labeobarbus roylii	U	EN	NC
ANIMALIA	CHORDATA	ACTINOPTERYGII	CYPRINIFORMES	CYPRINIDAE	Labeobarbus ruasae	I	CR	NC
ANIMALIA	CHORDATA	ACTINOPTERYGII	CYPRINIFORMES	CYPRINIDAE	Labeobarbus seeberi	U	NT	NC
ANIMALIA	CHORDATA	ACTINOPTERYGII	CYPRINIFORMES	CYPRINIDAE	Laubuka caeruleostigmata	I	EN	NC
ANIMALIA	CHORDATA	ACTINOPTERYGII	CYPRINIFORMES	CYPRINIDAE	Laubuka fasciata	I	VU	NC
ANIMALIA	CHORDATA	ACTINOPTERYGII	CYPRINIFORMES	CYPRINIDAE	Laubuka insularis	I	EN	NC
ANIMALIA	CHORDATA	ACTINOPTERYGII	CYPRINIFORMES	CYPRINIDAE	Laubuka khujairokensis	U	VU	NC
ANIMALIA	CHORDATA	ACTINOPTERYGII	CYPRINIFORMES	CYPRINIDAE	Laubuka varuna	U	EN	NC
ANIMALIA	CHORDATA	ACTINOPTERYGII	CYPRINIFORMES	CYPRINIDAE	Lepidomeda albivallis	U	CR	NC
ANIMALIA	CHORDATA	ACTINOPTERYGII	CYPRINIFORMES	CYPRINIDAE	Lepidomeda copei	U	NT	NC
ANIMALIA	CHORDATA	ACTINOPTERYGII	CYPRINIFORMES	CYPRINIDAE	Lepidomeda mollispinis	U	VU	NC
ANIMALIA	CHORDATA	ACTINOPTERYGII	CYPRINIFORMES	CYPRINIDAE	Lepidomeda vittata	U	EN	NC
ANIMALIA	CHORDATA	ACTINOPTERYGII	CYPRINIFORMES	CYPRINIDAE	Lepidopygopsis typus	U	EN	NC
ANIMALIA	CHORDATA	ACTINOPTERYGII	CYPRINIFORMES	CYPRINIDAE	Leptobarbus melanopterus	L	NT	NC
ANIMALIA	CHORDATA	ACTINOPTERYGII	CYPRINIFORMES	CYPRINIDAE	Leptocypris crossensis	U	VU	NC
ANIMALIA	CHORDATA	ACTINOPTERYGII	CYPRINIFORMES	CYPRINIDAE	Leptocypris guineensis	U	NT	NC
ANIMALIA	CHORDATA	ACTINOPTERYGII	CYPRINIFORMES	CYPRINIDAE	Leptocypris konkoureensis	U	VU	NC
ANIMALIA	CHORDATA	ACTINOPTERYGII	CYPRINIFORMES	CYPRINIDAE	Leptocypris taiaensis	U	VU	NC
ANIMALIA	CHORDATA	ACTINOPTERYGII	CYPRINIFORMES	CYPRINIDAE	Lobocheilos falcifer	U	VU	NC
ANIMALIA	CHORDATA	ACTINOPTERYGII	CYPRINIFORMES	CYPRINIDAE	Luciobarbus brachycephalus	U	VU	NC
ANIMALIA	CHORDATA	ACTINOPTERYGII	CYPRINIFORMES	CYPRINIDAE	Luciobarbus capito	U	VU	NC
ANIMALIA	CHORDATA	ACTINOPTERYGII	CYPRINIFORMES	CYPRINIDAE	Luciobarbus comizo	I	VU	NC
ANIMALIA	CHORDATA	ACTINOPTERYGII	CYPRINIFORMES	CYPRINIDAE	Luciobarbus esocinus	U	VU	NC
ANIMALIA	CHORDATA	ACTINOPTERYGII	CYPRINIFORMES	CYPRINIDAE	Luciobarbus graecus	I	EN	NC
ANIMALIA	CHORDATA	ACTINOPTERYGII	CYPRINIFORMES	CYPRINIDAE	Luciobarbus subquincunciatus	U	CR	NC
ANIMALIA	CHORDATA	ACTINOPTERYGII	CYPRINIFORMES	CYPRINIDAE	Luciocyprinus langsoni	U	VU	NC
ANIMALIA	CHORDATA	ACTINOPTERYGII	CYPRINIFORMES	CYPRINIDAE	Luciocyprinus striolatus	U	EN	NC
ANIMALIA	CHORDATA	ACTINOPTERYGII	CYPRINIFORMES	CYPRINIDAE	Meda fulgida	U	EN	NC
ANIMALIA	CHORDATA	ACTINOPTERYGII	CYPRINIFORMES	CYPRINIDAE	Mekongina erythrospila	U	NT	NC
ANIMALIA	CHORDATA	ACTINOPTERYGII	CYPRINIFORMES	CYPRINIDAE	Mesopotamichthys sharpeyi	U	VU	NC
ANIMALIA	CHORDATA	ACTINOPTERYGII	CYPRINIFORMES	CYPRINIDAE	Microrasbora rubescens	L	EN	NC
ANIMALIA	CHORDATA	ACTINOPTERYGII	CYPRINIFORMES	CYPRINIDAE	Mystacoleucus lepturus	U	VU	NC
ANIMALIA	CHORDATA	ACTINOPTERYGII	CYPRINIFORMES	CYPRINIDAE	Neolissochilus blanci	I	NT	NC
ANIMALIA	CHORDATA	ACTINOPTERYGII	CYPRINIFORMES	CYPRINIDAE	Neolissochilus hendersoni	I	VU	NC
ANIMALIA	CHORDATA	ACTINOPTERYGII	CYPRINIFORMES	CYPRINIDAE	Neolissochilus hexagonolepis	U	NT	NC
ANIMALIA	CHORDATA	ACTINOPTERYGII	CYPRINIFORMES	CYPRINIDAE	Neolissochilus hexastichus	U	NT	NC
ANIMALIA	CHORDATA	ACTINOPTERYGII	CYPRINIFORMES	CYPRINIDAE	Neolissochilus subterraneus	I	VU	NC
ANIMALIA	CHORDATA	ACTINOPTERYGII	CYPRINIFORMES	CYPRINIDAE	Notropis aguirrepequenoi	I	VU	NC
ANIMALIA	CHORDATA	ACTINOPTERYGII	CYPRINIFORMES	CYPRINIDAE	Notropis boucardi	U	EN	NC
ANIMALIA	CHORDATA	ACTINOPTERYGII	CYPRINIFORMES	CYPRINIDAE	Notropis buccula	U	VU	NC
ANIMALIA	CHORDATA	ACTINOPTERYGII	CYPRINIFORMES	CYPRINIDAE	Notropis calabazas	U	CR	NC
ANIMALIA	CHORDATA	ACTINOPTERYGII	CYPRINIFORMES	CYPRINIDAE	Notropis calientis	U	CR	NC
ANIMALIA	CHORDATA	ACTINOPTERYGII	CYPRINIFORMES	CYPRINIDAE	Notropis cumingii	I	NT	NC
ANIMALIA	CHORDATA	ACTINOPTERYGII	CYPRINIFORMES	CYPRINIDAE	Notropis girardi	U	VU	NC
ANIMALIA	CHORDATA	ACTINOPTERYGII	CYPRINIFORMES	CYPRINIDAE	Notropis grandis	I	EN	NC
ANIMALIA	CHORDATA	ACTINOPTERYGII	CYPRINIFORMES	CYPRINIDAE	Notropis marhabatiensis	U	CR	NC
ANIMALIA	CHORDATA	ACTINOPTERYGII	CYPRINIFORMES	CYPRINIDAE	Notropis oxyrhynchus	U	VU	NC
ANIMALIA	CHORDATA	ACTINOPTERYGII	CYPRINIFORMES	CYPRINIDAE	Notropis simus	U	EN	NC
ANIMALIA	CHORDATA	ACTINOPTERYGII	CYPRINIFORMES	CYPRINIDAE	Notropis tropicus	U	NT	NC
ANIMALIA	CHORDATA	ACTINOPTERYGII	CYPRINIFORMES	CYPRINIDAE	Opsaridium microlepis	U	VU	NC
ANIMALIA	CHORDATA	ACTINOPTERYGII	CYPRINIFORMES	CYPRINIDAE	Osteobrama belangeri	U	NT	NC
ANIMALIA	CHORDATA	ACTINOPTERYGII	CYPRINIFORMES	CYPRINIDAE	Osteochilus longidorsalis	I	EN	NC
ANIMALIA	CHORDATA	ACTINOPTERYGII	CYPRINIFORMES	CYPRINIDAE	Osteochilus partilineatus	I	NT	NC
ANIMALIA	CHORDATA	ACTINOPTERYGII	CYPRINIFORMES	CYPRINIDAE	Oxygaster pointoni	U	VU	NC
ANIMALIA	CHORDATA	ACTINOPTERYGII	CYPRINIFORMES	CYPRINIDAE	Oxygymnocypris stewartii	U	NT	NC
ANIMALIA	CHORDATA	ACTINOPTERYGII	CYPRINIFORMES	CYPRINIDAE	Paedocypris micromegethes	L	VU	NC
ANIMALIA	CHORDATA	ACTINOPTERYGII	CYPRINIFORMES	CYPRINIDAE	Paedocypris progenetica	L	NT	NC
ANIMALIA	CHORDATA	ACTINOPTERYGII	CYPRINIFORMES	CYPRINIDAE	Parachela cyanea	I	NT	NC
ANIMALIA	CHORDATA	ACTINOPTERYGII	CYPRINIFORMES	CYPRINIDAE	Parapsilorhynchus discophorus	U	VU	NC
ANIMALIA	CHORDATA	ACTINOPTERYGII	CYPRINIFORMES	CYPRINIDAE	Parapsilorhynchus elongatus	I	EN	NC
ANIMALIA	CHORDATA	ACTINOPTERYGII	CYPRINIFORMES	CYPRINIDAE	Pectenocypris micromysticetus	L	NT	NC
ANIMALIA	CHORDATA	ACTINOPTERYGII	CYPRINIFORMES	CYPRINIDAE	Percocypris pingi	U	NT	NC
ANIMALIA	CHORDATA	ACTINOPTERYGII	CYPRINIFORMES	CYPRINIDAE	Pethia atra	U	VU	NC
ANIMALIA	CHORDATA	ACTINOPTERYGII	CYPRINIFORMES	CYPRINIDAE	Pethia bandula	U	CR	NC
ANIMALIA	CHORDATA	ACTINOPTERYGII	CYPRINIFORMES	CYPRINIDAE	Pethia cumingii	L	EN	NC
ANIMALIA	CHORDATA	ACTINOPTERYGII	CYPRINIFORMES	CYPRINIDAE	Pethia khugae	I	VU	NC
ANIMALIA	CHORDATA	ACTINOPTERYGII	CYPRINIFORMES	CYPRINIDAE	Pethia manipurensis	U	EN	NC
ANIMALIA	CHORDATA	ACTINOPTERYGII	CYPRINIFORMES	CYPRINIDAE	Pethia nigrofasciata	L	VU	NC
ANIMALIA	CHORDATA	ACTINOPTERYGII	CYPRINIFORMES	CYPRINIDAE	Pethia ornata	U	VU	NC
ANIMALIA	CHORDATA	ACTINOPTERYGII	CYPRINIFORMES	CYPRINIDAE	Pethia reval	L	EN	NC
ANIMALIA	CHORDATA	ACTINOPTERYGII	CYPRINIFORMES	CYPRINIDAE	Pethia setnai	I	VU	NC
ANIMALIA	CHORDATA	ACTINOPTERYGII	CYPRINIFORMES	CYPRINIDAE	Pethia sharmai	I	EN	NC
ANIMALIA	CHORDATA	ACTINOPTERYGII	CYPRINIFORMES	CYPRINIDAE	Pethia tiantian	I	NT	NC
ANIMALIA	CHORDATA	ACTINOPTERYGII	CYPRINIFORMES	CYPRINIDAE	Pethia yuensis	I	VU	NC
ANIMALIA	CHORDATA	ACTINOPTERYGII	CYPRINIFORMES	CYPRINIDAE	Phoxinus strymonicus	U	EN	NC
ANIMALIA	CHORDATA	ACTINOPTERYGII	CYPRINIFORMES	CYPRINIDAE	Poropuntius bolovenensis	U	EN	NC
ANIMALIA	CHORDATA	ACTINOPTERYGII	CYPRINIFORMES	CYPRINIDAE	Poropuntius chonglingchungi	I	CR	NC
ANIMALIA	CHORDATA	ACTINOPTERYGII	CYPRINIFORMES	CYPRINIDAE	Poropuntius clavatus	I	NT	NC
ANIMALIA	CHORDATA	ACTINOPTERYGII	CYPRINIFORMES	CYPRINIDAE	Poropuntius consternans	U	EN	NC
ANIMALIA	CHORDATA	ACTINOPTERYGII	CYPRINIFORMES	CYPRINIDAE	Poropuntius deauratus	U	EN	NC
ANIMALIA	CHORDATA	ACTINOPTERYGII	CYPRINIFORMES	CYPRINIDAE	Poropuntius lobocheiloides	U	EN	NC
ANIMALIA	CHORDATA	ACTINOPTERYGII	CYPRINIFORMES	CYPRINIDAE	Poropuntius solitus	U	EN	NC
ANIMALIA	CHORDATA	ACTINOPTERYGII	CYPRINIFORMES	CYPRINIDAE	Poropuntius speleops	U	VU	NC
ANIMALIA	CHORDATA	ACTINOPTERYGII	CYPRINIFORMES	CYPRINIDAE	Probarbus jullieni	L	CR	I
ANIMALIA	CHORDATA	ACTINOPTERYGII	CYPRINIFORMES	CYPRINIDAE	Probarbus labeamajor	L	EN	NC
ANIMALIA	CHORDATA	ACTINOPTERYGII	CYPRINIFORMES	CYPRINIDAE	Probarbus labeaminor	I	NT	NC
ANIMALIA	CHORDATA	ACTINOPTERYGII	CYPRINIFORMES	CYPRINIDAE	Pseudobarbus asper	U	VU	NC
ANIMALIA	CHORDATA	ACTINOPTERYGII	CYPRINIFORMES	CYPRINIDAE	Pseudobarbus burchelli	U	CR	NC
ANIMALIA	CHORDATA	ACTINOPTERYGII	CYPRINIFORMES	CYPRINIDAE	Pseudobarbus calidus	I	NT	NC
ANIMALIA	CHORDATA	ACTINOPTERYGII	CYPRINIFORMES	CYPRINIDAE	Pseudobarbus capensis	I	EN	NC
ANIMALIA	CHORDATA	ACTINOPTERYGII	CYPRINIFORMES	CYPRINIDAE	Pseudobarbus erubescens	U	CR	NC
ANIMALIA	CHORDATA	ACTINOPTERYGII	CYPRINIFORMES	CYPRINIDAE	Pseudobarbus phlegethon	I	EN	NC
ANIMALIA	CHORDATA	ACTINOPTERYGII	CYPRINIFORMES	CYPRINIDAE	Pseudobarbus serra	I	NT	NC
ANIMALIA	CHORDATA	ACTINOPTERYGII	CYPRINIFORMES	CYPRINIDAE	Pseudobarbus skeltoni	U	EN	NC
ANIMALIA	CHORDATA	ACTINOPTERYGII	CYPRINIFORMES	CYPRINIDAE	Pseudobarbus tenuis	U	NT	NC
ANIMALIA	CHORDATA	ACTINOPTERYGII	CYPRINIFORMES	CYPRINIDAE	Pseudobarbus verloreni	I	EN	NC
ANIMALIA	CHORDATA	ACTINOPTERYGII	CYPRINIFORMES	CYPRINIDAE	Pseudochondrostoma willkommii	I	VU	NC
ANIMALIA	CHORDATA	ACTINOPTERYGII	CYPRINIFORMES	CYPRINIDAE	Pseudohemiculter dispar	U	VU	NC
ANIMALIA	CHORDATA	ACTINOPTERYGII	CYPRINIFORMES	CYPRINIDAE	Pseudophoxinus evliyae	U	EN	NC
ANIMALIA	CHORDATA	ACTINOPTERYGII	CYPRINIFORMES	CYPRINIDAE	Pseudophoxinus hasani	U	CR	NC
ANIMALIA	CHORDATA	ACTINOPTERYGII	CYPRINIFORMES	CYPRINIDAE	Pseudophoxinus maeandri	U	EN	NC
ANIMALIA	CHORDATA	ACTINOPTERYGII	CYPRINIFORMES	CYPRINIDAE	Pseudorasbora pugnax	U	VU	NC
ANIMALIA	CHORDATA	ACTINOPTERYGII	CYPRINIFORMES	CYPRINIDAE	Pteronotropis hubbsi	I	NT	NC
ANIMALIA	CHORDATA	ACTINOPTERYGII	CYPRINIFORMES	CYPRINIDAE	Pteronotropis welaka	U	VU	NC
ANIMALIA	CHORDATA	ACTINOPTERYGII	CYPRINIFORMES	CYPRINIDAE	Ptychidio jordani	U	CR	NC
ANIMALIA	CHORDATA	ACTINOPTERYGII	CYPRINIFORMES	CYPRINIDAE	Puntius cauveriensis	I	EN	NC
ANIMALIA	CHORDATA	ACTINOPTERYGII	CYPRINIFORMES	CYPRINIDAE	Puntius crescentus	I	EN	NC
ANIMALIA	CHORDATA	ACTINOPTERYGII	CYPRINIFORMES	CYPRINIDAE	Puntius deccanensis	I	CR	NC
ANIMALIA	CHORDATA	ACTINOPTERYGII	CYPRINIFORMES	CYPRINIDAE	Puntius fraseri	U	EN	NC
ANIMALIA	CHORDATA	ACTINOPTERYGII	CYPRINIFORMES	CYPRINIDAE	Puntius kamalika	U	EN	NC
ANIMALIA	CHORDATA	ACTINOPTERYGII	CYPRINIFORMES	CYPRINIDAE	Puntius kelumi	I	EN	NC
ANIMALIA	CHORDATA	ACTINOPTERYGII	CYPRINIFORMES	CYPRINIDAE	Puntius mudumalaiensis	U	VU	NC
ANIMALIA	CHORDATA	ACTINOPTERYGII	CYPRINIFORMES	CYPRINIDAE	Puntius titteya	L	VU	NC
ANIMALIA	CHORDATA	ACTINOPTERYGII	CYPRINIFORMES	CYPRINIDAE	Rasbora armitagei	I	CR	NC
ANIMALIA	CHORDATA	ACTINOPTERYGII	CYPRINIFORMES	CYPRINIDAE	Rasbora calliura	U	NT	NC
ANIMALIA	CHORDATA	ACTINOPTERYGII	CYPRINIFORMES	CYPRINIDAE	Rasbora ennealepis	U	NT	NC
ANIMALIA	CHORDATA	ACTINOPTERYGII	CYPRINIFORMES	CYPRINIDAE	Rasbora lateristriata	U	VU	NC
ANIMALIA	CHORDATA	ACTINOPTERYGII	CYPRINIFORMES	CYPRINIDAE	Rasbora leptosoma	U	VU	NC
ANIMALIA	CHORDATA	ACTINOPTERYGII	CYPRINIFORMES	CYPRINIDAE	Rasbora naggsi	I	EN	NC
ANIMALIA	CHORDATA	ACTINOPTERYGII	CYPRINIFORMES	CYPRINIDAE	Rasbora ornata	I	VU	NC
ANIMALIA	CHORDATA	ACTINOPTERYGII	CYPRINIFORMES	CYPRINIDAE	Rasbora patrickyapi	L	NT	NC
ANIMALIA	CHORDATA	ACTINOPTERYGII	CYPRINIFORMES	CYPRINIDAE	Rasbora tawarensis	U	CR	NC
ANIMALIA	CHORDATA	ACTINOPTERYGII	CYPRINIFORMES	CYPRINIDAE	Rasbora wilpita	I	VU	NC
ANIMALIA	CHORDATA	ACTINOPTERYGII	CYPRINIFORMES	CYPRINIDAE	Rasboroides pallidus	L	EN	NC
ANIMALIA	CHORDATA	ACTINOPTERYGII	CYPRINIFORMES	CYPRINIDAE	Rasboroides vaterifloris	L	EN	NC
ANIMALIA	CHORDATA	ACTINOPTERYGII	CYPRINIFORMES	CYPRINIDAE	Rhodeus atremius	L	NT	NC
ANIMALIA	CHORDATA	ACTINOPTERYGII	CYPRINIFORMES	CYPRINIDAE	Rhodeus laoensis	U	VU	NC
ANIMALIA	CHORDATA	ACTINOPTERYGII	CYPRINIFORMES	CYPRINIDAE	Sahyadria chalakkudiensis	L	EN	NC
ANIMALIA	CHORDATA	ACTINOPTERYGII	CYPRINIFORMES	CYPRINIDAE	Sahyadria denisonii	L	EN	NC
ANIMALIA	CHORDATA	ACTINOPTERYGII	CYPRINIFORMES	CYPRINIDAE	Salmophasia belachi	I	VU	NC
ANIMALIA	CHORDATA	ACTINOPTERYGII	CYPRINIFORMES	CYPRINIDAE	Salmophasia horai	I	VU	NC
ANIMALIA	CHORDATA	ACTINOPTERYGII	CYPRINIFORMES	CYPRINIDAE	Sarcocheilichthys biwaensis	I	EN	NC
ANIMALIA	CHORDATA	ACTINOPTERYGII	CYPRINIFORMES	CYPRINIDAE	Sawbwa resplendens	I	EN	NC
ANIMALIA	CHORDATA	ACTINOPTERYGII	CYPRINIFORMES	CYPRINIDAE	Scaphognathops bandanensis	U	VU	NC
ANIMALIA	CHORDATA	ACTINOPTERYGII	CYPRINIFORMES	CYPRINIDAE	Scaphognathops theunensis	U	CR	NC
ANIMALIA	CHORDATA	ACTINOPTERYGII	CYPRINIFORMES	CYPRINIDAE	Scardinius graecus	I	CR	NC
ANIMALIA	CHORDATA	ACTINOPTERYGII	CYPRINIFORMES	CYPRINIDAE	Schismatorhynchos nukta	U	EN	NC
ANIMALIA	CHORDATA	ACTINOPTERYGII	CYPRINIFORMES	CYPRINIDAE	Schizothorax grahami	U	CR	NC
ANIMALIA	CHORDATA	ACTINOPTERYGII	CYPRINIFORMES	CYPRINIDAE	Schizothorax integrilabiatus	U	CR	NC
ANIMALIA	CHORDATA	ACTINOPTERYGII	CYPRINIFORMES	CYPRINIDAE	Schizothorax macropogon	U	NT	NC
ANIMALIA	CHORDATA	ACTINOPTERYGII	CYPRINIFORMES	CYPRINIDAE	Schizothorax nepalensis	U	CR	NC
ANIMALIA	CHORDATA	ACTINOPTERYGII	CYPRINIFORMES	CYPRINIDAE	Schizothorax raraensis	U	CR	NC
ANIMALIA	CHORDATA	ACTINOPTERYGII	CYPRINIFORMES	CYPRINIDAE	Schizothorax richardsonii	I	VU	NC
ANIMALIA	CHORDATA	ACTINOPTERYGII	CYPRINIFORMES	CYPRINIDAE	Schizothorax wangchiachii	U	NT	NC
ANIMALIA	CHORDATA	ACTINOPTERYGII	CYPRINIFORMES	CYPRINIDAE	Sinocyclocheilus grahami	U	CR	NC
ANIMALIA	CHORDATA	ACTINOPTERYGII	CYPRINIFORMES	CYPRINIDAE	Sinocyclocheilus tingi	U	EN	NC
ANIMALIA	CHORDATA	ACTINOPTERYGII	CYPRINIFORMES	CYPRINIDAE	Sinocyclocheilus yangzongensis	U	CR	NC
ANIMALIA	CHORDATA	ACTINOPTERYGII	CYPRINIFORMES	CYPRINIDAE	Squalius carinus	U	EN	NC
ANIMALIA	CHORDATA	ACTINOPTERYGII	CYPRINIFORMES	CYPRINIDAE	Squalius castellanus	I	EN	NC
ANIMALIA	CHORDATA	ACTINOPTERYGII	CYPRINIFORMES	CYPRINIDAE	Sundadanio atomus	L	EN	NC
ANIMALIA	CHORDATA	ACTINOPTERYGII	CYPRINIFORMES	CYPRINIDAE	Sundadanio axelrodi	L	VU	NC
ANIMALIA	CHORDATA	ACTINOPTERYGII	CYPRINIFORMES	CYPRINIDAE	Sundadanio echinus	L	VU	NC
ANIMALIA	CHORDATA	ACTINOPTERYGII	CYPRINIFORMES	CYPRINIDAE	Sundadanio gargula	L	VU	NC
ANIMALIA	CHORDATA	ACTINOPTERYGII	CYPRINIFORMES	CYPRINIDAE	Sundadanio goblinus	L	EN	NC
ANIMALIA	CHORDATA	ACTINOPTERYGII	CYPRINIFORMES	CYPRINIDAE	Sundadanio margarition	L	NT	NC
ANIMALIA	CHORDATA	ACTINOPTERYGII	CYPRINIFORMES	CYPRINIDAE	Sundadanio rubellus	L	NT	NC
ANIMALIA	CHORDATA	ACTINOPTERYGII	CYPRINIFORMES	CYPRINIDAE	Systomus compressiformis	U	CR	NC
ANIMALIA	CHORDATA	ACTINOPTERYGII	CYPRINIFORMES	CYPRINIDAE	Systomus martenstyni	U	EN	NC
ANIMALIA	CHORDATA	ACTINOPTERYGII	CYPRINIFORMES	CYPRINIDAE	Systomus pleurotaenia	L	VU	NC
ANIMALIA	CHORDATA	ACTINOPTERYGII	CYPRINIFORMES	CYPRINIDAE	Tampichthys catostomops	U	NT	NC
ANIMALIA	CHORDATA	ACTINOPTERYGII	CYPRINIFORMES	CYPRINIDAE	Tampichthys dichromus	U	CR	NC
ANIMALIA	CHORDATA	ACTINOPTERYGII	CYPRINIFORMES	CYPRINIDAE	Tampichthys mandibularis	U	EN	NC
ANIMALIA	CHORDATA	ACTINOPTERYGII	CYPRINIFORMES	CYPRINIDAE	Tampichthys rasconis	U	EN	NC
ANIMALIA	CHORDATA	ACTINOPTERYGII	CYPRINIFORMES	CYPRINIDAE	Tanakia tanago	U	EN	NC
ANIMALIA	CHORDATA	ACTINOPTERYGII	CYPRINIFORMES	CYPRINIDAE	Thynnichthys sandkhol	U	EN	NC
ANIMALIA	CHORDATA	ACTINOPTERYGII	CYPRINIFORMES	CYPRINIDAE	Tor ater	U	NT	NC
ANIMALIA	CHORDATA	ACTINOPTERYGII	CYPRINIFORMES	CYPRINIDAE	Tor barakae	I	NT	NC
ANIMALIA	CHORDATA	ACTINOPTERYGII	CYPRINIFORMES	CYPRINIDAE	Tor dongnaiensis	U	NT	NC
ANIMALIA	CHORDATA	ACTINOPTERYGII	CYPRINIFORMES	CYPRINIDAE	Tor malabaricus	I	EN	NC
ANIMALIA	CHORDATA	ACTINOPTERYGII	CYPRINIFORMES	CYPRINIDAE	Tor putitora	U	EN	NC
ANIMALIA	CHORDATA	ACTINOPTERYGII	CYPRINIFORMES	CYPRINIDAE	Tor remadevii	U	CR	NC
ANIMALIA	CHORDATA	ACTINOPTERYGII	CYPRINIFORMES	CYPRINIDAE	Tribolodon nakamurai	U	EN	NC
ANIMALIA	CHORDATA	ACTINOPTERYGII	CYPRINIFORMES	CYPRINIDAE	Trigonostigma somphongsi	I	CR	NC
ANIMALIA	CHORDATA	ACTINOPTERYGII	CYPRINIFORMES	CYPRINIDAE	Troglocyclocheilus khammouanensis	I	VU	NC
ANIMALIA	CHORDATA	ACTINOPTERYGII	CYPRINIFORMES	CYPRINIDAE	Varicorhinus ansorgii	U	VU	NC
ANIMALIA	CHORDATA	ACTINOPTERYGII	CYPRINIFORMES	CYPRINIDAE	Varicorhinus platystoma	I	CR	NC
ANIMALIA	CHORDATA	ACTINOPTERYGII	CYPRINIFORMES	CYPRINIDAE	Varicorhinus ruandae	I	NT	NC
ANIMALIA	CHORDATA	ACTINOPTERYGII	CYPRINIFORMES	CYPRINIDAE	Xenocypris yunnanensis	U	CR	NC
ANIMALIA	CHORDATA	ACTINOPTERYGII	CYPRINIFORMES	CYPRINIDAE	Yuriria alta	U	EN	NC
ANIMALIA	CHORDATA	ACTINOPTERYGII	CYPRINIFORMES	CYPRINIDAE	Yuriria amatlana	I	EN	NC
ANIMALIA	CHORDATA	ACTINOPTERYGII	CYPRINIFORMES	CYPRINIDAE	Yuriria chapalae	U	EN	NC
ANIMALIA	CHORDATA	ACTINOPTERYGII	CYPRINIFORMES	ELLOPOSTOMATIDAE	Ellopostoma mystax	U	EN	NC
ANIMALIA	CHORDATA	ACTINOPTERYGII	CYPRINIFORMES	NEMACHEILIDAE	Paracanthocobitis urophthalma	I	EN	NC
ANIMALIA	CHORDATA	ACTINOPTERYGII	CYPRINIFORMES	PSILORHYNCHIDAE	Psilorhynchus microphthalmus	U	EN	NC
ANIMALIA	CHORDATA	ACTINOPTERYGII	CYPRINODONTIFORMES	APHANIIDAE	Aphanius richardsoni	U	EN	NC
ANIMALIA	CHORDATA	ACTINOPTERYGII	CYPRINODONTIFORMES	APHANIIDAE	Aphanius saourensis	I	CR	NC
ANIMALIA	CHORDATA	ACTINOPTERYGII	CYPRINODONTIFORMES	APHANIIDAE	Aphanius sirhani	I	CR	NC
ANIMALIA	CHORDATA	ACTINOPTERYGII	CYPRINODONTIFORMES	APLOCHEILIDAE	Aplocheilus dayi	I	EN	NC
ANIMALIA	CHORDATA	ACTINOPTERYGII	CYPRINODONTIFORMES	APLOCHEILIDAE	Aplocheilus werneri	L	EN	NC
ANIMALIA	CHORDATA	ACTINOPTERYGII	CYPRINODONTIFORMES	APLOCHEILIDAE	Pachypanchax arnoulti	U	VU	NC
ANIMALIA	CHORDATA	ACTINOPTERYGII	CYPRINODONTIFORMES	APLOCHEILIDAE	Pachypanchax omalonota	I	EN	NC
ANIMALIA	CHORDATA	ACTINOPTERYGII	CYPRINODONTIFORMES	APLOCHEILIDAE	Pachypanchax patriciae	U	EN	NC
ANIMALIA	CHORDATA	ACTINOPTERYGII	CYPRINODONTIFORMES	APLOCHEILIDAE	Pachypanchax sakaramyi	I	EN	NC
ANIMALIA	CHORDATA	ACTINOPTERYGII	CYPRINODONTIFORMES	APLOCHEILIDAE	Pachypanchax sparksorum	U	EN	NC
ANIMALIA	CHORDATA	ACTINOPTERYGII	CYPRINODONTIFORMES	APLOCHEILIDAE	Pachypanchax varatraza	I	EN	NC
ANIMALIA	CHORDATA	ACTINOPTERYGII	CYPRINODONTIFORMES	CYPRINODONTIDAE	Crenichthys baileyi	U	EN	NC
ANIMALIA	CHORDATA	ACTINOPTERYGII	CYPRINODONTIFORMES	CYPRINODONTIDAE	Cualac tessellatus	U	VU	NC
ANIMALIA	CHORDATA	ACTINOPTERYGII	CYPRINODONTIFORMES	CYPRINODONTIDAE	Cyprinodon atrorus	U	EN	NC
ANIMALIA	CHORDATA	ACTINOPTERYGII	CYPRINODONTIFORMES	CYPRINODONTIDAE	Cyprinodon bifasciatus	U	EN	NC
ANIMALIA	CHORDATA	ACTINOPTERYGII	CYPRINODONTIFORMES	CYPRINODONTIDAE	Cyprinodon bobmilleri	I	VU	NC
ANIMALIA	CHORDATA	ACTINOPTERYGII	CYPRINODONTIFORMES	CYPRINODONTIDAE	Cyprinodon elegans	U	EN	NC
ANIMALIA	CHORDATA	ACTINOPTERYGII	CYPRINODONTIFORMES	CYPRINODONTIDAE	Cyprinodon esconditus	U	VU	NC
ANIMALIA	CHORDATA	ACTINOPTERYGII	CYPRINODONTIFORMES	CYPRINODONTIDAE	Cyprinodon labiosus	U	VU	NC
ANIMALIA	CHORDATA	ACTINOPTERYGII	CYPRINODONTIFORMES	CYPRINODONTIDAE	Cyprinodon latifasciatus	I	CR	NC
ANIMALIA	CHORDATA	ACTINOPTERYGII	CYPRINODONTIFORMES	CYPRINODONTIDAE	Cyprinodon macrolepis	I	NT	NC
ANIMALIA	CHORDATA	ACTINOPTERYGII	CYPRINODONTIFORMES	CYPRINODONTIDAE	Cyprinodon macularius	U	VU	NC
ANIMALIA	CHORDATA	ACTINOPTERYGII	CYPRINODONTIFORMES	CYPRINODONTIDAE	Cyprinodon meeki	I	EN	NC
ANIMALIA	CHORDATA	ACTINOPTERYGII	CYPRINODONTIFORMES	CYPRINODONTIDAE	Cyprinodon pachycephalus	U	CR	NC
ANIMALIA	CHORDATA	ACTINOPTERYGII	CYPRINODONTIFORMES	CYPRINODONTIDAE	Cyprinodon radiosus	I	EN	NC
ANIMALIA	CHORDATA	ACTINOPTERYGII	CYPRINODONTIFORMES	CYPRINODONTIDAE	Cyprinodon salvadori	I	NT	NC
ANIMALIA	CHORDATA	ACTINOPTERYGII	CYPRINODONTIFORMES	CYPRINODONTIDAE	Cyprinodon simus	U	NT	NC
ANIMALIA	CHORDATA	ACTINOPTERYGII	CYPRINODONTIFORMES	CYPRINODONTIDAE	Cyprinodon verecundus	U	VU	NC
ANIMALIA	CHORDATA	ACTINOPTERYGII	CYPRINODONTIFORMES	CYPRINODONTIDAE	Empetrichthys latos	U	CR	NC
ANIMALIA	CHORDATA	ACTINOPTERYGII	CYPRINODONTIFORMES	CYPRINODONTIDAE	Orestias olivaceus	I	VU	NC
ANIMALIA	CHORDATA	ACTINOPTERYGII	CYPRINODONTIFORMES	CYPRINODONTIDAE	Orestias pentlandii	L	VU	NC
ANIMALIA	CHORDATA	ACTINOPTERYGII	CYPRINODONTIFORMES	CYPRINODONTIDAE	Orestias polonorum	I	EN	NC
ANIMALIA	CHORDATA	ACTINOPTERYGII	CYPRINODONTIFORMES	FUNDULIDAE	Fundulus grandissimus	U	VU	NC
ANIMALIA	CHORDATA	ACTINOPTERYGII	CYPRINODONTIFORMES	FUNDULIDAE	Fundulus jenkinsi	U	VU	NC
ANIMALIA	CHORDATA	ACTINOPTERYGII	CYPRINODONTIFORMES	FUNDULIDAE	Fundulus julisia	I	EN	NC
ANIMALIA	CHORDATA	ACTINOPTERYGII	CYPRINODONTIFORMES	FUNDULIDAE	Fundulus lima	I	EN	NC
ANIMALIA	CHORDATA	ACTINOPTERYGII	CYPRINODONTIFORMES	FUNDULIDAE	Fundulus persimilis	U	EN	NC
ANIMALIA	CHORDATA	ACTINOPTERYGII	CYPRINODONTIFORMES	FUNDULIDAE	Fundulus philpisteri	I	CR	NC
ANIMALIA	CHORDATA	ACTINOPTERYGII	CYPRINODONTIFORMES	FUNDULIDAE	Lucania interioris	I	EN	NC
ANIMALIA	CHORDATA	ACTINOPTERYGII	CYPRINODONTIFORMES	GOODEIDAE	Allodontichthys hubbsi	U	EN	NC
ANIMALIA	CHORDATA	ACTINOPTERYGII	CYPRINODONTIFORMES	GOODEIDAE	Allodontichthys polylepis	U	CR	NC
ANIMALIA	CHORDATA	ACTINOPTERYGII	CYPRINODONTIFORMES	GOODEIDAE	Allodontichthys tamazulae	U	VU	NC
ANIMALIA	CHORDATA	ACTINOPTERYGII	CYPRINODONTIFORMES	GOODEIDAE	Allodontichthys zonistius	U	VU	NC
ANIMALIA	CHORDATA	ACTINOPTERYGII	CYPRINODONTIFORMES	GOODEIDAE	Alloophorus robustus	U	VU	NC
ANIMALIA	CHORDATA	ACTINOPTERYGII	CYPRINODONTIFORMES	GOODEIDAE	Allotoca catarinae	U	CR	NC
ANIMALIA	CHORDATA	ACTINOPTERYGII	CYPRINODONTIFORMES	GOODEIDAE	Allotoca diazi	U	CR	NC
ANIMALIA	CHORDATA	ACTINOPTERYGII	CYPRINODONTIFORMES	GOODEIDAE	Allotoca dugesii	U	EN	NC
ANIMALIA	CHORDATA	ACTINOPTERYGII	CYPRINODONTIFORMES	GOODEIDAE	Allotoca maculata	U	CR	NC
ANIMALIA	CHORDATA	ACTINOPTERYGII	CYPRINODONTIFORMES	GOODEIDAE	Allotoca meeki	U	CR	NC
ANIMALIA	CHORDATA	ACTINOPTERYGII	CYPRINODONTIFORMES	GOODEIDAE	Allotoca zacapuensis	U	CR	NC
ANIMALIA	CHORDATA	ACTINOPTERYGII	CYPRINODONTIFORMES	GOODEIDAE	Ameca splendens	I	CR	NC
ANIMALIA	CHORDATA	ACTINOPTERYGII	CYPRINODONTIFORMES	GOODEIDAE	Ataeniobius toweri	U	EN	NC
ANIMALIA	CHORDATA	ACTINOPTERYGII	CYPRINODONTIFORMES	GOODEIDAE	Chapalichthys encaustus	U	VU	NC
ANIMALIA	CHORDATA	ACTINOPTERYGII	CYPRINODONTIFORMES	GOODEIDAE	Chapalichthys pardalis	U	CR	NC
ANIMALIA	CHORDATA	ACTINOPTERYGII	CYPRINODONTIFORMES	GOODEIDAE	Characodon audax	I	EN	NC
ANIMALIA	CHORDATA	ACTINOPTERYGII	CYPRINODONTIFORMES	GOODEIDAE	Characodon lateralis	U	CR	NC
ANIMALIA	CHORDATA	ACTINOPTERYGII	CYPRINODONTIFORMES	GOODEIDAE	Girardinichthys multiradiatus	U	EN	NC
ANIMALIA	CHORDATA	ACTINOPTERYGII	CYPRINODONTIFORMES	GOODEIDAE	Girardinichthys viviparus	U	EN	NC
ANIMALIA	CHORDATA	ACTINOPTERYGII	CYPRINODONTIFORMES	GOODEIDAE	Hubbsina turneri	U	CR	NC
ANIMALIA	CHORDATA	ACTINOPTERYGII	CYPRINODONTIFORMES	GOODEIDAE	Neoophorus regalis	U	CR	NC
ANIMALIA	CHORDATA	ACTINOPTERYGII	CYPRINODONTIFORMES	GOODEIDAE	Neotoca bilineata	U	EN	NC
ANIMALIA	CHORDATA	ACTINOPTERYGII	CYPRINODONTIFORMES	GOODEIDAE	Skiffia lermae	U	EN	NC
ANIMALIA	CHORDATA	ACTINOPTERYGII	CYPRINODONTIFORMES	GOODEIDAE	Skiffia multipunctata	I	EN	NC
ANIMALIA	CHORDATA	ACTINOPTERYGII	CYPRINODONTIFORMES	GOODEIDAE	Xenoophorus captivus	U	EN	NC
ANIMALIA	CHORDATA	ACTINOPTERYGII	CYPRINODONTIFORMES	GOODEIDAE	Xenotaenia resolanae	U	VU	NC
ANIMALIA	CHORDATA	ACTINOPTERYGII	CYPRINODONTIFORMES	GOODEIDAE	Xenotoca doadrioi	I	CR	NC
ANIMALIA	CHORDATA	ACTINOPTERYGII	CYPRINODONTIFORMES	GOODEIDAE	Xenotoca eiseni	I	EN	NC
ANIMALIA	CHORDATA	ACTINOPTERYGII	CYPRINODONTIFORMES	GOODEIDAE	Xenotoca lyonsi	U	CR	NC
ANIMALIA	CHORDATA	ACTINOPTERYGII	CYPRINODONTIFORMES	GOODEIDAE	Xenotoca melanosoma	U	EN	NC
ANIMALIA	CHORDATA	ACTINOPTERYGII	CYPRINODONTIFORMES	GOODEIDAE	Zoogoneticus purhepechus	U	VU	NC
ANIMALIA	CHORDATA	ACTINOPTERYGII	CYPRINODONTIFORMES	GOODEIDAE	Zoogoneticus quitzeoensis	U	EN	NC
ANIMALIA	CHORDATA	ACTINOPTERYGII	CYPRINODONTIFORMES	GOODEIDAE	Zoogoneticus tequila	I	EN	NC
ANIMALIA	CHORDATA	ACTINOPTERYGII	CYPRINODONTIFORMES	NOTHOBRANCHIIDAE	Aphyosemion abacinum	U	VU	NC
ANIMALIA	CHORDATA	ACTINOPTERYGII	CYPRINODONTIFORMES	NOTHOBRANCHIIDAE	Aphyosemion aureum	U	VU	NC
ANIMALIA	CHORDATA	ACTINOPTERYGII	CYPRINODONTIFORMES	NOTHOBRANCHIIDAE	Aphyosemion bamilekorum	U	EN	NC
ANIMALIA	CHORDATA	ACTINOPTERYGII	CYPRINODONTIFORMES	NOTHOBRANCHIIDAE	Aphyosemion bivittatum	L	VU	NC
ANIMALIA	CHORDATA	ACTINOPTERYGII	CYPRINODONTIFORMES	NOTHOBRANCHIIDAE	Aphyosemion bualanum	U	EN	NC
ANIMALIA	CHORDATA	ACTINOPTERYGII	CYPRINODONTIFORMES	NOTHOBRANCHIIDAE	Aphyosemion coeleste	U	VU	NC
ANIMALIA	CHORDATA	ACTINOPTERYGII	CYPRINODONTIFORMES	NOTHOBRANCHIIDAE	Aphyosemion dargei	U	VU	NC
ANIMALIA	CHORDATA	ACTINOPTERYGII	CYPRINODONTIFORMES	NOTHOBRANCHIIDAE	Aphyosemion fulgens	U	EN	NC
ANIMALIA	CHORDATA	ACTINOPTERYGII	CYPRINODONTIFORMES	NOTHOBRANCHIIDAE	Aphyosemion louessense	I	VU	NC
ANIMALIA	CHORDATA	ACTINOPTERYGII	CYPRINODONTIFORMES	NOTHOBRANCHIIDAE	Aphyosemion lugens	U	EN	NC
ANIMALIA	CHORDATA	ACTINOPTERYGII	CYPRINODONTIFORMES	NOTHOBRANCHIIDAE	Aphyosemion passaroi	U	EN	NC
ANIMALIA	CHORDATA	ACTINOPTERYGII	CYPRINODONTIFORMES	NOTHOBRANCHIIDAE	Aphyosemion rectogoense	U	VU	NC
ANIMALIA	CHORDATA	ACTINOPTERYGII	CYPRINODONTIFORMES	NOTHOBRANCHIIDAE	Aphyosemion schluppi	U	VU	NC
ANIMALIA	CHORDATA	ACTINOPTERYGII	CYPRINODONTIFORMES	NOTHOBRANCHIIDAE	Aphyosemion thysi	U	VU	NC
ANIMALIA	CHORDATA	ACTINOPTERYGII	CYPRINODONTIFORMES	NOTHOBRANCHIIDAE	Aphyosemion wildekampi	U	VU	NC
ANIMALIA	CHORDATA	ACTINOPTERYGII	CYPRINODONTIFORMES	NOTHOBRANCHIIDAE	Callopanchax monroviae	I	VU	NC
ANIMALIA	CHORDATA	ACTINOPTERYGII	CYPRINODONTIFORMES	NOTHOBRANCHIIDAE	Callopanchax occidentalis	I	NT	NC
ANIMALIA	CHORDATA	ACTINOPTERYGII	CYPRINODONTIFORMES	NOTHOBRANCHIIDAE	Epiplatys biafranus	U	EN	NC
ANIMALIA	CHORDATA	ACTINOPTERYGII	CYPRINODONTIFORMES	NOTHOBRANCHIIDAE	Epiplatys chaperi	I	NT	NC
ANIMALIA	CHORDATA	ACTINOPTERYGII	CYPRINODONTIFORMES	NOTHOBRANCHIIDAE	Epiplatys coccinatus	U	CR	NC
ANIMALIA	CHORDATA	ACTINOPTERYGII	CYPRINODONTIFORMES	NOTHOBRANCHIIDAE	Epiplatys etzeli	U	EN	NC
ANIMALIA	CHORDATA	ACTINOPTERYGII	CYPRINODONTIFORMES	NOTHOBRANCHIIDAE	Epiplatys guineensis	U	VU	NC
ANIMALIA	CHORDATA	ACTINOPTERYGII	CYPRINODONTIFORMES	NOTHOBRANCHIIDAE	Epiplatys hildegardae	U	VU	NC
ANIMALIA	CHORDATA	ACTINOPTERYGII	CYPRINODONTIFORMES	NOTHOBRANCHIIDAE	Epiplatys lamottei	I	VU	NC
ANIMALIA	CHORDATA	ACTINOPTERYGII	CYPRINODONTIFORMES	NOTHOBRANCHIIDAE	Epiplatys lokoensis	U	EN	NC
ANIMALIA	CHORDATA	ACTINOPTERYGII	CYPRINODONTIFORMES	NOTHOBRANCHIIDAE	Epiplatys longiventralis	L	VU	NC
ANIMALIA	CHORDATA	ACTINOPTERYGII	CYPRINODONTIFORMES	NOTHOBRANCHIIDAE	Epiplatys njalaensis	I	EN	NC
ANIMALIA	CHORDATA	ACTINOPTERYGII	CYPRINODONTIFORMES	NOTHOBRANCHIIDAE	Epiplatys roloffi	U	EN	NC
ANIMALIA	CHORDATA	ACTINOPTERYGII	CYPRINODONTIFORMES	NOTHOBRANCHIIDAE	Epiplatys ruhkopfi	L	CR	NC
ANIMALIA	CHORDATA	ACTINOPTERYGII	CYPRINODONTIFORMES	NOTHOBRANCHIIDAE	Foerschichthys flavipinnis	I	NT	NC
ANIMALIA	CHORDATA	ACTINOPTERYGII	CYPRINODONTIFORMES	NOTHOBRANCHIIDAE	Fundulopanchax arnoldi	L	EN	NC
ANIMALIA	CHORDATA	ACTINOPTERYGII	CYPRINODONTIFORMES	NOTHOBRANCHIIDAE	Fundulopanchax filamentosus	U	NT	NC
ANIMALIA	CHORDATA	ACTINOPTERYGII	CYPRINODONTIFORMES	NOTHOBRANCHIIDAE	Fundulopanchax gardneri	U	NT	NC
ANIMALIA	CHORDATA	ACTINOPTERYGII	CYPRINODONTIFORMES	NOTHOBRANCHIIDAE	Fundulopanchax gularis	I	NT	NC
ANIMALIA	CHORDATA	ACTINOPTERYGII	CYPRINODONTIFORMES	NOTHOBRANCHIIDAE	Fundulopanchax ndianus	U	NT	NC
ANIMALIA	CHORDATA	ACTINOPTERYGII	CYPRINODONTIFORMES	NOTHOBRANCHIIDAE	Fundulopanchax oeseri	U	EN	NC
ANIMALIA	CHORDATA	ACTINOPTERYGII	CYPRINODONTIFORMES	NOTHOBRANCHIIDAE	Fundulopanchax scheeli	U	EN	NC
ANIMALIA	CHORDATA	ACTINOPTERYGII	CYPRINODONTIFORMES	NOTHOBRANCHIIDAE	Fundulopanchax walkeri	I	NT	NC
ANIMALIA	CHORDATA	ACTINOPTERYGII	CYPRINODONTIFORMES	NOTHOBRANCHIIDAE	Nimbapanchax jeanpoli	I	EN	NC
ANIMALIA	CHORDATA	ACTINOPTERYGII	CYPRINODONTIFORMES	NOTHOBRANCHIIDAE	Nimbapanchax petersi	I	VU	NC
ANIMALIA	CHORDATA	ACTINOPTERYGII	CYPRINODONTIFORMES	NOTHOBRANCHIIDAE	Nimbapanchax viridis	I	VU	NC
ANIMALIA	CHORDATA	ACTINOPTERYGII	CYPRINODONTIFORMES	NOTHOBRANCHIIDAE	Nothobranchius albimarginatus	I	EN	NC
ANIMALIA	CHORDATA	ACTINOPTERYGII	CYPRINODONTIFORMES	NOTHOBRANCHIIDAE	Nothobranchius angelae	I	VU	NC
ANIMALIA	CHORDATA	ACTINOPTERYGII	CYPRINODONTIFORMES	NOTHOBRANCHIIDAE	Nothobranchius annectens	I	NT	NC
ANIMALIA	CHORDATA	ACTINOPTERYGII	CYPRINODONTIFORMES	NOTHOBRANCHIIDAE	Nothobranchius bellemansi	I	EN	NC
ANIMALIA	CHORDATA	ACTINOPTERYGII	CYPRINODONTIFORMES	NOTHOBRANCHIIDAE	Nothobranchius bojiensis	U	VU	NC
ANIMALIA	CHORDATA	ACTINOPTERYGII	CYPRINODONTIFORMES	NOTHOBRANCHIIDAE	Nothobranchius boklundi	U	VU	NC
ANIMALIA	CHORDATA	ACTINOPTERYGII	CYPRINODONTIFORMES	NOTHOBRANCHIIDAE	Nothobranchius brieni	I	VU	NC
ANIMALIA	CHORDATA	ACTINOPTERYGII	CYPRINODONTIFORMES	NOTHOBRANCHIIDAE	Nothobranchius capriviensis	U	EN	NC
ANIMALIA	CHORDATA	ACTINOPTERYGII	CYPRINODONTIFORMES	NOTHOBRANCHIIDAE	Nothobranchius cardinalis	I	VU	NC
ANIMALIA	CHORDATA	ACTINOPTERYGII	CYPRINODONTIFORMES	NOTHOBRANCHIIDAE	Nothobranchius chochamandai	U	VU	NC
ANIMALIA	CHORDATA	ACTINOPTERYGII	CYPRINODONTIFORMES	NOTHOBRANCHIIDAE	Nothobranchius cooperi	I	VU	NC
ANIMALIA	CHORDATA	ACTINOPTERYGII	CYPRINODONTIFORMES	NOTHOBRANCHIIDAE	Nothobranchius ditte	I	VU	NC
ANIMALIA	CHORDATA	ACTINOPTERYGII	CYPRINODONTIFORMES	NOTHOBRANCHIIDAE	Nothobranchius elongatus	I	VU	NC
ANIMALIA	CHORDATA	ACTINOPTERYGII	CYPRINODONTIFORMES	NOTHOBRANCHIIDAE	Nothobranchius fasciatus	I	VU	NC
ANIMALIA	CHORDATA	ACTINOPTERYGII	CYPRINODONTIFORMES	NOTHOBRANCHIIDAE	Nothobranchius flagrans	I	EN	NC
ANIMALIA	CHORDATA	ACTINOPTERYGII	CYPRINODONTIFORMES	NOTHOBRANCHIIDAE	Nothobranchius flammicomantis	U	VU	NC
ANIMALIA	CHORDATA	ACTINOPTERYGII	CYPRINODONTIFORMES	NOTHOBRANCHIIDAE	Nothobranchius foerschi	U	VU	NC
ANIMALIA	CHORDATA	ACTINOPTERYGII	CYPRINODONTIFORMES	NOTHOBRANCHIIDAE	Nothobranchius fuscotaeniatus	I	CR	NC
ANIMALIA	CHORDATA	ACTINOPTERYGII	CYPRINODONTIFORMES	NOTHOBRANCHIIDAE	Nothobranchius geminus	U	VU	NC
ANIMALIA	CHORDATA	ACTINOPTERYGII	CYPRINODONTIFORMES	NOTHOBRANCHIIDAE	Nothobranchius guentheri	U	EN	NC
ANIMALIA	CHORDATA	ACTINOPTERYGII	CYPRINODONTIFORMES	NOTHOBRANCHIIDAE	Nothobranchius hassoni	I	VU	NC
ANIMALIA	CHORDATA	ACTINOPTERYGII	CYPRINODONTIFORMES	NOTHOBRANCHIIDAE	Nothobranchius hengstleri	U	EN	NC
ANIMALIA	CHORDATA	ACTINOPTERYGII	CYPRINODONTIFORMES	NOTHOBRANCHIIDAE	Nothobranchius insularis	I	EN	NC
ANIMALIA	CHORDATA	ACTINOPTERYGII	CYPRINODONTIFORMES	NOTHOBRANCHIIDAE	Nothobranchius interruptus	I	EN	NC
ANIMALIA	CHORDATA	ACTINOPTERYGII	CYPRINODONTIFORMES	NOTHOBRANCHIIDAE	Nothobranchius ivanovae	I	VU	NC
ANIMALIA	CHORDATA	ACTINOPTERYGII	CYPRINODONTIFORMES	NOTHOBRANCHIIDAE	Nothobranchius kadleci	I	NT	NC
ANIMALIA	CHORDATA	ACTINOPTERYGII	CYPRINODONTIFORMES	NOTHOBRANCHIIDAE	Nothobranchius kardashevi	I	VU	NC
ANIMALIA	CHORDATA	ACTINOPTERYGII	CYPRINODONTIFORMES	NOTHOBRANCHIIDAE	Nothobranchius kilomberoensis	U	VU	NC
ANIMALIA	CHORDATA	ACTINOPTERYGII	CYPRINODONTIFORMES	NOTHOBRANCHIIDAE	Nothobranchius kirki	I	VU	NC
ANIMALIA	CHORDATA	ACTINOPTERYGII	CYPRINODONTIFORMES	NOTHOBRANCHIIDAE	Nothobranchius korthausae	U	EN	NC
ANIMALIA	CHORDATA	ACTINOPTERYGII	CYPRINODONTIFORMES	NOTHOBRANCHIIDAE	Nothobranchius krammeri	U	VU	NC
ANIMALIA	CHORDATA	ACTINOPTERYGII	CYPRINODONTIFORMES	NOTHOBRANCHIIDAE	Nothobranchius krysanovi	I	VU	NC
ANIMALIA	CHORDATA	ACTINOPTERYGII	CYPRINODONTIFORMES	NOTHOBRANCHIIDAE	Nothobranchius lourensi	I	NT	NC
ANIMALIA	CHORDATA	ACTINOPTERYGII	CYPRINODONTIFORMES	NOTHOBRANCHIIDAE	Nothobranchius lucius	I	NT	NC
ANIMALIA	CHORDATA	ACTINOPTERYGII	CYPRINODONTIFORMES	NOTHOBRANCHIIDAE	Nothobranchius luekei	I	EN	NC
ANIMALIA	CHORDATA	ACTINOPTERYGII	CYPRINODONTIFORMES	NOTHOBRANCHIIDAE	Nothobranchius malaissei	I	VU	NC
ANIMALIA	CHORDATA	ACTINOPTERYGII	CYPRINODONTIFORMES	NOTHOBRANCHIIDAE	Nothobranchius microlepis	I	VU	NC
ANIMALIA	CHORDATA	ACTINOPTERYGII	CYPRINODONTIFORMES	NOTHOBRANCHIIDAE	Nothobranchius milvertzi	I	EN	NC
ANIMALIA	CHORDATA	ACTINOPTERYGII	CYPRINODONTIFORMES	NOTHOBRANCHIIDAE	Nothobranchius mkuziensis	U	CR	NC
ANIMALIA	CHORDATA	ACTINOPTERYGII	CYPRINODONTIFORMES	NOTHOBRANCHIIDAE	Nothobranchius niassa	U	VU	NC
ANIMALIA	CHORDATA	ACTINOPTERYGII	CYPRINODONTIFORMES	NOTHOBRANCHIIDAE	Nothobranchius nubaensis	U	VU	NC
ANIMALIA	CHORDATA	ACTINOPTERYGII	CYPRINODONTIFORMES	NOTHOBRANCHIIDAE	Nothobranchius ocellatus	I	NT	NC
ANIMALIA	CHORDATA	ACTINOPTERYGII	CYPRINODONTIFORMES	NOTHOBRANCHIIDAE	Nothobranchius matanduensis	I	VU	NC
ANIMALIA	CHORDATA	ACTINOPTERYGII	CYPRINODONTIFORMES	NOTHOBRANCHIIDAE	Nothobranchius oestergaardi	U	EN	NC
ANIMALIA	CHORDATA	ACTINOPTERYGII	CYPRINODONTIFORMES	NOTHOBRANCHIIDAE	Nothobranchius palmqvisti	U	VU	NC
ANIMALIA	CHORDATA	ACTINOPTERYGII	CYPRINODONTIFORMES	NOTHOBRANCHIIDAE	Nothobranchius polli	I	EN	NC
ANIMALIA	CHORDATA	ACTINOPTERYGII	CYPRINODONTIFORMES	NOTHOBRANCHIIDAE	Nothobranchius rosenstocki	I	VU	NC
ANIMALIA	CHORDATA	ACTINOPTERYGII	CYPRINODONTIFORMES	NOTHOBRANCHIIDAE	Nothobranchius rubripinnis	I	EN	NC
ANIMALIA	CHORDATA	ACTINOPTERYGII	CYPRINODONTIFORMES	NOTHOBRANCHIIDAE	Nothobranchius rubroreticulatus	I	NT	NC
ANIMALIA	CHORDATA	ACTINOPTERYGII	CYPRINODONTIFORMES	NOTHOBRANCHIIDAE	Nothobranchius rungwaensis	I	VU	NC
ANIMALIA	CHORDATA	ACTINOPTERYGII	CYPRINODONTIFORMES	NOTHOBRANCHIIDAE	Nothobranchius ruudwildekampi	I	VU	NC
ANIMALIA	CHORDATA	ACTINOPTERYGII	CYPRINODONTIFORMES	NOTHOBRANCHIIDAE	Nothobranchius sagittae	I	EN	NC
ANIMALIA	CHORDATA	ACTINOPTERYGII	CYPRINODONTIFORMES	NOTHOBRANCHIIDAE	Nothobranchius sainthousei	I	EN	NC
ANIMALIA	CHORDATA	ACTINOPTERYGII	CYPRINODONTIFORMES	NOTHOBRANCHIIDAE	Nothobranchius seegersi	I	VU	NC
ANIMALIA	CHORDATA	ACTINOPTERYGII	CYPRINODONTIFORMES	NOTHOBRANCHIIDAE	Nothobranchius serengetiensis	I	VU	NC
ANIMALIA	CHORDATA	ACTINOPTERYGII	CYPRINODONTIFORMES	NOTHOBRANCHIIDAE	Nothobranchius skeltoni	I	VU	NC
ANIMALIA	CHORDATA	ACTINOPTERYGII	CYPRINODONTIFORMES	NOTHOBRANCHIIDAE	Nothobranchius steinforti	I	CR	NC
ANIMALIA	CHORDATA	ACTINOPTERYGII	CYPRINODONTIFORMES	NOTHOBRANCHIIDAE	Nothobranchius streltsovi	I	VU	NC
ANIMALIA	CHORDATA	ACTINOPTERYGII	CYPRINODONTIFORMES	NOTHOBRANCHIIDAE	Nothobranchius symoensi	I	EN	NC
ANIMALIA	CHORDATA	ACTINOPTERYGII	CYPRINODONTIFORMES	NOTHOBRANCHIIDAE	Nothobranchius taeniopygus	I	VU	NC
ANIMALIA	CHORDATA	ACTINOPTERYGII	CYPRINODONTIFORMES	NOTHOBRANCHIIDAE	Nothobranchius taiti	U	EN	NC
ANIMALIA	CHORDATA	ACTINOPTERYGII	CYPRINODONTIFORMES	NOTHOBRANCHIIDAE	Nothobranchius torgashevi	I	VU	NC
ANIMALIA	CHORDATA	ACTINOPTERYGII	CYPRINODONTIFORMES	NOTHOBRANCHIIDAE	Nothobranchius usanguensis	I	VU	NC
ANIMALIA	CHORDATA	ACTINOPTERYGII	CYPRINODONTIFORMES	NOTHOBRANCHIIDAE	Nothobranchius vosseleri	I	VU	NC
ANIMALIA	CHORDATA	ACTINOPTERYGII	CYPRINODONTIFORMES	NOTHOBRANCHIIDAE	Nothobranchius wattersi	I	NT	NC
ANIMALIA	CHORDATA	ACTINOPTERYGII	CYPRINODONTIFORMES	NOTHOBRANCHIIDAE	Nothobranchius willerti	I	VU	NC
ANIMALIA	CHORDATA	ACTINOPTERYGII	CYPRINODONTIFORMES	NOTHOBRANCHIIDAE	Pronothobranchius kiyawensis	I	EN	NC
ANIMALIA	CHORDATA	ACTINOPTERYGII	CYPRINODONTIFORMES	NOTHOBRANCHIIDAE	Pronothobranchius gambiensis	I	EN	NC
ANIMALIA	CHORDATA	ACTINOPTERYGII	CYPRINODONTIFORMES	NOTHOBRANCHIIDAE	Pronothobranchius seymouri	I	EN	NC
ANIMALIA	CHORDATA	ACTINOPTERYGII	CYPRINODONTIFORMES	NOTHOBRANCHIIDAE	Scriptaphyosemion bertholdi	L	EN	NC
ANIMALIA	CHORDATA	ACTINOPTERYGII	CYPRINODONTIFORMES	NOTHOBRANCHIIDAE	Scriptaphyosemion brueningi	U	EN	NC
ANIMALIA	CHORDATA	ACTINOPTERYGII	CYPRINODONTIFORMES	NOTHOBRANCHIIDAE	Scriptaphyosemion cauveti	I	CR	NC
ANIMALIA	CHORDATA	ACTINOPTERYGII	CYPRINODONTIFORMES	NOTHOBRANCHIIDAE	Scriptaphyosemion etzeli	U	CR	NC
ANIMALIA	CHORDATA	ACTINOPTERYGII	CYPRINODONTIFORMES	NOTHOBRANCHIIDAE	Scriptaphyosemion liberiense	L	NT	NC
ANIMALIA	CHORDATA	ACTINOPTERYGII	CYPRINODONTIFORMES	NOTHOBRANCHIIDAE	Scriptaphyosemion roloffi	I	NT	NC
ANIMALIA	CHORDATA	ACTINOPTERYGII	CYPRINODONTIFORMES	NOTHOBRANCHIIDAE	Scriptaphyosemion schmitti	I	VU	NC
ANIMALIA	CHORDATA	ACTINOPTERYGII	CYPRINODONTIFORMES	POECILIIDAE	Aplocheilichthys sp. nov. 'Rovuma'	I	VU	NC
ANIMALIA	CHORDATA	ACTINOPTERYGII	CYPRINODONTIFORMES	POECILIIDAE	Gambusia clarkhubbsi	U	VU	NC
ANIMALIA	CHORDATA	ACTINOPTERYGII	CYPRINODONTIFORMES	POECILIIDAE	Gambusia eurystoma	I	CR	NC
ANIMALIA	CHORDATA	ACTINOPTERYGII	CYPRINODONTIFORMES	POECILIIDAE	Gambusia heterochir	U	VU	NC
ANIMALIA	CHORDATA	ACTINOPTERYGII	CYPRINODONTIFORMES	POECILIIDAE	Gambusia hurtadoi	U	CR	NC
ANIMALIA	CHORDATA	ACTINOPTERYGII	CYPRINODONTIFORMES	POECILIIDAE	Gambusia krumholzi	U	VU	NC
ANIMALIA	CHORDATA	ACTINOPTERYGII	CYPRINODONTIFORMES	POECILIIDAE	Gambusia longispinis	U	EN	NC
ANIMALIA	CHORDATA	ACTINOPTERYGII	CYPRINODONTIFORMES	POECILIIDAE	Gambusia senilis	I	NT	NC
ANIMALIA	CHORDATA	ACTINOPTERYGII	CYPRINODONTIFORMES	POECILIIDAE	Micropanchax bracheti	I	VU	NC
ANIMALIA	CHORDATA	ACTINOPTERYGII	CYPRINODONTIFORMES	POECILIIDAE	Micropanchax ehrichi	U	NT	NC
ANIMALIA	CHORDATA	ACTINOPTERYGII	CYPRINODONTIFORMES	POECILIIDAE	Micropanchax keilhacki	U	VU	NC
ANIMALIA	CHORDATA	ACTINOPTERYGII	CYPRINODONTIFORMES	POECILIIDAE	Pantanodon sp. nov. 'Manombo'	U	CR	NC
ANIMALIA	CHORDATA	ACTINOPTERYGII	CYPRINODONTIFORMES	POECILIIDAE	Plataplochilus chalcopyrus	U	EN	NC
ANIMALIA	CHORDATA	ACTINOPTERYGII	CYPRINODONTIFORMES	POECILIIDAE	Poecilia dauli	I	VU	NC
ANIMALIA	CHORDATA	ACTINOPTERYGII	CYPRINODONTIFORMES	POECILIIDAE	Poecilia velifera	U	VU	NC
ANIMALIA	CHORDATA	ACTINOPTERYGII	CYPRINODONTIFORMES	POECILIIDAE	Poeciliopsis catemaco	I	EN	NC
ANIMALIA	CHORDATA	ACTINOPTERYGII	CYPRINODONTIFORMES	POECILIIDAE	Poeciliopsis elongata	U	NT	NC
ANIMALIA	CHORDATA	ACTINOPTERYGII	CYPRINODONTIFORMES	POECILIIDAE	Poeciliopsis latidens	U	NT	NC
ANIMALIA	CHORDATA	ACTINOPTERYGII	CYPRINODONTIFORMES	POECILIIDAE	Poeciliopsis monacha	I	EN	NC
ANIMALIA	CHORDATA	ACTINOPTERYGII	CYPRINODONTIFORMES	POECILIIDAE	Priapella olmecae	I	EN	NC
ANIMALIA	CHORDATA	ACTINOPTERYGII	CYPRINODONTIFORMES	POECILIIDAE	Rhexipanchax kabae	I	VU	NC
ANIMALIA	CHORDATA	ACTINOPTERYGII	CYPRINODONTIFORMES	POECILIIDAE	Rhexipanchax lamberti	I	VU	NC
ANIMALIA	CHORDATA	ACTINOPTERYGII	CYPRINODONTIFORMES	POECILIIDAE	Rhexipanchax nimbaensis	I	VU	NC
ANIMALIA	CHORDATA	ACTINOPTERYGII	CYPRINODONTIFORMES	POECILIIDAE	Xiphophorus andersi	I	EN	NC
ANIMALIA	CHORDATA	ACTINOPTERYGII	CYPRINODONTIFORMES	PROFUNDULIDAE	Tlaloc hildebrandi	U	EN	NC
ANIMALIA	CHORDATA	ACTINOPTERYGII	CYPRINODONTIFORMES	RIVULIDAE	Anablepsoides derhami	U	NT	NC
ANIMALIA	CHORDATA	ACTINOPTERYGII	CYPRINODONTIFORMES	RIVULIDAE	Anablepsoides elongatus	U	NT	NC
ANIMALIA	CHORDATA	ACTINOPTERYGII	CYPRINODONTIFORMES	RIVULIDAE	Anablepsoides immaculatus	U	NT	NC
ANIMALIA	CHORDATA	ACTINOPTERYGII	CYPRINODONTIFORMES	RIVULIDAE	Anablepsoides intermittens	I	NT	NC
ANIMALIA	CHORDATA	ACTINOPTERYGII	CYPRINODONTIFORMES	RIVULIDAE	Anablepsoides lineasoppilatae	U	VU	NC
ANIMALIA	CHORDATA	ACTINOPTERYGII	CYPRINODONTIFORMES	RIVULIDAE	Anablepsoides parlettei	I	VU	NC
ANIMALIA	CHORDATA	ACTINOPTERYGII	CYPRINODONTIFORMES	RIVULIDAE	Anablepsoides speciosus	L	CR	NC
ANIMALIA	CHORDATA	ACTINOPTERYGII	CYPRINODONTIFORMES	RIVULIDAE	Austrofundulus myersi	U	EN	NC
ANIMALIA	CHORDATA	ACTINOPTERYGII	CYPRINODONTIFORMES	RIVULIDAE	Austrolebias affinis	I	VU	NC
ANIMALIA	CHORDATA	ACTINOPTERYGII	CYPRINODONTIFORMES	RIVULIDAE	Austrolebias cinereus	I	CR	NC
ANIMALIA	CHORDATA	ACTINOPTERYGII	CYPRINODONTIFORMES	RIVULIDAE	Austrolebias viarius	L	EN	NC
ANIMALIA	CHORDATA	ACTINOPTERYGII	CYPRINODONTIFORMES	RIVULIDAE	Hypsolebias picturatus	I	VU	NC
ANIMALIA	CHORDATA	ACTINOPTERYGII	CYPRINODONTIFORMES	RIVULIDAE	Laimosemion gransabanae	U	VU	NC
ANIMALIA	CHORDATA	ACTINOPTERYGII	CYPRINODONTIFORMES	RIVULIDAE	Laimosemion lyricauda	U	NT	NC
ANIMALIA	CHORDATA	ACTINOPTERYGII	CYPRINODONTIFORMES	RIVULIDAE	Laimosemion nicoi	U	NT	NC
ANIMALIA	CHORDATA	ACTINOPTERYGII	CYPRINODONTIFORMES	RIVULIDAE	Laimosemion sape	I	NT	NC
ANIMALIA	CHORDATA	ACTINOPTERYGII	CYPRINODONTIFORMES	RIVULIDAE	Laimosemion tecminae	U	NT	NC
ANIMALIA	CHORDATA	ACTINOPTERYGII	CYPRINODONTIFORMES	RIVULIDAE	Millerichthys robustus	I	EN	NC
ANIMALIA	CHORDATA	ACTINOPTERYGII	CYPRINODONTIFORMES	RIVULIDAE	Moema claudiae	U	CR	NC
ANIMALIA	CHORDATA	ACTINOPTERYGII	CYPRINODONTIFORMES	RIVULIDAE	Moema obliqua	U	VU	NC
ANIMALIA	CHORDATA	ACTINOPTERYGII	CYPRINODONTIFORMES	RIVULIDAE	Spectrolebias pilleti	I	VU	NC
ANIMALIA	CHORDATA	ACTINOPTERYGII	ELOPIFORMES	MEGALOPIDAE	Megalops atlanticus	L	VU	NC
ANIMALIA	CHORDATA	ACTINOPTERYGII	GADIFORMES	MACROURIDAE	Coryphaenoides rupestris	L	CR	NC
ANIMALIA	CHORDATA	ACTINOPTERYGII	GADIFORMES	MERLUCCIIDAE	Merluccius bilinearis	L	NT	NC
ANIMALIA	CHORDATA	ACTINOPTERYGII	GADIFORMES	MERLUCCIIDAE	Merluccius senegalensis	L	EN	NC
ANIMALIA	CHORDATA	ACTINOPTERYGII	GASTEROSTEIFORMES	GASTEROSTEIDAE	Pungitius hellenicus	I	CR	NC
ANIMALIA	CHORDATA	ACTINOPTERYGII	GASTEROSTEIFORMES	GASTEROSTEIDAE	Pungitius polyakovi	I	NT	NC
ANIMALIA	CHORDATA	ACTINOPTERYGII	GASTEROSTEIFORMES	GASTEROSTEIDAE	Pungitius sinensis	I	VU	NC
ANIMALIA	CHORDATA	ACTINOPTERYGII	GASTEROSTEIFORMES	GASTEROSTEIDAE	Pungitius stenurus	I	EN	NC
ANIMALIA	CHORDATA	ACTINOPTERYGII	GASTEROSTEIFORMES	INDOSTOMIDAE	Indostomus crocodilus	L	VU	NC
ANIMALIA	CHORDATA	ACTINOPTERYGII	GASTEROSTEIFORMES	INDOSTOMIDAE	Indostomus spinosus	I	NT	NC
ANIMALIA	CHORDATA	ACTINOPTERYGII	GOBIESOCIFORMES	GOBIESOCIDAE	Apletodon barbatus	I	VU	NC
ANIMALIA	CHORDATA	ACTINOPTERYGII	GOBIESOCIFORMES	GOBIESOCIDAE	Tomicodon abuelorum	U	EN	NC
ANIMALIA	CHORDATA	ACTINOPTERYGII	LOPHIIFORMES	BRACHIONICHTHYIDAE	Brachionichthys hirsutus	U	CR	NC
ANIMALIA	CHORDATA	ACTINOPTERYGII	LOPHIIFORMES	BRACHIONICHTHYIDAE	Brachiopsilus dianthus	U	EN	NC
ANIMALIA	CHORDATA	ACTINOPTERYGII	LOPHIIFORMES	BRACHIONICHTHYIDAE	Brachiopsilus ziebelli	U	CR	NC
ANIMALIA	CHORDATA	ACTINOPTERYGII	LOPHIIFORMES	BRACHIONICHTHYIDAE	Pezichthys amplispinus	U	EN	NC
ANIMALIA	CHORDATA	ACTINOPTERYGII	LOPHIIFORMES	BRACHIONICHTHYIDAE	Pezichthys compressus	U	EN	NC
ANIMALIA	CHORDATA	ACTINOPTERYGII	LOPHIIFORMES	BRACHIONICHTHYIDAE	Sympterichthys moultoni	U	EN	NC
ANIMALIA	CHORDATA	ACTINOPTERYGII	LOPHIIFORMES	BRACHIONICHTHYIDAE	Thymichthys politus	U	CR	NC
ANIMALIA	CHORDATA	ACTINOPTERYGII	LOPHIIFORMES	LOPHIIDAE	Lophius vomerinus	L	NT	NC
ANIMALIA	CHORDATA	ACTINOPTERYGII	OPHIDIIFORMES	BYTHITIDAE	Lucifuga lucayana	U	EN	NC
ANIMALIA	CHORDATA	ACTINOPTERYGII	OPHIDIIFORMES	BYTHITIDAE	Lucifuga simile	U	CR	NC
ANIMALIA	CHORDATA	ACTINOPTERYGII	OPHIDIIFORMES	BYTHITIDAE	Lucifuga spelaeotes	U	VU	NC
ANIMALIA	CHORDATA	ACTINOPTERYGII	OPHIDIIFORMES	OPHIDIIDAE	Ophidion fulvum	U	NT	NC
ANIMALIA	CHORDATA	ACTINOPTERYGII	OSMERIFORMES	GALAXIIDAE	Galaxias aequipinnis	I	CR	NC
ANIMALIA	CHORDATA	ACTINOPTERYGII	OSMERIFORMES	GALAXIIDAE	Galaxias anomalus	U	CR	NC
ANIMALIA	CHORDATA	ACTINOPTERYGII	OSMERIFORMES	GALAXIIDAE	Galaxias argenteus	U	VU	NC
ANIMALIA	CHORDATA	ACTINOPTERYGII	OSMERIFORMES	GALAXIIDAE	Galaxias auratus	U	EN	NC
ANIMALIA	CHORDATA	ACTINOPTERYGII	OSMERIFORMES	GALAXIIDAE	Galaxias depressiceps	U	VU	NC
ANIMALIA	CHORDATA	ACTINOPTERYGII	OSMERIFORMES	GALAXIIDAE	Galaxias eldoni	U	CR	NC
ANIMALIA	CHORDATA	ACTINOPTERYGII	OSMERIFORMES	GALAXIIDAE	Galaxias fontanus	U	EN	NC
ANIMALIA	CHORDATA	ACTINOPTERYGII	OSMERIFORMES	GALAXIIDAE	Galaxias fuscus	U	EN	NC
ANIMALIA	CHORDATA	ACTINOPTERYGII	OSMERIFORMES	GALAXIIDAE	Galaxias gracilis	U	VU	NC
ANIMALIA	CHORDATA	ACTINOPTERYGII	OSMERIFORMES	GALAXIIDAE	Galaxias gunaikurnai	I	CR	NC
ANIMALIA	CHORDATA	ACTINOPTERYGII	OSMERIFORMES	GALAXIIDAE	Galaxias lanceolatus	I	CR	NC
ANIMALIA	CHORDATA	ACTINOPTERYGII	OSMERIFORMES	GALAXIIDAE	Galaxias longifundus	I	CR	NC
ANIMALIA	CHORDATA	ACTINOPTERYGII	OSMERIFORMES	GALAXIIDAE	Galaxias macronasus	U	CR	NC
ANIMALIA	CHORDATA	ACTINOPTERYGII	OSMERIFORMES	GALAXIIDAE	Galaxias mcdowalli	I	CR	NC
ANIMALIA	CHORDATA	ACTINOPTERYGII	OSMERIFORMES	GALAXIIDAE	Galaxias mungadhan	I	CR	NC
ANIMALIA	CHORDATA	ACTINOPTERYGII	OSMERIFORMES	GALAXIIDAE	Galaxias parvus	U	VU	NC
ANIMALIA	CHORDATA	ACTINOPTERYGII	OSMERIFORMES	GALAXIIDAE	Galaxias pedderensis	U	EN	NC
ANIMALIA	CHORDATA	ACTINOPTERYGII	OSMERIFORMES	GALAXIIDAE	Galaxias postvectis	U	EN	NC
ANIMALIA	CHORDATA	ACTINOPTERYGII	OSMERIFORMES	GALAXIIDAE	Galaxias pullus	U	CR	NC
ANIMALIA	CHORDATA	ACTINOPTERYGII	OSMERIFORMES	GALAXIIDAE	Galaxias sp. nov. 'Breede'	U	EN	NC
ANIMALIA	CHORDATA	ACTINOPTERYGII	OSMERIFORMES	GALAXIIDAE	Galaxias sp. nov. 'Moroka'	I	CR	NC
ANIMALIA	CHORDATA	ACTINOPTERYGII	OSMERIFORMES	GALAXIIDAE	Galaxias sp. nov. 'Morwell'	I	CR	NC
ANIMALIA	CHORDATA	ACTINOPTERYGII	OSMERIFORMES	GALAXIIDAE	Galaxias sp. nov. 'Verlorenvlei'	U	EN	NC
ANIMALIA	CHORDATA	ACTINOPTERYGII	OSMERIFORMES	GALAXIIDAE	Galaxias sp. nov. 'Yalmy'	I	CR	NC
ANIMALIA	CHORDATA	ACTINOPTERYGII	OSMERIFORMES	GALAXIIDAE	Galaxias tantangara	I	CR	NC
ANIMALIA	CHORDATA	ACTINOPTERYGII	OSMERIFORMES	GALAXIIDAE	Galaxias terenasus	I	EN	NC
ANIMALIA	CHORDATA	ACTINOPTERYGII	OSMERIFORMES	GALAXIIDAE	Galaxiella munda	I	EN	NC
ANIMALIA	CHORDATA	ACTINOPTERYGII	OSMERIFORMES	GALAXIIDAE	Galaxiella nigrostriata	I	EN	NC
ANIMALIA	CHORDATA	ACTINOPTERYGII	OSMERIFORMES	GALAXIIDAE	Neochanna burrowsius	U	CR	NC
ANIMALIA	CHORDATA	ACTINOPTERYGII	OSMERIFORMES	GALAXIIDAE	Paragalaxias dissimilis	U	EN	NC
ANIMALIA	CHORDATA	ACTINOPTERYGII	OSMERIFORMES	GALAXIIDAE	Paragalaxias eleotroides	U	EN	NC
ANIMALIA	CHORDATA	ACTINOPTERYGII	OSMERIFORMES	GALAXIIDAE	Paragalaxias julianus	I	EN	NC
ANIMALIA	CHORDATA	ACTINOPTERYGII	OSMERIFORMES	LEPIDOGALAXIIDAE	Lepidogalaxias salamandroides	I	EN	NC
ANIMALIA	CHORDATA	ACTINOPTERYGII	OSMERIFORMES	OSMERIDAE	Hypomesus transpacificus	U	CR	NC
ANIMALIA	CHORDATA	ACTINOPTERYGII	OSMERIFORMES	RETROPINNIDAE	Prototroctes maraena	I	VU	NC
ANIMALIA	CHORDATA	ACTINOPTERYGII	OSTEOGLOSSIFORMES	MORMYRIDAE	Campylomormyrus bredoi	I	VU	NC
ANIMALIA	CHORDATA	ACTINOPTERYGII	OSTEOGLOSSIFORMES	MORMYRIDAE	Marcusenius abadii	U	NT	NC
ANIMALIA	CHORDATA	ACTINOPTERYGII	OSTEOGLOSSIFORMES	MORMYRIDAE	Marcusenius brucii	U	VU	NC
ANIMALIA	CHORDATA	ACTINOPTERYGII	OSTEOGLOSSIFORMES	MORMYRIDAE	Marcusenius furcidens	U	NT	NC
ANIMALIA	CHORDATA	ACTINOPTERYGII	OSTEOGLOSSIFORMES	MORMYRIDAE	Marcusenius meronai	U	EN	NC
ANIMALIA	CHORDATA	ACTINOPTERYGII	OSTEOGLOSSIFORMES	MORMYRIDAE	Marcusenius sanagaensis	U	VU	NC
ANIMALIA	CHORDATA	ACTINOPTERYGII	OSTEOGLOSSIFORMES	MORMYRIDAE	Marcusenius sp. nov. kosi	I	EN	NC
ANIMALIA	CHORDATA	ACTINOPTERYGII	OSTEOGLOSSIFORMES	MORMYRIDAE	Mormyrus subundulatus	U	EN	NC
ANIMALIA	CHORDATA	ACTINOPTERYGII	OSTEOGLOSSIFORMES	MORMYRIDAE	Paramormyrops longicaudatus	U	VU	NC
ANIMALIA	CHORDATA	ACTINOPTERYGII	OSTEOGLOSSIFORMES	MORMYRIDAE	Petrocephalus levequei	U	NT	NC
ANIMALIA	CHORDATA	ACTINOPTERYGII	OSTEOGLOSSIFORMES	MORMYRIDAE	Pollimyrus eburneensis	U	VU	NC
ANIMALIA	CHORDATA	ACTINOPTERYGII	OSTEOGLOSSIFORMES	NOTOPTERIDAE	Chitala blanci	L	NT	NC
ANIMALIA	CHORDATA	ACTINOPTERYGII	OSTEOGLOSSIFORMES	NOTOPTERIDAE	Chitala chitala	U	NT	NC
ANIMALIA	CHORDATA	ACTINOPTERYGII	OSTEOGLOSSIFORMES	OSTEOGLOSSIDAE	Scleropages formosus	L	EN	I
ANIMALIA	CHORDATA	ACTINOPTERYGII	OSTEOGLOSSIFORMES	OSTEOGLOSSIDAE	Scleropages leichardti	I	NT	NC
ANIMALIA	CHORDATA	ACTINOPTERYGII	PERCIFORMES	ACANTHURIDAE	Acanthurus chronixis	U	VU	NC
ANIMALIA	CHORDATA	ACTINOPTERYGII	PERCIFORMES	AMBASSIDAE	Parambassis lala	L	NT	NC
ANIMALIA	CHORDATA	ACTINOPTERYGII	PERCIFORMES	ANABANTIDAE	Ctenopoma nebulosum	U	VU	NC
ANIMALIA	CHORDATA	ACTINOPTERYGII	PERCIFORMES	APOGONIDAE	Pterapogon kauderni	L	EN	NC
ANIMALIA	CHORDATA	ACTINOPTERYGII	PERCIFORMES	BLENNIIDAE	Ecsenius kurti	I	VU	NC
ANIMALIA	CHORDATA	ACTINOPTERYGII	PERCIFORMES	BLENNIIDAE	Ecsenius tigris	I	VU	NC
ANIMALIA	CHORDATA	ACTINOPTERYGII	PERCIFORMES	BLENNIIDAE	Ecsenius tricolor	L	VU	NC
ANIMALIA	CHORDATA	ACTINOPTERYGII	PERCIFORMES	BLENNIIDAE	Hypsoblennius striatus	I	NT	NC
ANIMALIA	CHORDATA	ACTINOPTERYGII	PERCIFORMES	BLENNIIDAE	Lupinoblennius paivai	U	EN	NC
ANIMALIA	CHORDATA	ACTINOPTERYGII	PERCIFORMES	BLENNIIDAE	Medusablennius chani	I	VU	NC
ANIMALIA	CHORDATA	ACTINOPTERYGII	PERCIFORMES	BLENNIIDAE	Meiacanthus abruptus	I	VU	NC
ANIMALIA	CHORDATA	ACTINOPTERYGII	PERCIFORMES	CARANGIDAE	Pseudocaranx chilensis	U	VU	NC
ANIMALIA	CHORDATA	ACTINOPTERYGII	PERCIFORMES	CARANGIDAE	Trachurus indicus	U	VU	NC
ANIMALIA	CHORDATA	ACTINOPTERYGII	PERCIFORMES	CARANGIDAE	Trachurus japonicus	L	NT	NC
ANIMALIA	CHORDATA	ACTINOPTERYGII	PERCIFORMES	CARANGIDAE	Trachurus trachurus	L	VU	NC
ANIMALIA	CHORDATA	ACTINOPTERYGII	PERCIFORMES	CENTRARCHIDAE	Enneacanthus chaetodon	I	NT	NC
ANIMALIA	CHORDATA	ACTINOPTERYGII	PERCIFORMES	CENTRARCHIDAE	Micropterus notius	U	NT	NC
ANIMALIA	CHORDATA	ACTINOPTERYGII	PERCIFORMES	CHAENOPSIDAE	Mccoskerichthys sandae	I	NT	NC
ANIMALIA	CHORDATA	ACTINOPTERYGII	PERCIFORMES	CHAETODONTIDAE	Chaetodon rainfordi	U	NT	NC
ANIMALIA	CHORDATA	ACTINOPTERYGII	PERCIFORMES	CHAETODONTIDAE	Chaetodon trifascialis	L	NT	NC
ANIMALIA	CHORDATA	ACTINOPTERYGII	PERCIFORMES	CHAETODONTIDAE	Prognathodes carlhubbsi	U	NT	NC
ANIMALIA	CHORDATA	ACTINOPTERYGII	PERCIFORMES	CHANNIDAE	Channa bleheri	L	NT	NC
ANIMALIA	CHORDATA	ACTINOPTERYGII	PERCIFORMES	CHANNIDAE	Channa diplogramma	U	VU	NC
ANIMALIA	CHORDATA	ACTINOPTERYGII	PERCIFORMES	CHANNIDAE	Channa harcourtbutleri	I	NT	NC
ANIMALIA	CHORDATA	ACTINOPTERYGII	PERCIFORMES	CHANNIDAE	Channa kelaartii	U	NT	NC
ANIMALIA	CHORDATA	ACTINOPTERYGII	PERCIFORMES	CHANNIDAE	Channa orientalis	I	VU	NC
ANIMALIA	CHORDATA	ACTINOPTERYGII	PERCIFORMES	CHEIMARRICHTHYIDAE	Cheimarrichthys fosteri	U	VU	NC
ANIMALIA	CHORDATA	ACTINOPTERYGII	PERCIFORMES	CICHLIDAE	Altolamprologus calvus	I	NT	NC
ANIMALIA	CHORDATA	ACTINOPTERYGII	PERCIFORMES	CICHLIDAE	Amphilophus zaliosus	I	CR	NC
ANIMALIA	CHORDATA	ACTINOPTERYGII	PERCIFORMES	CICHLIDAE	Apistogramma cinilabra	I	VU	NC
ANIMALIA	CHORDATA	ACTINOPTERYGII	PERCIFORMES	CICHLIDAE	Apistogramma pedunculata	I	NT	NC
ANIMALIA	CHORDATA	ACTINOPTERYGII	PERCIFORMES	CICHLIDAE	Aulonocara baenschi	L	CR	NC
ANIMALIA	CHORDATA	ACTINOPTERYGII	PERCIFORMES	CICHLIDAE	Aulonocara ethelwynnae	L	NT	NC
ANIMALIA	CHORDATA	ACTINOPTERYGII	PERCIFORMES	CICHLIDAE	Aulonocara guentheri	U	EN	NC
ANIMALIA	CHORDATA	ACTINOPTERYGII	PERCIFORMES	CICHLIDAE	Aulonocara kandeense	L	CR	NC
ANIMALIA	CHORDATA	ACTINOPTERYGII	PERCIFORMES	CICHLIDAE	Aulonocara maylandi	L	CR	NC
ANIMALIA	CHORDATA	ACTINOPTERYGII	PERCIFORMES	CICHLIDAE	Aulonocara nyassae	U	NT	NC
ANIMALIA	CHORDATA	ACTINOPTERYGII	PERCIFORMES	CICHLIDAE	Benitochromis batesii	I	VU	NC
ANIMALIA	CHORDATA	ACTINOPTERYGII	PERCIFORMES	CICHLIDAE	Benitochromis conjunctus	U	EN	NC
ANIMALIA	CHORDATA	ACTINOPTERYGII	PERCIFORMES	CICHLIDAE	Benitochromis riomuniensis	I	EN	NC
ANIMALIA	CHORDATA	ACTINOPTERYGII	PERCIFORMES	CICHLIDAE	Benitochromis ufermanni	U	EN	NC
ANIMALIA	CHORDATA	ACTINOPTERYGII	PERCIFORMES	CICHLIDAE	Champsochromis spilorhynchus	I	EN	NC
ANIMALIA	CHORDATA	ACTINOPTERYGII	PERCIFORMES	CICHLIDAE	Chetia mola	U	EN	NC
ANIMALIA	CHORDATA	ACTINOPTERYGII	PERCIFORMES	CICHLIDAE	Chiapaheros grammodes	I	VU	NC
ANIMALIA	CHORDATA	ACTINOPTERYGII	PERCIFORMES	CICHLIDAE	Chindongo ater	U	NT	NC
ANIMALIA	CHORDATA	ACTINOPTERYGII	PERCIFORMES	CICHLIDAE	Chindongo cyaneus	U	NT	NC
ANIMALIA	CHORDATA	ACTINOPTERYGII	PERCIFORMES	CICHLIDAE	Chindongo demasoni	L	VU	NC
ANIMALIA	CHORDATA	ACTINOPTERYGII	PERCIFORMES	CICHLIDAE	Chindongo elongatus	U	NT	NC
ANIMALIA	CHORDATA	ACTINOPTERYGII	PERCIFORMES	CICHLIDAE	Chindongo flavus	U	NT	NC
ANIMALIA	CHORDATA	ACTINOPTERYGII	PERCIFORMES	CICHLIDAE	Chindongo saulosi	L	CR	NC
ANIMALIA	CHORDATA	ACTINOPTERYGII	PERCIFORMES	CICHLIDAE	Chromidotilapia cavalliensis	U	VU	NC
ANIMALIA	CHORDATA	ACTINOPTERYGII	PERCIFORMES	CICHLIDAE	Chromidotilapia regani	U	VU	NC
ANIMALIA	CHORDATA	ACTINOPTERYGII	PERCIFORMES	CICHLIDAE	Cichlasoma microlepis	U	NT	NC
ANIMALIA	CHORDATA	ACTINOPTERYGII	PERCIFORMES	CICHLIDAE	Coelotilapia joka	U	VU	NC
ANIMALIA	CHORDATA	ACTINOPTERYGII	PERCIFORMES	CICHLIDAE	Copadichromis azureus	L	NT	NC
ANIMALIA	CHORDATA	ACTINOPTERYGII	PERCIFORMES	CICHLIDAE	Copadichromis cyanocephalus	U	NT	NC
ANIMALIA	CHORDATA	ACTINOPTERYGII	PERCIFORMES	CICHLIDAE	Copadichromis diplostigma	U	NT	NC
ANIMALIA	CHORDATA	ACTINOPTERYGII	PERCIFORMES	CICHLIDAE	Copadichromis nkatae	U	CR	NC
ANIMALIA	CHORDATA	ACTINOPTERYGII	PERCIFORMES	CICHLIDAE	Copadichromis virginalis	I	NT	NC
ANIMALIA	CHORDATA	ACTINOPTERYGII	PERCIFORMES	CICHLIDAE	Coptodon coffea	U	CR	NC
ANIMALIA	CHORDATA	ACTINOPTERYGII	PERCIFORMES	CICHLIDAE	Coptodon discolor	U	VU	NC
ANIMALIA	CHORDATA	ACTINOPTERYGII	PERCIFORMES	CICHLIDAE	Coptodon kottae	U	EN	NC
ANIMALIA	CHORDATA	ACTINOPTERYGII	PERCIFORMES	CICHLIDAE	Coptodon walteri	U	NT	NC
ANIMALIA	CHORDATA	ACTINOPTERYGII	PERCIFORMES	CICHLIDAE	Corematodus shiranus	U	CR	NC
ANIMALIA	CHORDATA	ACTINOPTERYGII	PERCIFORMES	CICHLIDAE	Cynotilapia chilundu	I	VU	NC
ANIMALIA	CHORDATA	ACTINOPTERYGII	PERCIFORMES	CICHLIDAE	Cyrtocara moorii	U	VU	NC
ANIMALIA	CHORDATA	ACTINOPTERYGII	PERCIFORMES	CICHLIDAE	Danakilia franchettii	U	EN	NC
ANIMALIA	CHORDATA	ACTINOPTERYGII	PERCIFORMES	CICHLIDAE	Etroplus canarensis	L	EN	NC
ANIMALIA	CHORDATA	ACTINOPTERYGII	PERCIFORMES	CICHLIDAE	Gobiocichla ethelwynnae	U	EN	NC
ANIMALIA	CHORDATA	ACTINOPTERYGII	PERCIFORMES	CICHLIDAE	Gobiocichla wonderi	U	NT	NC
ANIMALIA	CHORDATA	ACTINOPTERYGII	PERCIFORMES	CICHLIDAE	Haplochromis ampullarostratus	U	VU	NC
ANIMALIA	CHORDATA	ACTINOPTERYGII	PERCIFORMES	CICHLIDAE	Haplochromis antleter	U	CR	NC
ANIMALIA	CHORDATA	ACTINOPTERYGII	PERCIFORMES	CICHLIDAE	Haplochromis apogonoides	U	CR	NC
ANIMALIA	CHORDATA	ACTINOPTERYGII	PERCIFORMES	CICHLIDAE	Haplochromis argenteus	U	CR	NC
ANIMALIA	CHORDATA	ACTINOPTERYGII	PERCIFORMES	CICHLIDAE	Haplochromis azureus	U	VU	NC
ANIMALIA	CHORDATA	ACTINOPTERYGII	PERCIFORMES	CICHLIDAE	Haplochromis barbarae	U	CR	NC
ANIMALIA	CHORDATA	ACTINOPTERYGII	PERCIFORMES	CICHLIDAE	Haplochromis bareli	U	CR	NC
ANIMALIA	CHORDATA	ACTINOPTERYGII	PERCIFORMES	CICHLIDAE	Haplochromis brownae	U	CR	NC
ANIMALIA	CHORDATA	ACTINOPTERYGII	PERCIFORMES	CICHLIDAE	Haplochromis bwathondii	U	VU	NC
ANIMALIA	CHORDATA	ACTINOPTERYGII	PERCIFORMES	CICHLIDAE	Haplochromis cassius	U	CR	NC
ANIMALIA	CHORDATA	ACTINOPTERYGII	PERCIFORMES	CICHLIDAE	Haplochromis chromogynos	U	VU	NC
ANIMALIA	CHORDATA	ACTINOPTERYGII	PERCIFORMES	CICHLIDAE	Haplochromis cinctus	U	CR	NC
ANIMALIA	CHORDATA	ACTINOPTERYGII	PERCIFORMES	CICHLIDAE	Haplochromis cnester	U	CR	NC
ANIMALIA	CHORDATA	ACTINOPTERYGII	PERCIFORMES	CICHLIDAE	Haplochromis commutabilis	U	VU	NC
ANIMALIA	CHORDATA	ACTINOPTERYGII	PERCIFORMES	CICHLIDAE	Haplochromis coprologus	U	CR	NC
ANIMALIA	CHORDATA	ACTINOPTERYGII	PERCIFORMES	CICHLIDAE	Haplochromis crassilabris	U	CR	NC
ANIMALIA	CHORDATA	ACTINOPTERYGII	PERCIFORMES	CICHLIDAE	Haplochromis crocopeplus	U	CR	NC
ANIMALIA	CHORDATA	ACTINOPTERYGII	PERCIFORMES	CICHLIDAE	Haplochromis demeusii	U	VU	NC
ANIMALIA	CHORDATA	ACTINOPTERYGII	PERCIFORMES	CICHLIDAE	Haplochromis dentex	U	CR	NC
ANIMALIA	CHORDATA	ACTINOPTERYGII	PERCIFORMES	CICHLIDAE	Haplochromis dichrourus	U	CR	NC
ANIMALIA	CHORDATA	ACTINOPTERYGII	PERCIFORMES	CICHLIDAE	Haplochromis erythromaculatus	I	EN	NC
ANIMALIA	CHORDATA	ACTINOPTERYGII	PERCIFORMES	CICHLIDAE	Haplochromis exspectatus	U	VU	NC
ANIMALIA	CHORDATA	ACTINOPTERYGII	PERCIFORMES	CICHLIDAE	Haplochromis fasciatus	U	VU	NC
ANIMALIA	CHORDATA	ACTINOPTERYGII	PERCIFORMES	CICHLIDAE	Haplochromis fischeri	U	VU	NC
ANIMALIA	CHORDATA	ACTINOPTERYGII	PERCIFORMES	CICHLIDAE	Haplochromis flavipinnis	U	CR	NC
ANIMALIA	CHORDATA	ACTINOPTERYGII	PERCIFORMES	CICHLIDAE	Haplochromis fusiformis	U	VU	NC
ANIMALIA	CHORDATA	ACTINOPTERYGII	PERCIFORMES	CICHLIDAE	Haplochromis gigas	U	VU	NC
ANIMALIA	CHORDATA	ACTINOPTERYGII	PERCIFORMES	CICHLIDAE	Haplochromis granti	U	CR	NC
ANIMALIA	CHORDATA	ACTINOPTERYGII	PERCIFORMES	CICHLIDAE	Haplochromis guiarti	U	CR	NC
ANIMALIA	CHORDATA	ACTINOPTERYGII	PERCIFORMES	CICHLIDAE	Haplochromis hiatus	U	CR	NC
ANIMALIA	CHORDATA	ACTINOPTERYGII	PERCIFORMES	CICHLIDAE	Haplochromis howesi	U	VU	NC
ANIMALIA	CHORDATA	ACTINOPTERYGII	PERCIFORMES	CICHLIDAE	Haplochromis igneopinnis	U	EN	NC
ANIMALIA	CHORDATA	ACTINOPTERYGII	PERCIFORMES	CICHLIDAE	Haplochromis iris	U	CR	NC
ANIMALIA	CHORDATA	ACTINOPTERYGII	PERCIFORMES	CICHLIDAE	Haplochromis ishmaeli	U	CR	NC
ANIMALIA	CHORDATA	ACTINOPTERYGII	PERCIFORMES	CICHLIDAE	Haplochromis katunzii	U	CR	NC
ANIMALIA	CHORDATA	ACTINOPTERYGII	PERCIFORMES	CICHLIDAE	Haplochromis labiatus	I	NT	NC
ANIMALIA	CHORDATA	ACTINOPTERYGII	PERCIFORMES	CICHLIDAE	Haplochromis longirostris	U	CR	NC
ANIMALIA	CHORDATA	ACTINOPTERYGII	PERCIFORMES	CICHLIDAE	Haplochromis luteus	U	VU	NC
ANIMALIA	CHORDATA	ACTINOPTERYGII	PERCIFORMES	CICHLIDAE	Haplochromis macrognathus	U	CR	NC
ANIMALIA	CHORDATA	ACTINOPTERYGII	PERCIFORMES	CICHLIDAE	Haplochromis martini	U	CR	NC
ANIMALIA	CHORDATA	ACTINOPTERYGII	PERCIFORMES	CICHLIDAE	Haplochromis maxillaris	U	VU	NC
ANIMALIA	CHORDATA	ACTINOPTERYGII	PERCIFORMES	CICHLIDAE	Haplochromis michaeli	U	CR	NC
ANIMALIA	CHORDATA	ACTINOPTERYGII	PERCIFORMES	CICHLIDAE	Haplochromis microdon	U	CR	NC
ANIMALIA	CHORDATA	ACTINOPTERYGII	PERCIFORMES	CICHLIDAE	Haplochromis moeruensis	U	VU	NC
ANIMALIA	CHORDATA	ACTINOPTERYGII	PERCIFORMES	CICHLIDAE	Haplochromis mylergates	U	CR	NC
ANIMALIA	CHORDATA	ACTINOPTERYGII	PERCIFORMES	CICHLIDAE	Haplochromis nanoserranus	U	CR	NC
ANIMALIA	CHORDATA	ACTINOPTERYGII	PERCIFORMES	CICHLIDAE	Haplochromis obesus	U	CR	NC
ANIMALIA	CHORDATA	ACTINOPTERYGII	PERCIFORMES	CICHLIDAE	Haplochromis pancitrinus	U	CR	NC
ANIMALIA	CHORDATA	ACTINOPTERYGII	PERCIFORMES	CICHLIDAE	Haplochromis parvidens	U	CR	NC
ANIMALIA	CHORDATA	ACTINOPTERYGII	PERCIFORMES	CICHLIDAE	Haplochromis percoides	U	CR	NC
ANIMALIA	CHORDATA	ACTINOPTERYGII	PERCIFORMES	CICHLIDAE	Haplochromis perrieri	U	CR	NC
ANIMALIA	CHORDATA	ACTINOPTERYGII	PERCIFORMES	CICHLIDAE	Haplochromis plutonius	U	CR	NC
ANIMALIA	CHORDATA	ACTINOPTERYGII	PERCIFORMES	CICHLIDAE	Haplochromis polli	U	VU	NC
ANIMALIA	CHORDATA	ACTINOPTERYGII	PERCIFORMES	CICHLIDAE	Haplochromis ptistes	U	CR	NC
ANIMALIA	CHORDATA	ACTINOPTERYGII	PERCIFORMES	CICHLIDAE	Haplochromis pyrrhopteryx	U	CR	NC
ANIMALIA	CHORDATA	ACTINOPTERYGII	PERCIFORMES	CICHLIDAE	Haplochromis retrodens	U	VU	NC
ANIMALIA	CHORDATA	ACTINOPTERYGII	PERCIFORMES	CICHLIDAE	Haplochromis sauvagei	U	VU	NC
ANIMALIA	CHORDATA	ACTINOPTERYGII	PERCIFORMES	CICHLIDAE	Haplochromis schwetzi	U	VU	NC
ANIMALIA	CHORDATA	ACTINOPTERYGII	PERCIFORMES	CICHLIDAE	Haplochromis sp. nov. 'Blue Rockpicker'	U	EN	NC
ANIMALIA	CHORDATA	ACTINOPTERYGII	PERCIFORMES	CICHLIDAE	Haplochromis sphex	U	CR	NC
ANIMALIA	CHORDATA	ACTINOPTERYGII	PERCIFORMES	CICHLIDAE	Haplochromis sulphureus	U	CR	NC
ANIMALIA	CHORDATA	ACTINOPTERYGII	PERCIFORMES	CICHLIDAE	Haplochromis teegelaari	U	CR	NC
ANIMALIA	CHORDATA	ACTINOPTERYGII	PERCIFORMES	CICHLIDAE	Haplochromis teunisrasi	U	CR	NC
ANIMALIA	CHORDATA	ACTINOPTERYGII	PERCIFORMES	CICHLIDAE	Haplochromis theliodon	U	CR	NC
ANIMALIA	CHORDATA	ACTINOPTERYGII	PERCIFORMES	CICHLIDAE	Haplochromis thereuterion	U	VU	NC
ANIMALIA	CHORDATA	ACTINOPTERYGII	PERCIFORMES	CICHLIDAE	Haplochromis ushindi	U	CR	NC
ANIMALIA	CHORDATA	ACTINOPTERYGII	PERCIFORMES	CICHLIDAE	Haplochromis vanoijeni	U	VU	NC
ANIMALIA	CHORDATA	ACTINOPTERYGII	PERCIFORMES	CICHLIDAE	Haplochromis victorianus	U	CR	NC
ANIMALIA	CHORDATA	ACTINOPTERYGII	PERCIFORMES	CICHLIDAE	Haplochromis vonlinnei	U	CR	NC
ANIMALIA	CHORDATA	ACTINOPTERYGII	PERCIFORMES	CICHLIDAE	Haplochromis welcommei	U	VU	NC
ANIMALIA	CHORDATA	ACTINOPTERYGII	PERCIFORMES	CICHLIDAE	Haplochromis xanthopteryx	U	VU	NC
ANIMALIA	CHORDATA	ACTINOPTERYGII	PERCIFORMES	CICHLIDAE	Haplochromis xenostoma	U	CR	NC
ANIMALIA	CHORDATA	ACTINOPTERYGII	PERCIFORMES	CICHLIDAE	Hemichromis cerasogaster	U	EN	NC
ANIMALIA	CHORDATA	ACTINOPTERYGII	PERCIFORMES	CICHLIDAE	Herichthys bartoni	U	EN	NC
ANIMALIA	CHORDATA	ACTINOPTERYGII	PERCIFORMES	CICHLIDAE	Herichthys labridens	U	EN	NC
ANIMALIA	CHORDATA	ACTINOPTERYGII	PERCIFORMES	CICHLIDAE	Herichthys minckleyi	I	EN	NC
ANIMALIA	CHORDATA	ACTINOPTERYGII	PERCIFORMES	CICHLIDAE	Herichthys steindachneri	I	EN	NC
ANIMALIA	CHORDATA	ACTINOPTERYGII	PERCIFORMES	CICHLIDAE	Herichthys tamasopoensis	I	VU	NC
ANIMALIA	CHORDATA	ACTINOPTERYGII	PERCIFORMES	CICHLIDAE	Heterotilapia cessiana	U	CR	NC
ANIMALIA	CHORDATA	ACTINOPTERYGII	PERCIFORMES	CICHLIDAE	Iodotropheus sprengerae	L	NT	NC
ANIMALIA	CHORDATA	ACTINOPTERYGII	PERCIFORMES	CICHLIDAE	Katria katria	U	EN	NC
ANIMALIA	CHORDATA	ACTINOPTERYGII	PERCIFORMES	CICHLIDAE	Konia dikume	I	CR	NC
ANIMALIA	CHORDATA	ACTINOPTERYGII	PERCIFORMES	CICHLIDAE	Konia eisentrauti	I	CR	NC
ANIMALIA	CHORDATA	ACTINOPTERYGII	PERCIFORMES	CICHLIDAE	Labidochromis joanjohnsonae	L	NT	NC
ANIMALIA	CHORDATA	ACTINOPTERYGII	PERCIFORMES	CICHLIDAE	Labidochromis zebroides	U	EN	NC
ANIMALIA	CHORDATA	ACTINOPTERYGII	PERCIFORMES	CICHLIDAE	Lamprologus teugelsi	U	VU	NC
ANIMALIA	CHORDATA	ACTINOPTERYGII	PERCIFORMES	CICHLIDAE	Lamprologus tigripictilis	U	VU	NC
ANIMALIA	CHORDATA	ACTINOPTERYGII	PERCIFORMES	CICHLIDAE	Lamprologus tumbanus	U	EN	NC
ANIMALIA	CHORDATA	ACTINOPTERYGII	PERCIFORMES	CICHLIDAE	Lamprologus werneri	U	VU	NC
ANIMALIA	CHORDATA	ACTINOPTERYGII	PERCIFORMES	CICHLIDAE	Lepidiolamprologus attenuatus	I	NT	NC
ANIMALIA	CHORDATA	ACTINOPTERYGII	PERCIFORMES	CICHLIDAE	Limbochromis robertsi	U	EN	NC
ANIMALIA	CHORDATA	ACTINOPTERYGII	PERCIFORMES	CICHLIDAE	Mchenga conophoros	U	CR	NC
ANIMALIA	CHORDATA	ACTINOPTERYGII	PERCIFORMES	CICHLIDAE	Mchenga cyclicos	U	NT	NC
ANIMALIA	CHORDATA	ACTINOPTERYGII	PERCIFORMES	CICHLIDAE	Melanochromis chipokae	L	CR	NC
ANIMALIA	CHORDATA	ACTINOPTERYGII	PERCIFORMES	CICHLIDAE	Melanochromis lepidiadaptes	L	CR	NC
ANIMALIA	CHORDATA	ACTINOPTERYGII	PERCIFORMES	CICHLIDAE	Melanochromis mossambiquensis	L	NT	NC
ANIMALIA	CHORDATA	ACTINOPTERYGII	PERCIFORMES	CICHLIDAE	Melanochromis robustus	U	NT	NC
ANIMALIA	CHORDATA	ACTINOPTERYGII	PERCIFORMES	CICHLIDAE	Melanochromis vermivorus	U	NT	NC
ANIMALIA	CHORDATA	ACTINOPTERYGII	PERCIFORMES	CICHLIDAE	Melanochromis wochepa	I	NT	NC
ANIMALIA	CHORDATA	ACTINOPTERYGII	PERCIFORMES	CICHLIDAE	Metriaclima benetos	L	NT	NC
ANIMALIA	CHORDATA	ACTINOPTERYGII	PERCIFORMES	CICHLIDAE	Metriaclima chrysomallos	L	NT	NC
ANIMALIA	CHORDATA	ACTINOPTERYGII	PERCIFORMES	CICHLIDAE	Metriaclima cyneusmarginatum	L	NT	NC
ANIMALIA	CHORDATA	ACTINOPTERYGII	PERCIFORMES	CICHLIDAE	Metriaclima flavicauda	U	VU	NC
ANIMALIA	CHORDATA	ACTINOPTERYGII	PERCIFORMES	CICHLIDAE	Metriaclima glaucos	L	NT	NC
ANIMALIA	CHORDATA	ACTINOPTERYGII	PERCIFORMES	CICHLIDAE	Metriaclima greshakei	L	NT	NC
ANIMALIA	CHORDATA	ACTINOPTERYGII	PERCIFORMES	CICHLIDAE	Metriaclima koningsi	L	CR	NC
ANIMALIA	CHORDATA	ACTINOPTERYGII	PERCIFORMES	CICHLIDAE	Metriaclima lundoense	U	NT	NC
ANIMALIA	CHORDATA	ACTINOPTERYGII	PERCIFORMES	CICHLIDAE	Metriaclima midomo	U	NT	NC
ANIMALIA	CHORDATA	ACTINOPTERYGII	PERCIFORMES	CICHLIDAE	Metriaclima purum	U	VU	NC
ANIMALIA	CHORDATA	ACTINOPTERYGII	PERCIFORMES	CICHLIDAE	Metriaclima usisyae	L	CR	NC
ANIMALIA	CHORDATA	ACTINOPTERYGII	PERCIFORMES	CICHLIDAE	Metriaclima xanstomachus	L	NT	NC
ANIMALIA	CHORDATA	ACTINOPTERYGII	PERCIFORMES	CICHLIDAE	Myaka myaka	I	CR	NC
ANIMALIA	CHORDATA	ACTINOPTERYGII	PERCIFORMES	CICHLIDAE	Nanochromis consortus	U	VU	NC
ANIMALIA	CHORDATA	ACTINOPTERYGII	PERCIFORMES	CICHLIDAE	Nanochromis minor	U	VU	NC
ANIMALIA	CHORDATA	ACTINOPTERYGII	PERCIFORMES	CICHLIDAE	Nanochromis splendens	U	VU	NC
ANIMALIA	CHORDATA	ACTINOPTERYGII	PERCIFORMES	CICHLIDAE	Nanochromis transvestitus	U	EN	NC
ANIMALIA	CHORDATA	ACTINOPTERYGII	PERCIFORMES	CICHLIDAE	Nimbochromis fuscotaeniatus	L	VU	NC
ANIMALIA	CHORDATA	ACTINOPTERYGII	PERCIFORMES	CICHLIDAE	Nyassachromis boadzulu	U	EN	NC
ANIMALIA	CHORDATA	ACTINOPTERYGII	PERCIFORMES	CICHLIDAE	Nyassachromis breviceps	U	CR	NC
ANIMALIA	CHORDATA	ACTINOPTERYGII	PERCIFORMES	CICHLIDAE	Oreochromis alcalicus	I	EN	NC
ANIMALIA	CHORDATA	ACTINOPTERYGII	PERCIFORMES	CICHLIDAE	Oreochromis amphimelas	I	EN	NC
ANIMALIA	CHORDATA	ACTINOPTERYGII	PERCIFORMES	CICHLIDAE	Oreochromis andersonii	I	VU	NC
ANIMALIA	CHORDATA	ACTINOPTERYGII	PERCIFORMES	CICHLIDAE	Oreochromis chungruruensis	U	CR	NC
ANIMALIA	CHORDATA	ACTINOPTERYGII	PERCIFORMES	CICHLIDAE	Oreochromis esculentus	I	CR	NC
ANIMALIA	CHORDATA	ACTINOPTERYGII	PERCIFORMES	CICHLIDAE	Oreochromis jipe	I	CR	NC
ANIMALIA	CHORDATA	ACTINOPTERYGII	PERCIFORMES	CICHLIDAE	Oreochromis karomo	I	CR	NC
ANIMALIA	CHORDATA	ACTINOPTERYGII	PERCIFORMES	CICHLIDAE	Oreochromis karongae	U	CR	NC
ANIMALIA	CHORDATA	ACTINOPTERYGII	PERCIFORMES	CICHLIDAE	Oreochromis lepidurus	U	EN	NC
ANIMALIA	CHORDATA	ACTINOPTERYGII	PERCIFORMES	CICHLIDAE	Oreochromis lidole	U	CR	NC
ANIMALIA	CHORDATA	ACTINOPTERYGII	PERCIFORMES	CICHLIDAE	Oreochromis macrochir	U	VU	NC
ANIMALIA	CHORDATA	ACTINOPTERYGII	PERCIFORMES	CICHLIDAE	Oreochromis mossambicus	I	VU	NC
ANIMALIA	CHORDATA	ACTINOPTERYGII	PERCIFORMES	CICHLIDAE	Oreochromis rukwaensis	I	VU	NC
ANIMALIA	CHORDATA	ACTINOPTERYGII	PERCIFORMES	CICHLIDAE	Oreochromis salinicola	U	VU	NC
ANIMALIA	CHORDATA	ACTINOPTERYGII	PERCIFORMES	CICHLIDAE	Oreochromis squamipinnis	I	CR	NC
ANIMALIA	CHORDATA	ACTINOPTERYGII	PERCIFORMES	CICHLIDAE	Oreochromis variabilis	I	CR	NC
ANIMALIA	CHORDATA	ACTINOPTERYGII	PERCIFORMES	CICHLIDAE	Orthochromis luongoensis	U	EN	NC
ANIMALIA	CHORDATA	ACTINOPTERYGII	PERCIFORMES	CICHLIDAE	Otopharynx pachycheilus	U	VU	NC
ANIMALIA	CHORDATA	ACTINOPTERYGII	PERCIFORMES	CICHLIDAE	Oxylapia polli	U	EN	NC
ANIMALIA	CHORDATA	ACTINOPTERYGII	PERCIFORMES	CICHLIDAE	Parananochromis brevirostris	U	VU	NC
ANIMALIA	CHORDATA	ACTINOPTERYGII	PERCIFORMES	CICHLIDAE	Parananochromis ornatus	U	EN	NC
ANIMALIA	CHORDATA	ACTINOPTERYGII	PERCIFORMES	CICHLIDAE	Paratilapia polleni	U	VU	NC
ANIMALIA	CHORDATA	ACTINOPTERYGII	PERCIFORMES	CICHLIDAE	Paratilapia sp. nov. 'Vevembe'	U	CR	NC
ANIMALIA	CHORDATA	ACTINOPTERYGII	PERCIFORMES	CICHLIDAE	Paretroplus dambabe	I	CR	NC
ANIMALIA	CHORDATA	ACTINOPTERYGII	PERCIFORMES	CICHLIDAE	Paretroplus damii	I	VU	NC
ANIMALIA	CHORDATA	ACTINOPTERYGII	PERCIFORMES	CICHLIDAE	Paretroplus gymnopreopercularis	U	CR	NC
ANIMALIA	CHORDATA	ACTINOPTERYGII	PERCIFORMES	CICHLIDAE	Paretroplus kieneri	I	VU	NC
ANIMALIA	CHORDATA	ACTINOPTERYGII	PERCIFORMES	CICHLIDAE	Paretroplus lamenabe	I	EN	NC
ANIMALIA	CHORDATA	ACTINOPTERYGII	PERCIFORMES	CICHLIDAE	Paretroplus loisellei	I	EN	NC
ANIMALIA	CHORDATA	ACTINOPTERYGII	PERCIFORMES	CICHLIDAE	Paretroplus maculatus	I	CR	NC
ANIMALIA	CHORDATA	ACTINOPTERYGII	PERCIFORMES	CICHLIDAE	Paretroplus maromandia	U	EN	NC
ANIMALIA	CHORDATA	ACTINOPTERYGII	PERCIFORMES	CICHLIDAE	Paretroplus menarambo	U	CR	NC
ANIMALIA	CHORDATA	ACTINOPTERYGII	PERCIFORMES	CICHLIDAE	Paretroplus nourissati	U	EN	NC
ANIMALIA	CHORDATA	ACTINOPTERYGII	PERCIFORMES	CICHLIDAE	Paretroplus sp. nov. 'Dridri mena'	I	VU	NC
ANIMALIA	CHORDATA	ACTINOPTERYGII	PERCIFORMES	CICHLIDAE	Paretroplus tsimoly	U	EN	NC
ANIMALIA	CHORDATA	ACTINOPTERYGII	PERCIFORMES	CICHLIDAE	Pelvicachromis roloffi	U	NT	NC
ANIMALIA	CHORDATA	ACTINOPTERYGII	PERCIFORMES	CICHLIDAE	Petrotilapia xanthos	L	NT	NC
ANIMALIA	CHORDATA	ACTINOPTERYGII	PERCIFORMES	CICHLIDAE	Placidochromis phenochilus	L	EN	NC
ANIMALIA	CHORDATA	ACTINOPTERYGII	PERCIFORMES	CICHLIDAE	Pseudotropheus brevis	U	EN	NC
ANIMALIA	CHORDATA	ACTINOPTERYGII	PERCIFORMES	CICHLIDAE	Pseudotropheus cyaneorhabdos	L	CR	NC
ANIMALIA	CHORDATA	ACTINOPTERYGII	PERCIFORMES	CICHLIDAE	Pseudotropheus galanos	L	NT	NC
ANIMALIA	CHORDATA	ACTINOPTERYGII	PERCIFORMES	CICHLIDAE	Pseudotropheus interruptus	L	NT	NC
ANIMALIA	CHORDATA	ACTINOPTERYGII	PERCIFORMES	CICHLIDAE	Pseudotropheus tursiops	I	NT	NC
ANIMALIA	CHORDATA	ACTINOPTERYGII	PERCIFORMES	CICHLIDAE	Pseudotropheus williamsi	U	NT	NC
ANIMALIA	CHORDATA	ACTINOPTERYGII	PERCIFORMES	CICHLIDAE	Ptychochromis inornatus	I	EN	NC
ANIMALIA	CHORDATA	ACTINOPTERYGII	PERCIFORMES	CICHLIDAE	Ptychochromis insolitus	U	CR	NC
ANIMALIA	CHORDATA	ACTINOPTERYGII	PERCIFORMES	CICHLIDAE	Ptychochromis loisellei	U	EN	NC
ANIMALIA	CHORDATA	ACTINOPTERYGII	PERCIFORMES	CICHLIDAE	Ptychochromis oligacanthus	U	EN	NC
ANIMALIA	CHORDATA	ACTINOPTERYGII	PERCIFORMES	CICHLIDAE	Ptychochromis sp. nov. 'Garaka'	U	VU	NC
ANIMALIA	CHORDATA	ACTINOPTERYGII	PERCIFORMES	CICHLIDAE	Ptychochromis sp. nov. 'Green Garaka'	U	EN	NC
ANIMALIA	CHORDATA	ACTINOPTERYGII	PERCIFORMES	CICHLIDAE	Ptychochromoides betsileanus	U	CR	NC
ANIMALIA	CHORDATA	ACTINOPTERYGII	PERCIFORMES	CICHLIDAE	Ptychochromoides itasy	U	CR	NC
ANIMALIA	CHORDATA	ACTINOPTERYGII	PERCIFORMES	CICHLIDAE	Ptychochromoides vondrozo	I	EN	NC
ANIMALIA	CHORDATA	ACTINOPTERYGII	PERCIFORMES	CICHLIDAE	Pungu maclareni	L	CR	NC
ANIMALIA	CHORDATA	ACTINOPTERYGII	PERCIFORMES	CICHLIDAE	Rhamphochromis esox	U	VU	NC
ANIMALIA	CHORDATA	ACTINOPTERYGII	PERCIFORMES	CICHLIDAE	Rhamphochromis longiceps	L	VU	NC
ANIMALIA	CHORDATA	ACTINOPTERYGII	PERCIFORMES	CICHLIDAE	Rocio gemmata	I	NT	NC
ANIMALIA	CHORDATA	ACTINOPTERYGII	PERCIFORMES	CICHLIDAE	Sarotherodon caroli	I	CR	NC
ANIMALIA	CHORDATA	ACTINOPTERYGII	PERCIFORMES	CICHLIDAE	Sarotherodon linnellii	I	CR	NC
ANIMALIA	CHORDATA	ACTINOPTERYGII	PERCIFORMES	CICHLIDAE	Sarotherodon lohbergeri	I	CR	NC
ANIMALIA	CHORDATA	ACTINOPTERYGII	PERCIFORMES	CICHLIDAE	Sarotherodon occidentalis	U	NT	NC
ANIMALIA	CHORDATA	ACTINOPTERYGII	PERCIFORMES	CICHLIDAE	Sarotherodon steinbachi	I	CR	NC
ANIMALIA	CHORDATA	ACTINOPTERYGII	PERCIFORMES	CICHLIDAE	Serranochromis robustus	L	CR	NC
ANIMALIA	CHORDATA	ACTINOPTERYGII	PERCIFORMES	CICHLIDAE	Simochromis margaretae	I	VU	NC
ANIMALIA	CHORDATA	ACTINOPTERYGII	PERCIFORMES	CICHLIDAE	Simochromis marginatus	I	VU	NC
ANIMALIA	CHORDATA	ACTINOPTERYGII	PERCIFORMES	CICHLIDAE	Steatocranus glaber	U	VU	NC
ANIMALIA	CHORDATA	ACTINOPTERYGII	PERCIFORMES	CICHLIDAE	Steatocranus irvinei	U	NT	NC
ANIMALIA	CHORDATA	ACTINOPTERYGII	PERCIFORMES	CICHLIDAE	Stomatepia mariae	I	CR	NC
ANIMALIA	CHORDATA	ACTINOPTERYGII	PERCIFORMES	CICHLIDAE	Stomatepia mongo	I	CR	NC
ANIMALIA	CHORDATA	ACTINOPTERYGII	PERCIFORMES	CICHLIDAE	Stomatepia pindu	I	CR	NC
ANIMALIA	CHORDATA	ACTINOPTERYGII	PERCIFORMES	CICHLIDAE	Tahuantinsuyoa chipi	I	VU	NC
ANIMALIA	CHORDATA	ACTINOPTERYGII	PERCIFORMES	CICHLIDAE	Teleogramma brichardi	U	CR	NC
ANIMALIA	CHORDATA	ACTINOPTERYGII	PERCIFORMES	CICHLIDAE	Teleogramma depressum	U	NT	NC
ANIMALIA	CHORDATA	ACTINOPTERYGII	PERCIFORMES	CICHLIDAE	Teleogramma gracile	U	VU	NC
ANIMALIA	CHORDATA	ACTINOPTERYGII	PERCIFORMES	CICHLIDAE	Teleogramma monogramma	U	VU	NC
ANIMALIA	CHORDATA	ACTINOPTERYGII	PERCIFORMES	CICHLIDAE	Tilapia bakossiorum	U	CR	NC
ANIMALIA	CHORDATA	ACTINOPTERYGII	PERCIFORMES	CICHLIDAE	Tilapia bemini	U	CR	NC
ANIMALIA	CHORDATA	ACTINOPTERYGII	PERCIFORMES	CICHLIDAE	Tilapia busumana	U	VU	NC
ANIMALIA	CHORDATA	ACTINOPTERYGII	PERCIFORMES	CICHLIDAE	Tilapia bythobates	U	CR	NC
ANIMALIA	CHORDATA	ACTINOPTERYGII	PERCIFORMES	CICHLIDAE	Tilapia deckerti	U	CR	NC
ANIMALIA	CHORDATA	ACTINOPTERYGII	PERCIFORMES	CICHLIDAE	Tilapia flava	U	CR	NC
ANIMALIA	CHORDATA	ACTINOPTERYGII	PERCIFORMES	CICHLIDAE	Tilapia guinasana	I	CR	NC
ANIMALIA	CHORDATA	ACTINOPTERYGII	PERCIFORMES	CICHLIDAE	Tilapia gutturosa	U	CR	NC
ANIMALIA	CHORDATA	ACTINOPTERYGII	PERCIFORMES	CICHLIDAE	Tilapia imbriferna	U	CR	NC
ANIMALIA	CHORDATA	ACTINOPTERYGII	PERCIFORMES	CICHLIDAE	Tilapia snyderae	U	CR	NC
ANIMALIA	CHORDATA	ACTINOPTERYGII	PERCIFORMES	CICHLIDAE	Tilapia spongotroktis	U	CR	NC
ANIMALIA	CHORDATA	ACTINOPTERYGII	PERCIFORMES	CICHLIDAE	Tilapia thysi	U	CR	NC
ANIMALIA	CHORDATA	ACTINOPTERYGII	PERCIFORMES	CICHLIDAE	Trematocranus microstoma	L	EN	NC
ANIMALIA	CHORDATA	ACTINOPTERYGII	PERCIFORMES	CICHLIDAE	Tropheops biriwira	U	NT	NC
ANIMALIA	CHORDATA	ACTINOPTERYGII	PERCIFORMES	CICHLIDAE	Tropheops kumwera	I	NT	NC
ANIMALIA	CHORDATA	ACTINOPTERYGII	PERCIFORMES	CICHLIDAE	Tropheops microstoma	I	NT	NC
ANIMALIA	CHORDATA	ACTINOPTERYGII	PERCIFORMES	CICHLIDAE	Tropheops modestus	U	NT	NC
ANIMALIA	CHORDATA	ACTINOPTERYGII	PERCIFORMES	CICHLIDAE	Tropheus duboisi	I	VU	NC
ANIMALIA	CHORDATA	ACTINOPTERYGII	PERCIFORMES	CICHLIDAE	Tylochromis microdon	U	EN	NC
ANIMALIA	CHORDATA	ACTINOPTERYGII	PERCIFORMES	CICHLIDAE	Tylochromis regani	U	NT	NC
ANIMALIA	CHORDATA	ACTINOPTERYGII	PERCIFORMES	CICHLIDAE	Xenotilapia burtoni	I	VU	NC
ANIMALIA	CHORDATA	ACTINOPTERYGII	PERCIFORMES	CIRRHITIDAE	Amblycirrhitus earnshawi	I	EN	NC
ANIMALIA	CHORDATA	ACTINOPTERYGII	PERCIFORMES	CLINIDAE	Springeratus polyporatus	U	EN	NC
ANIMALIA	CHORDATA	ACTINOPTERYGII	PERCIFORMES	DATNIOIDIDAE	Datnioides pulcher	L	CR	NC
ANIMALIA	CHORDATA	ACTINOPTERYGII	PERCIFORMES	DATNIOIDIDAE	Datnioides undecimradiatus	L	VU	NC
ANIMALIA	CHORDATA	ACTINOPTERYGII	PERCIFORMES	ELASSOMATIDAE	Elassoma boehlkei	I	VU	NC
ANIMALIA	CHORDATA	ACTINOPTERYGII	PERCIFORMES	ELEOTRIDAE	Eleotris aquadulcis	U	NT	NC
ANIMALIA	CHORDATA	ACTINOPTERYGII	PERCIFORMES	ELEOTRIDAE	Hypseleotris aurea	U	EN	NC
ANIMALIA	CHORDATA	ACTINOPTERYGII	PERCIFORMES	ELEOTRIDAE	Hypseleotris ejuncida	I	CR	NC
ANIMALIA	CHORDATA	ACTINOPTERYGII	PERCIFORMES	ELEOTRIDAE	Hypseleotris kimberleyensis	U	EN	NC
ANIMALIA	CHORDATA	ACTINOPTERYGII	PERCIFORMES	ELEOTRIDAE	Hypseleotris regalis	I	NT	NC
ANIMALIA	CHORDATA	ACTINOPTERYGII	PERCIFORMES	ELEOTRIDAE	Kimberleyeleotris notata	U	CR	NC
ANIMALIA	CHORDATA	ACTINOPTERYGII	PERCIFORMES	ELEOTRIDAE	Kribia leonensis	U	EN	NC
ANIMALIA	CHORDATA	ACTINOPTERYGII	PERCIFORMES	ELEOTRIDAE	Milyeringa justitia	U	CR	NC
ANIMALIA	CHORDATA	ACTINOPTERYGII	PERCIFORMES	ELEOTRIDAE	Mogurnda clivicola	I	EN	NC
ANIMALIA	CHORDATA	ACTINOPTERYGII	PERCIFORMES	ELEOTRIDAE	Mogurnda furva	U	CR	NC
ANIMALIA	CHORDATA	ACTINOPTERYGII	PERCIFORMES	ELEOTRIDAE	Mogurnda larapintae	U	NT	NC
ANIMALIA	CHORDATA	ACTINOPTERYGII	PERCIFORMES	ELEOTRIDAE	Mogurnda thermophila	U	CR	NC
ANIMALIA	CHORDATA	ACTINOPTERYGII	PERCIFORMES	ELEOTRIDAE	Mogurnda variegata	U	CR	NC
ANIMALIA	CHORDATA	ACTINOPTERYGII	PERCIFORMES	ELEOTRIDAE	Typhleotris madagascariensis	I	EN	NC
ANIMALIA	CHORDATA	ACTINOPTERYGII	PERCIFORMES	ELEOTRIDAE	Typhleotris mararybe	I	CR	NC
ANIMALIA	CHORDATA	ACTINOPTERYGII	PERCIFORMES	ELEOTRIDAE	Typhleotris pauliani	I	CR	NC
ANIMALIA	CHORDATA	ACTINOPTERYGII	PERCIFORMES	EPINEPHELIDAE	Epinephelus aeneus	L	NT	NC
ANIMALIA	CHORDATA	ACTINOPTERYGII	PERCIFORMES	EPINEPHELIDAE	Epinephelus akaara	L	EN	NC
ANIMALIA	CHORDATA	ACTINOPTERYGII	PERCIFORMES	EPINEPHELIDAE	Epinephelus albomarginatus	L	VU	NC
ANIMALIA	CHORDATA	ACTINOPTERYGII	PERCIFORMES	EPINEPHELIDAE	Epinephelus andersoni	U	NT	NC
ANIMALIA	CHORDATA	ACTINOPTERYGII	PERCIFORMES	EPINEPHELIDAE	Epinephelus bruneus	L	VU	NC
ANIMALIA	CHORDATA	ACTINOPTERYGII	PERCIFORMES	EPINEPHELIDAE	Epinephelus daemelii	U	NT	NC
ANIMALIA	CHORDATA	ACTINOPTERYGII	PERCIFORMES	EPINEPHELIDAE	Epinephelus fuscoguttatus	L	VU	NC
ANIMALIA	CHORDATA	ACTINOPTERYGII	PERCIFORMES	EPINEPHELIDAE	Epinephelus goreensis	U	NT	NC
ANIMALIA	CHORDATA	ACTINOPTERYGII	PERCIFORMES	EPINEPHELIDAE	Epinephelus itajara	U	VU	NC
ANIMALIA	CHORDATA	ACTINOPTERYGII	PERCIFORMES	EPINEPHELIDAE	Epinephelus marginatus	L	VU	NC
ANIMALIA	CHORDATA	ACTINOPTERYGII	PERCIFORMES	EPINEPHELIDAE	Epinephelus morio	L	VU	NC
ANIMALIA	CHORDATA	ACTINOPTERYGII	PERCIFORMES	EPINEPHELIDAE	Epinephelus polyphekadion	L	VU	NC
ANIMALIA	CHORDATA	ACTINOPTERYGII	PERCIFORMES	EPINEPHELIDAE	Epinephelus striatus	L	CR	NC
ANIMALIA	CHORDATA	ACTINOPTERYGII	PERCIFORMES	EPINEPHELIDAE	Hyporthodus acanthistius	U	VU	NC
ANIMALIA	CHORDATA	ACTINOPTERYGII	PERCIFORMES	EPINEPHELIDAE	Hyporthodus ergastularius	L	NT	NC
ANIMALIA	CHORDATA	ACTINOPTERYGII	PERCIFORMES	EPINEPHELIDAE	Hyporthodus flavolimbatus	U	VU	NC
ANIMALIA	CHORDATA	ACTINOPTERYGII	PERCIFORMES	EPINEPHELIDAE	Hyporthodus nigritus	U	NT	NC
ANIMALIA	CHORDATA	ACTINOPTERYGII	PERCIFORMES	EPINEPHELIDAE	Hyporthodus niveatus	L	VU	NC
ANIMALIA	CHORDATA	ACTINOPTERYGII	PERCIFORMES	EPINEPHELIDAE	Mycteroperca bonaci	L	NT	NC
ANIMALIA	CHORDATA	ACTINOPTERYGII	PERCIFORMES	EPINEPHELIDAE	Mycteroperca fusca	I	VU	NC
ANIMALIA	CHORDATA	ACTINOPTERYGII	PERCIFORMES	EPINEPHELIDAE	Mycteroperca interstitialis	L	VU	NC
ANIMALIA	CHORDATA	ACTINOPTERYGII	PERCIFORMES	EPINEPHELIDAE	Mycteroperca jordani	U	EN	NC
ANIMALIA	CHORDATA	ACTINOPTERYGII	PERCIFORMES	EPINEPHELIDAE	Mycteroperca microlepis	L	VU	NC
ANIMALIA	CHORDATA	ACTINOPTERYGII	PERCIFORMES	EPINEPHELIDAE	Mycteroperca olfax	L	VU	NC
ANIMALIA	CHORDATA	ACTINOPTERYGII	PERCIFORMES	EPINEPHELIDAE	Mycteroperca venenosa	L	NT	NC
ANIMALIA	CHORDATA	ACTINOPTERYGII	PERCIFORMES	EPINEPHELIDAE	Plectropomus areolatus	L	VU	NC
ANIMALIA	CHORDATA	ACTINOPTERYGII	PERCIFORMES	EPINEPHELIDAE	Plectropomus marisrubri	U	VU	NC
ANIMALIA	CHORDATA	ACTINOPTERYGII	PERCIFORMES	GOBIIDAE	Akihito futuna	I	CR	NC
ANIMALIA	CHORDATA	ACTINOPTERYGII	PERCIFORMES	GOBIIDAE	Awaous bustamantei	U	VU	NC
ANIMALIA	CHORDATA	ACTINOPTERYGII	PERCIFORMES	GOBIIDAE	Bathygobius burtoni	I	EN	NC
ANIMALIA	CHORDATA	ACTINOPTERYGII	PERCIFORMES	GOBIIDAE	Chlamydogobius gloveri	U	CR	NC
ANIMALIA	CHORDATA	ACTINOPTERYGII	PERCIFORMES	GOBIIDAE	Chlamydogobius japalpa	U	VU	NC
ANIMALIA	CHORDATA	ACTINOPTERYGII	PERCIFORMES	GOBIIDAE	Chlamydogobius micropterus	I	VU	NC
ANIMALIA	CHORDATA	ACTINOPTERYGII	PERCIFORMES	GOBIIDAE	Corcyrogobius lubbocki	I	VU	NC
ANIMALIA	CHORDATA	ACTINOPTERYGII	PERCIFORMES	GOBIIDAE	Coryphopterus hyalinus	I	VU	NC
ANIMALIA	CHORDATA	ACTINOPTERYGII	PERCIFORMES	GOBIIDAE	Coryphopterus lipernes	I	VU	NC
ANIMALIA	CHORDATA	ACTINOPTERYGII	PERCIFORMES	GOBIIDAE	Coryphopterus personatus	I	VU	NC
ANIMALIA	CHORDATA	ACTINOPTERYGII	PERCIFORMES	GOBIIDAE	Didogobius amicuscaridis	U	VU	NC
ANIMALIA	CHORDATA	ACTINOPTERYGII	PERCIFORMES	GOBIIDAE	Elacatinus lobeli	U	NT	NC
ANIMALIA	CHORDATA	ACTINOPTERYGII	PERCIFORMES	GOBIIDAE	Elacatinus prochilos	I	VU	NC
ANIMALIA	CHORDATA	ACTINOPTERYGII	PERCIFORMES	GOBIIDAE	Eucyclogobius newberryi	U	NT	NC
ANIMALIA	CHORDATA	ACTINOPTERYGII	PERCIFORMES	GOBIIDAE	Glossogobius bellendenensis	I	EN	NC
ANIMALIA	CHORDATA	ACTINOPTERYGII	PERCIFORMES	GOBIIDAE	Glossogobius flavipinnis	I	NT	NC
ANIMALIA	CHORDATA	ACTINOPTERYGII	PERCIFORMES	GOBIIDAE	Glossogobius intermedius	U	NT	NC
ANIMALIA	CHORDATA	ACTINOPTERYGII	PERCIFORMES	GOBIIDAE	Glossogobius mahalonensis	U	EN	NC
ANIMALIA	CHORDATA	ACTINOPTERYGII	PERCIFORMES	GOBIIDAE	Glossogobius matanensis	U	NT	NC
ANIMALIA	CHORDATA	ACTINOPTERYGII	PERCIFORMES	GOBIIDAE	Gobiosoma homochroma	U	EN	NC
ANIMALIA	CHORDATA	ACTINOPTERYGII	PERCIFORMES	GOBIIDAE	Gobius tetrophthalmus	I	VU	NC
ANIMALIA	CHORDATA	ACTINOPTERYGII	PERCIFORMES	GOBIIDAE	Gobulus birdsongi	U	CR	NC
ANIMALIA	CHORDATA	ACTINOPTERYGII	PERCIFORMES	GOBIIDAE	Gymnogobius isaza	U	EN	NC
ANIMALIA	CHORDATA	ACTINOPTERYGII	PERCIFORMES	GOBIIDAE	Luciogobius albus	I	CR	NC
ANIMALIA	CHORDATA	ACTINOPTERYGII	PERCIFORMES	GOBIIDAE	Luciogobius ryukyuensis	I	NT	NC
ANIMALIA	CHORDATA	ACTINOPTERYGII	PERCIFORMES	GOBIIDAE	Mistichthys luzonensis	I	LR/cd	NC
ANIMALIA	CHORDATA	ACTINOPTERYGII	PERCIFORMES	GOBIIDAE	Mugilogobius amadi	U	CR	NC
ANIMALIA	CHORDATA	ACTINOPTERYGII	PERCIFORMES	GOBIIDAE	Mugilogobius hitam	L	NT	NC
ANIMALIA	CHORDATA	ACTINOPTERYGII	PERCIFORMES	GOBIIDAE	Mugilogobius rexi	U	NT	NC
ANIMALIA	CHORDATA	ACTINOPTERYGII	PERCIFORMES	GOBIIDAE	Mugilogobius sarasinorum	L	EN	NC
ANIMALIA	CHORDATA	ACTINOPTERYGII	PERCIFORMES	GOBIIDAE	Parkraemeria saltator	I	NT	NC
ANIMALIA	CHORDATA	ACTINOPTERYGII	PERCIFORMES	GOBIIDAE	Priolepis ascensionis	U	EN	NC
ANIMALIA	CHORDATA	ACTINOPTERYGII	PERCIFORMES	GOBIIDAE	Psilotris boehlkei	U	VU	NC
ANIMALIA	CHORDATA	ACTINOPTERYGII	PERCIFORMES	GOBIIDAE	Rhinogobius biwaensis	U	EN	NC
ANIMALIA	CHORDATA	ACTINOPTERYGII	PERCIFORMES	GOBIIDAE	Rhinogobius lineatus	U	EN	NC
ANIMALIA	CHORDATA	ACTINOPTERYGII	PERCIFORMES	GOBIIDAE	Sicydium rosenbergii	U	NT	NC
ANIMALIA	CHORDATA	ACTINOPTERYGII	PERCIFORMES	GOBIIDAE	Sicyopterus eudentatus	I	EN	NC
ANIMALIA	CHORDATA	ACTINOPTERYGII	PERCIFORMES	GOBIIDAE	Sicyopterus rapa	I	EN	NC
ANIMALIA	CHORDATA	ACTINOPTERYGII	PERCIFORMES	GOBIIDAE	Sicyopterus sarasini	U	EN	NC
ANIMALIA	CHORDATA	ACTINOPTERYGII	PERCIFORMES	GOBIIDAE	Sicyopus jonklaasi	I	EN	NC
ANIMALIA	CHORDATA	ACTINOPTERYGII	PERCIFORMES	GOBIIDAE	Smilosicyopus sasali	I	EN	NC
ANIMALIA	CHORDATA	ACTINOPTERYGII	PERCIFORMES	GOBIIDAE	Stenogobius keletaona	I	VU	NC
ANIMALIA	CHORDATA	ACTINOPTERYGII	PERCIFORMES	GOBIIDAE	Stigmatogobius signifer	U	VU	NC
ANIMALIA	CHORDATA	ACTINOPTERYGII	PERCIFORMES	GOBIIDAE	Stiphodon discotorquatus	U	CR	NC
ANIMALIA	CHORDATA	ACTINOPTERYGII	PERCIFORMES	GOBIIDAE	Stiphodon julieni	I	EN	NC
ANIMALIA	CHORDATA	ACTINOPTERYGII	PERCIFORMES	GOBIIDAE	Stiphodon martenstyni	I	CR	NC
ANIMALIA	CHORDATA	ACTINOPTERYGII	PERCIFORMES	GOBIIDAE	Stiphodon oatea	U	NT	NC
ANIMALIA	CHORDATA	ACTINOPTERYGII	PERCIFORMES	GOBIIDAE	Stiphodon rubromaculatus	I	CR	NC
ANIMALIA	CHORDATA	ACTINOPTERYGII	PERCIFORMES	HAEMULIDAE	Brachydeuterus auritus	L	NT	NC
ANIMALIA	CHORDATA	ACTINOPTERYGII	PERCIFORMES	ISTIOPHORIDAE	Kajikia albida	U	VU	NC
ANIMALIA	CHORDATA	ACTINOPTERYGII	PERCIFORMES	ISTIOPHORIDAE	Kajikia audax	L	NT	NC
ANIMALIA	CHORDATA	ACTINOPTERYGII	PERCIFORMES	ISTIOPHORIDAE	Makaira nigricans	L	VU	NC
ANIMALIA	CHORDATA	ACTINOPTERYGII	PERCIFORMES	KUHLIIDAE	Kuhlia sauvagii	U	VU	NC
ANIMALIA	CHORDATA	ACTINOPTERYGII	PERCIFORMES	KYPHOSIDAE	Girella zonata	I	VU	NC
ANIMALIA	CHORDATA	ACTINOPTERYGII	PERCIFORMES	LABRIDAE	Achoerodus gouldii	U	VU	NC
ANIMALIA	CHORDATA	ACTINOPTERYGII	PERCIFORMES	LABRIDAE	Achoerodus viridis	U	NT	NC
ANIMALIA	CHORDATA	ACTINOPTERYGII	PERCIFORMES	LABRIDAE	Bodianus frenchii	U	NT	NC
ANIMALIA	CHORDATA	ACTINOPTERYGII	PERCIFORMES	LABRIDAE	Bodianus scrofa	U	VU	NC
ANIMALIA	CHORDATA	ACTINOPTERYGII	PERCIFORMES	LABRIDAE	Bolbometopon muricatum	U	VU	NC
ANIMALIA	CHORDATA	ACTINOPTERYGII	PERCIFORMES	LABRIDAE	Cheilinus undulatus	L	EN	II
ANIMALIA	CHORDATA	ACTINOPTERYGII	PERCIFORMES	LABRIDAE	Chlorurus bowersi	I	NT	NC
ANIMALIA	CHORDATA	ACTINOPTERYGII	PERCIFORMES	LABRIDAE	Choerodon schoenleinii	I	NT	NC
ANIMALIA	CHORDATA	ACTINOPTERYGII	PERCIFORMES	LABRIDAE	Coris bulbifrons	U	VU	NC
ANIMALIA	CHORDATA	ACTINOPTERYGII	PERCIFORMES	LABRIDAE	Labrus viridis	U	VU	NC
ANIMALIA	CHORDATA	ACTINOPTERYGII	PERCIFORMES	LABRIDAE	Lachnolaimus maximus	L	VU	NC
ANIMALIA	CHORDATA	ACTINOPTERYGII	PERCIFORMES	LABRIDAE	Scarus guacamaia	U	NT	NC
ANIMALIA	CHORDATA	ACTINOPTERYGII	PERCIFORMES	LABRIDAE	Scarus hypselopterus	U	NT	NC
ANIMALIA	CHORDATA	ACTINOPTERYGII	PERCIFORMES	LABRIDAE	Scarus trispinosus	U	EN	NC
ANIMALIA	CHORDATA	ACTINOPTERYGII	PERCIFORMES	LABRIDAE	Semicossyphus pulcher	I	VU	NC
ANIMALIA	CHORDATA	ACTINOPTERYGII	PERCIFORMES	LABRIDAE	Tautoga onitis	U	VU	NC
ANIMALIA	CHORDATA	ACTINOPTERYGII	PERCIFORMES	LATIDAE	Lates angustifrons	I	EN	NC
ANIMALIA	CHORDATA	ACTINOPTERYGII	PERCIFORMES	LATIDAE	Lates japonicus	L	VU	NC
ANIMALIA	CHORDATA	ACTINOPTERYGII	PERCIFORMES	LATIDAE	Lates macrophthalmus	I	EN	NC
ANIMALIA	CHORDATA	ACTINOPTERYGII	PERCIFORMES	LATIDAE	Lates mariae	I	VU	NC
ANIMALIA	CHORDATA	ACTINOPTERYGII	PERCIFORMES	LATIDAE	Lates microlepis	I	EN	NC
ANIMALIA	CHORDATA	ACTINOPTERYGII	PERCIFORMES	LETHRINIDAE	Lethrinus mahsena	U	EN	NC
ANIMALIA	CHORDATA	ACTINOPTERYGII	PERCIFORMES	LUTJANIDAE	Lutjanus analis	L	NT	NC
ANIMALIA	CHORDATA	ACTINOPTERYGII	PERCIFORMES	LUTJANIDAE	Lutjanus campechanus	L	VU	NC
ANIMALIA	CHORDATA	ACTINOPTERYGII	PERCIFORMES	LUTJANIDAE	Lutjanus cyanopterus	L	VU	NC
ANIMALIA	CHORDATA	ACTINOPTERYGII	PERCIFORMES	LUTJANIDAE	Lutjanus synagris	L	NT	NC
ANIMALIA	CHORDATA	ACTINOPTERYGII	PERCIFORMES	LUTJANIDAE	Rhomboplites aurorubens	L	VU	NC
ANIMALIA	CHORDATA	ACTINOPTERYGII	PERCIFORMES	MALACANTHIDAE	Lopholatilus chamaeleonticeps	L	EN	NC
ANIMALIA	CHORDATA	ACTINOPTERYGII	PERCIFORMES	MULLIDAE	Parupeneus porphyreus	U	NT	NC
ANIMALIA	CHORDATA	ACTINOPTERYGII	PERCIFORMES	MULLIDAE	Pseudupeneus prayensis	L	VU	NC
ANIMALIA	CHORDATA	ACTINOPTERYGII	PERCIFORMES	NEMIPTERIDAE	Nemipterus virgatus	L	VU	NC
ANIMALIA	CHORDATA	ACTINOPTERYGII	PERCIFORMES	ODONTOBUTIDAE	Terateleotris aspro	U	EN	NC
ANIMALIA	CHORDATA	ACTINOPTERYGII	PERCIFORMES	OSPHRONEMIDAE	Belontia signata	L	VU	NC
ANIMALIA	CHORDATA	ACTINOPTERYGII	PERCIFORMES	OSPHRONEMIDAE	Betta albimarginata	L	EN	NC
ANIMALIA	CHORDATA	ACTINOPTERYGII	PERCIFORMES	OSPHRONEMIDAE	Betta antoni	I	EN	NC
ANIMALIA	CHORDATA	ACTINOPTERYGII	PERCIFORMES	OSPHRONEMIDAE	Betta breviobesa	I	VU	NC
ANIMALIA	CHORDATA	ACTINOPTERYGII	PERCIFORMES	OSPHRONEMIDAE	Betta brownorum	I	VU	NC
ANIMALIA	CHORDATA	ACTINOPTERYGII	PERCIFORMES	OSPHRONEMIDAE	Betta burdigala	I	CR	NC
ANIMALIA	CHORDATA	ACTINOPTERYGII	PERCIFORMES	OSPHRONEMIDAE	Betta channoides	L	EN	NC
ANIMALIA	CHORDATA	ACTINOPTERYGII	PERCIFORMES	OSPHRONEMIDAE	Betta chini	U	EN	NC
ANIMALIA	CHORDATA	ACTINOPTERYGII	PERCIFORMES	OSPHRONEMIDAE	Betta chloropharynx	I	CR	NC
ANIMALIA	CHORDATA	ACTINOPTERYGII	PERCIFORMES	OSPHRONEMIDAE	Betta coccina	L	VU	NC
ANIMALIA	CHORDATA	ACTINOPTERYGII	PERCIFORMES	OSPHRONEMIDAE	Betta cracens	I	CR	NC
ANIMALIA	CHORDATA	ACTINOPTERYGII	PERCIFORMES	OSPHRONEMIDAE	Betta dennisyongi	L	VU	NC
ANIMALIA	CHORDATA	ACTINOPTERYGII	PERCIFORMES	OSPHRONEMIDAE	Betta dimidiata	L	VU	NC
ANIMALIA	CHORDATA	ACTINOPTERYGII	PERCIFORMES	OSPHRONEMIDAE	Betta foerschi	U	EN	NC
ANIMALIA	CHORDATA	ACTINOPTERYGII	PERCIFORMES	OSPHRONEMIDAE	Betta fusca	I	CR	NC
ANIMALIA	CHORDATA	ACTINOPTERYGII	PERCIFORMES	OSPHRONEMIDAE	Betta hendra	I	CR	NC
ANIMALIA	CHORDATA	ACTINOPTERYGII	PERCIFORMES	OSPHRONEMIDAE	Betta hipposideros	I	EN	NC
ANIMALIA	CHORDATA	ACTINOPTERYGII	PERCIFORMES	OSPHRONEMIDAE	Betta ibanorum	U	VU	NC
ANIMALIA	CHORDATA	ACTINOPTERYGII	PERCIFORMES	OSPHRONEMIDAE	Betta lehi	I	VU	NC
ANIMALIA	CHORDATA	ACTINOPTERYGII	PERCIFORMES	OSPHRONEMIDAE	Betta livida	I	EN	NC
ANIMALIA	CHORDATA	ACTINOPTERYGII	PERCIFORMES	OSPHRONEMIDAE	Betta macrostoma	L	VU	NC
ANIMALIA	CHORDATA	ACTINOPTERYGII	PERCIFORMES	OSPHRONEMIDAE	Betta mandor	I	EN	NC
ANIMALIA	CHORDATA	ACTINOPTERYGII	PERCIFORMES	OSPHRONEMIDAE	Betta midas	I	VU	NC
ANIMALIA	CHORDATA	ACTINOPTERYGII	PERCIFORMES	OSPHRONEMIDAE	Betta miniopinna	I	CR	NC
ANIMALIA	CHORDATA	ACTINOPTERYGII	PERCIFORMES	OSPHRONEMIDAE	Betta omega	U	CR	NC
ANIMALIA	CHORDATA	ACTINOPTERYGII	PERCIFORMES	OSPHRONEMIDAE	Betta pardalotos	I	CR	NC
ANIMALIA	CHORDATA	ACTINOPTERYGII	PERCIFORMES	OSPHRONEMIDAE	Betta patoti	I	EN	NC
ANIMALIA	CHORDATA	ACTINOPTERYGII	PERCIFORMES	OSPHRONEMIDAE	Betta persephone	I	EN	NC
ANIMALIA	CHORDATA	ACTINOPTERYGII	PERCIFORMES	OSPHRONEMIDAE	Betta pi	I	EN	NC
ANIMALIA	CHORDATA	ACTINOPTERYGII	PERCIFORMES	OSPHRONEMIDAE	Betta picta	I	NT	NC
ANIMALIA	CHORDATA	ACTINOPTERYGII	PERCIFORMES	OSPHRONEMIDAE	Betta pinguis	I	CR	NC
ANIMALIA	CHORDATA	ACTINOPTERYGII	PERCIFORMES	OSPHRONEMIDAE	Betta renata	I	VU	NC
ANIMALIA	CHORDATA	ACTINOPTERYGII	PERCIFORMES	OSPHRONEMIDAE	Betta rubra	I	EN	NC
ANIMALIA	CHORDATA	ACTINOPTERYGII	PERCIFORMES	OSPHRONEMIDAE	Betta rutilans	I	CR	NC
ANIMALIA	CHORDATA	ACTINOPTERYGII	PERCIFORMES	OSPHRONEMIDAE	Betta schalleri	I	EN	NC
ANIMALIA	CHORDATA	ACTINOPTERYGII	PERCIFORMES	OSPHRONEMIDAE	Betta simorum	L	VU	NC
ANIMALIA	CHORDATA	ACTINOPTERYGII	PERCIFORMES	OSPHRONEMIDAE	Betta simplex	I	CR	NC
ANIMALIA	CHORDATA	ACTINOPTERYGII	PERCIFORMES	OSPHRONEMIDAE	Betta spilotogena	I	EN	NC
ANIMALIA	CHORDATA	ACTINOPTERYGII	PERCIFORMES	OSPHRONEMIDAE	Betta splendens	I	VU	NC
ANIMALIA	CHORDATA	ACTINOPTERYGII	PERCIFORMES	OSPHRONEMIDAE	Betta tomi	I	EN	NC
ANIMALIA	CHORDATA	ACTINOPTERYGII	PERCIFORMES	OSPHRONEMIDAE	Betta tussyae	I	EN	NC
ANIMALIA	CHORDATA	ACTINOPTERYGII	PERCIFORMES	OSPHRONEMIDAE	Betta uberis	L	VU	NC
ANIMALIA	CHORDATA	ACTINOPTERYGII	PERCIFORMES	OSPHRONEMIDAE	Betta waseri	I	EN	NC
ANIMALIA	CHORDATA	ACTINOPTERYGII	PERCIFORMES	OSPHRONEMIDAE	Ctenops nobilis	I	NT	NC
ANIMALIA	CHORDATA	ACTINOPTERYGII	PERCIFORMES	OSPHRONEMIDAE	Luciocephalus aura	I	EN	NC
ANIMALIA	CHORDATA	ACTINOPTERYGII	PERCIFORMES	OSPHRONEMIDAE	Malpulutta kretseri	L	EN	NC
ANIMALIA	CHORDATA	ACTINOPTERYGII	PERCIFORMES	OSPHRONEMIDAE	Osphronemus exodon	U	VU	NC
ANIMALIA	CHORDATA	ACTINOPTERYGII	PERCIFORMES	OSPHRONEMIDAE	Osphronemus laticlavius	L	EN	NC
ANIMALIA	CHORDATA	ACTINOPTERYGII	PERCIFORMES	OSPHRONEMIDAE	Parosphromenus alfredi	I	CR	NC
ANIMALIA	CHORDATA	ACTINOPTERYGII	PERCIFORMES	OSPHRONEMIDAE	Parosphromenus allani	I	VU	NC
ANIMALIA	CHORDATA	ACTINOPTERYGII	PERCIFORMES	OSPHRONEMIDAE	Parosphromenus anjunganensis	I	EN	NC
ANIMALIA	CHORDATA	ACTINOPTERYGII	PERCIFORMES	OSPHRONEMIDAE	Parosphromenus bintan	I	VU	NC
ANIMALIA	CHORDATA	ACTINOPTERYGII	PERCIFORMES	OSPHRONEMIDAE	Parosphromenus deissneri	I	EN	NC
ANIMALIA	CHORDATA	ACTINOPTERYGII	PERCIFORMES	OSPHRONEMIDAE	Parosphromenus filamentosus	I	EN	NC
ANIMALIA	CHORDATA	ACTINOPTERYGII	PERCIFORMES	OSPHRONEMIDAE	Parosphromenus gunawani	I	CR	NC
ANIMALIA	CHORDATA	ACTINOPTERYGII	PERCIFORMES	OSPHRONEMIDAE	Parosphromenus harveyi	I	EN	NC
ANIMALIA	CHORDATA	ACTINOPTERYGII	PERCIFORMES	OSPHRONEMIDAE	Parosphromenus linkei	I	EN	NC
ANIMALIA	CHORDATA	ACTINOPTERYGII	PERCIFORMES	OSPHRONEMIDAE	Parosphromenus nagyi	I	VU	NC
ANIMALIA	CHORDATA	ACTINOPTERYGII	PERCIFORMES	OSPHRONEMIDAE	Parosphromenus opallios	I	EN	NC
ANIMALIA	CHORDATA	ACTINOPTERYGII	PERCIFORMES	OSPHRONEMIDAE	Parosphromenus ornaticauda	L	CR	NC
ANIMALIA	CHORDATA	ACTINOPTERYGII	PERCIFORMES	OSPHRONEMIDAE	Parosphromenus pahuensis	I	EN	NC
ANIMALIA	CHORDATA	ACTINOPTERYGII	PERCIFORMES	OSPHRONEMIDAE	Parosphromenus paludicola	I	EN	NC
ANIMALIA	CHORDATA	ACTINOPTERYGII	PERCIFORMES	OSPHRONEMIDAE	Parosphromenus parvulus	I	VU	NC
ANIMALIA	CHORDATA	ACTINOPTERYGII	PERCIFORMES	OSPHRONEMIDAE	Parosphromenus phoenicurus	I	CR	NC
ANIMALIA	CHORDATA	ACTINOPTERYGII	PERCIFORMES	OSPHRONEMIDAE	Parosphromenus quindecim	I	CR	NC
ANIMALIA	CHORDATA	ACTINOPTERYGII	PERCIFORMES	OSPHRONEMIDAE	Parosphromenus rubrimontis	I	EN	NC
ANIMALIA	CHORDATA	ACTINOPTERYGII	PERCIFORMES	OSPHRONEMIDAE	Parosphromenus sumatranus	I	NT	NC
ANIMALIA	CHORDATA	ACTINOPTERYGII	PERCIFORMES	OSPHRONEMIDAE	Parosphromenus tweediei	L	EN	NC
ANIMALIA	CHORDATA	ACTINOPTERYGII	PERCIFORMES	OSPHRONEMIDAE	Pseudosphromenus dayi	I	VU	NC
ANIMALIA	CHORDATA	ACTINOPTERYGII	PERCIFORMES	OSPHRONEMIDAE	Sphaerichthys acrostoma	I	VU	NC
ANIMALIA	CHORDATA	ACTINOPTERYGII	PERCIFORMES	OSPHRONEMIDAE	Sphaerichthys selatanensis	I	NT	NC
ANIMALIA	CHORDATA	ACTINOPTERYGII	PERCIFORMES	OSPHRONEMIDAE	Sphaerichthys vaillanti	L	EN	NC
ANIMALIA	CHORDATA	ACTINOPTERYGII	PERCIFORMES	OSPHRONEMIDAE	Trichopodus leerii	L	NT	NC
ANIMALIA	CHORDATA	ACTINOPTERYGII	PERCIFORMES	PERCICHTHYIDAE	Gadopsis bispinosus	U	NT	NC
ANIMALIA	CHORDATA	ACTINOPTERYGII	PERCIFORMES	PERCICHTHYIDAE	Gadopsis sp. nov. 'Western Victoria'	U	EN	NC
ANIMALIA	CHORDATA	ACTINOPTERYGII	PERCIFORMES	PERCICHTHYIDAE	Maccullochella ikei	U	EN	NC
ANIMALIA	CHORDATA	ACTINOPTERYGII	PERCIFORMES	PERCICHTHYIDAE	Maccullochella mariensis	I	EN	NC
ANIMALIA	CHORDATA	ACTINOPTERYGII	PERCIFORMES	PERCICHTHYIDAE	Macquaria australasica	U	EN	NC
ANIMALIA	CHORDATA	ACTINOPTERYGII	PERCIFORMES	PERCICHTHYIDAE	Macquaria sp. nov. 'Hawkesbury'	U	VU	NC
ANIMALIA	CHORDATA	ACTINOPTERYGII	PERCIFORMES	PERCICHTHYIDAE	Macquaria wujalwujalensis	U	VU	NC
ANIMALIA	CHORDATA	ACTINOPTERYGII	PERCIFORMES	PERCICHTHYIDAE	Nannatherina balstoni	U	EN	NC
ANIMALIA	CHORDATA	ACTINOPTERYGII	PERCIFORMES	PERCICHTHYIDAE	Nannoperca australis	U	NT	NC
ANIMALIA	CHORDATA	ACTINOPTERYGII	PERCIFORMES	PERCICHTHYIDAE	Nannoperca obscura	U	EN	NC
ANIMALIA	CHORDATA	ACTINOPTERYGII	PERCIFORMES	PERCICHTHYIDAE	Nannoperca oxleyana	U	EN	NC
ANIMALIA	CHORDATA	ACTINOPTERYGII	PERCIFORMES	PERCICHTHYIDAE	Nannoperca pygmaea	I	EN	NC
ANIMALIA	CHORDATA	ACTINOPTERYGII	PERCIFORMES	PERCICHTHYIDAE	Nannoperca variegata	U	EN	NC
ANIMALIA	CHORDATA	ACTINOPTERYGII	PERCIFORMES	PERCICHTHYIDAE	Siniperca undulata	U	NT	NC
ANIMALIA	CHORDATA	ACTINOPTERYGII	PERCIFORMES	PERCIDAE	Ammocrypta clara	U	VU	NC
ANIMALIA	CHORDATA	ACTINOPTERYGII	PERCIFORMES	PERCIDAE	Crystallaria asprella	U	VU	NC
ANIMALIA	CHORDATA	ACTINOPTERYGII	PERCIFORMES	PERCIDAE	Crystallaria cincotta	U	CR	NC
ANIMALIA	CHORDATA	ACTINOPTERYGII	PERCIFORMES	PERCIDAE	Etheostoma australe	I	EN	NC
ANIMALIA	CHORDATA	ACTINOPTERYGII	PERCIFORMES	PERCIDAE	Etheostoma cragini	U	NT	NC
ANIMALIA	CHORDATA	ACTINOPTERYGII	PERCIFORMES	PERCIDAE	Etheostoma forbesi	U	VU	NC
ANIMALIA	CHORDATA	ACTINOPTERYGII	PERCIFORMES	PERCIDAE	Etheostoma lugoi	I	CR	NC
ANIMALIA	CHORDATA	ACTINOPTERYGII	PERCIFORMES	PERCIDAE	Etheostoma moorei	U	EN	NC
ANIMALIA	CHORDATA	ACTINOPTERYGII	PERCIFORMES	PERCIDAE	Etheostoma osburni	U	NT	NC
ANIMALIA	CHORDATA	ACTINOPTERYGII	PERCIFORMES	PERCIDAE	Etheostoma phytophilum	U	EN	NC
ANIMALIA	CHORDATA	ACTINOPTERYGII	PERCIFORMES	PERCIDAE	Etheostoma segrex	I	CR	NC
ANIMALIA	CHORDATA	ACTINOPTERYGII	PERCIFORMES	PERCIDAE	Etheostoma sitikuense	U	VU	NC
ANIMALIA	CHORDATA	ACTINOPTERYGII	PERCIFORMES	PERCIDAE	Percina aurora	U	EN	NC
ANIMALIA	CHORDATA	ACTINOPTERYGII	PERCIFORMES	PERCIDAE	Percina crypta	U	VU	NC
ANIMALIA	CHORDATA	ACTINOPTERYGII	PERCIFORMES	PERCIDAE	Percina pantherina	U	EN	NC
ANIMALIA	CHORDATA	ACTINOPTERYGII	PERCIFORMES	PERCIDAE	Percina williamsi	U	VU	NC
ANIMALIA	CHORDATA	ACTINOPTERYGII	PERCIFORMES	PERCIDAE	Romanichthys valsanicola	U	CR	NC
ANIMALIA	CHORDATA	ACTINOPTERYGII	PERCIFORMES	POLYNEMIDAE	Galeoides decadactylus	U	NT	NC
ANIMALIA	CHORDATA	ACTINOPTERYGII	PERCIFORMES	POLYNEMIDAE	Pentanemus quinquarius	U	VU	NC
ANIMALIA	CHORDATA	ACTINOPTERYGII	PERCIFORMES	POLYPRIONIDAE	Stereolepis gigas	I	CR	NC
ANIMALIA	CHORDATA	ACTINOPTERYGII	PERCIFORMES	POMACANTHIDAE	Centropyge nahackyi	U	NT	NC
ANIMALIA	CHORDATA	ACTINOPTERYGII	PERCIFORMES	POMACANTHIDAE	Holacanthus clarionensis	I	VU	II
ANIMALIA	CHORDATA	ACTINOPTERYGII	PERCIFORMES	POMACANTHIDAE	Holacanthus limbaughi	L	NT	NC
ANIMALIA	CHORDATA	ACTINOPTERYGII	PERCIFORMES	POMACENTRIDAE	Altrichthys azurelineatus	I	VU	NC
ANIMALIA	CHORDATA	ACTINOPTERYGII	PERCIFORMES	POMACENTRIDAE	Altrichthys curatus	I	VU	NC
ANIMALIA	CHORDATA	ACTINOPTERYGII	PERCIFORMES	POMACENTRIDAE	Amblyglyphidodon batunai	I	VU	NC
ANIMALIA	CHORDATA	ACTINOPTERYGII	PERCIFORMES	POMACENTRIDAE	Amblyglyphidodon ternatensis	I	VU	NC
ANIMALIA	CHORDATA	ACTINOPTERYGII	PERCIFORMES	POMATOMIDAE	Pomatomus saltatrix	L	VU	NC
ANIMALIA	CHORDATA	ACTINOPTERYGII	PERCIFORMES	RHYACICHTHYIDAE	Protogobius attiti	I	EN	NC
ANIMALIA	CHORDATA	ACTINOPTERYGII	PERCIFORMES	SCIAENIDAE	Argyrosomus hololepidotus	I	EN	NC
ANIMALIA	CHORDATA	ACTINOPTERYGII	PERCIFORMES	SCIAENIDAE	Argyrosomus inodorus	L	VU	NC
ANIMALIA	CHORDATA	ACTINOPTERYGII	PERCIFORMES	SCIAENIDAE	Argyrosomus japonicus	L	EN	NC
ANIMALIA	CHORDATA	ACTINOPTERYGII	PERCIFORMES	SCIAENIDAE	Argyrosomus thorpei	U	EN	NC
ANIMALIA	CHORDATA	ACTINOPTERYGII	PERCIFORMES	SCIAENIDAE	Atractoscion aequidens	L	NT	NC
ANIMALIA	CHORDATA	ACTINOPTERYGII	PERCIFORMES	SCIAENIDAE	Bahaba taipingensis	I	CR	NC
ANIMALIA	CHORDATA	ACTINOPTERYGII	PERCIFORMES	SCIAENIDAE	Boesemania microlepis	L	NT	NC
ANIMALIA	CHORDATA	ACTINOPTERYGII	PERCIFORMES	SCIAENIDAE	Cynoscion othonopterus	U	VU	NC
ANIMALIA	CHORDATA	ACTINOPTERYGII	PERCIFORMES	SCIAENIDAE	Cynoscion regalis	U	EN	NC
ANIMALIA	CHORDATA	ACTINOPTERYGII	PERCIFORMES	SCIAENIDAE	Genyonemus lineatus	U	NT	NC
ANIMALIA	CHORDATA	ACTINOPTERYGII	PERCIFORMES	SCIAENIDAE	Larimichthys crocea	L	CR	NC
ANIMALIA	CHORDATA	ACTINOPTERYGII	PERCIFORMES	SCIAENIDAE	Pentheroscion mbizi	L	NT	NC
ANIMALIA	CHORDATA	ACTINOPTERYGII	PERCIFORMES	SCIAENIDAE	Protonibea diacanthus	L	NT	NC
ANIMALIA	CHORDATA	ACTINOPTERYGII	PERCIFORMES	SCIAENIDAE	Pseudotolithus senegalensis	L	EN	NC
ANIMALIA	CHORDATA	ACTINOPTERYGII	PERCIFORMES	SCIAENIDAE	Pseudotolithus senegallus	L	VU	NC
ANIMALIA	CHORDATA	ACTINOPTERYGII	PERCIFORMES	SCIAENIDAE	Sciaena umbra	U	NT	NC
ANIMALIA	CHORDATA	ACTINOPTERYGII	PERCIFORMES	SCIAENIDAE	Totoaba macdonaldi	L	CR	I
ANIMALIA	CHORDATA	ACTINOPTERYGII	PERCIFORMES	SCIAENIDAE	Umbrina cirrosa	I	VU	NC
ANIMALIA	CHORDATA	ACTINOPTERYGII	PERCIFORMES	SCOMBRIDAE	Scomberomorus commerson	L	NT	NC
ANIMALIA	CHORDATA	ACTINOPTERYGII	PERCIFORMES	SCOMBRIDAE	Scomberomorus concolor	U	VU	NC
ANIMALIA	CHORDATA	ACTINOPTERYGII	PERCIFORMES	SCOMBRIDAE	Scomberomorus munroi	L	NT	NC
ANIMALIA	CHORDATA	ACTINOPTERYGII	PERCIFORMES	SCOMBRIDAE	Thunnus alalunga	L	NT	NC
ANIMALIA	CHORDATA	ACTINOPTERYGII	PERCIFORMES	SCOMBRIDAE	Thunnus albacares	L	NT	NC
ANIMALIA	CHORDATA	ACTINOPTERYGII	PERCIFORMES	SCOMBRIDAE	Thunnus maccoyii	L	CR	NC
ANIMALIA	CHORDATA	ACTINOPTERYGII	PERCIFORMES	SCOMBRIDAE	Thunnus obesus	L	VU	NC
ANIMALIA	CHORDATA	ACTINOPTERYGII	PERCIFORMES	SCOMBRIDAE	Thunnus orientalis	L	VU	NC
ANIMALIA	CHORDATA	ACTINOPTERYGII	PERCIFORMES	SCOMBRIDAE	Thunnus thynnus	L	EN	NC
ANIMALIA	CHORDATA	ACTINOPTERYGII	PERCIFORMES	SERRANIDAE	Cratinus agassizii	U	NT	NC
ANIMALIA	CHORDATA	ACTINOPTERYGII	PERCIFORMES	SERRANIDAE	Epinephelides armatus	I	NT	NC
ANIMALIA	CHORDATA	ACTINOPTERYGII	PERCIFORMES	SERRANIDAE	Hypoplectrus castroaguirrei	U	EN	NC
ANIMALIA	CHORDATA	ACTINOPTERYGII	PERCIFORMES	SERRANIDAE	Hypoplectrus liberte	L	CR	NC
ANIMALIA	CHORDATA	ACTINOPTERYGII	PERCIFORMES	SERRANIDAE	Hypoplectrus maya	I	VU	NC
ANIMALIA	CHORDATA	ACTINOPTERYGII	PERCIFORMES	SERRANIDAE	Paralabrax albomaculatus	U	EN	NC
ANIMALIA	CHORDATA	ACTINOPTERYGII	PERCIFORMES	SIGANIDAE	Siganus niger	L	VU	NC
ANIMALIA	CHORDATA	ACTINOPTERYGII	PERCIFORMES	SIGANIDAE	Siganus uspi	L	NT	NC
ANIMALIA	CHORDATA	ACTINOPTERYGII	PERCIFORMES	SPARIDAE	Acanthopagrus chinshira	U	NT	NC
ANIMALIA	CHORDATA	ACTINOPTERYGII	PERCIFORMES	SPARIDAE	Acanthopagrus sivicolus	U	VU	NC
ANIMALIA	CHORDATA	ACTINOPTERYGII	PERCIFORMES	SPARIDAE	Acanthopagrus vagus	U	VU	NC
ANIMALIA	CHORDATA	ACTINOPTERYGII	PERCIFORMES	SPARIDAE	Archosargus pourtalesii	I	NT	NC
ANIMALIA	CHORDATA	ACTINOPTERYGII	PERCIFORMES	SPARIDAE	Argyrozona argyrozona	U	NT	NC
ANIMALIA	CHORDATA	ACTINOPTERYGII	PERCIFORMES	SPARIDAE	Calamus taurinus	U	NT	NC
ANIMALIA	CHORDATA	ACTINOPTERYGII	PERCIFORMES	SPARIDAE	Cheimerius matsubarai	U	VU	NC
ANIMALIA	CHORDATA	ACTINOPTERYGII	PERCIFORMES	SPARIDAE	Chrysoblephus anglicus	L	NT	NC
ANIMALIA	CHORDATA	ACTINOPTERYGII	PERCIFORMES	SPARIDAE	Chrysoblephus cristiceps	U	CR	NC
ANIMALIA	CHORDATA	ACTINOPTERYGII	PERCIFORMES	SPARIDAE	Chrysoblephus gibbiceps	U	EN	NC
ANIMALIA	CHORDATA	ACTINOPTERYGII	PERCIFORMES	SPARIDAE	Chrysoblephus laticeps	U	NT	NC
ANIMALIA	CHORDATA	ACTINOPTERYGII	PERCIFORMES	SPARIDAE	Cymatoceps nasutus	U	VU	NC
ANIMALIA	CHORDATA	ACTINOPTERYGII	PERCIFORMES	SPARIDAE	Dentex angolensis	U	NT	NC
ANIMALIA	CHORDATA	ACTINOPTERYGII	PERCIFORMES	SPARIDAE	Dentex dentex	L	VU	NC
ANIMALIA	CHORDATA	ACTINOPTERYGII	PERCIFORMES	SPARIDAE	Evynnis cardinalis	U	EN	NC
ANIMALIA	CHORDATA	ACTINOPTERYGII	PERCIFORMES	SPARIDAE	Lithognathus aureti	U	NT	NC
ANIMALIA	CHORDATA	ACTINOPTERYGII	PERCIFORMES	SPARIDAE	Lithognathus lithognathus	U	EN	NC
ANIMALIA	CHORDATA	ACTINOPTERYGII	PERCIFORMES	SPARIDAE	Pachymetopon grande	U	NT	NC
ANIMALIA	CHORDATA	ACTINOPTERYGII	PERCIFORMES	SPARIDAE	Pagellus bogaraveo	L	NT	NC
ANIMALIA	CHORDATA	ACTINOPTERYGII	PERCIFORMES	SPARIDAE	Petrus rupestris	U	EN	NC
ANIMALIA	CHORDATA	ACTINOPTERYGII	PERCIFORMES	SPARIDAE	Polysteganus praeorbitalis	U	VU	NC
ANIMALIA	CHORDATA	ACTINOPTERYGII	PERCIFORMES	SPARIDAE	Polysteganus undulosus	U	CR	NC
ANIMALIA	CHORDATA	ACTINOPTERYGII	PERCIFORMES	SPARIDAE	Rhabdosargus globiceps	U	VU	NC
ANIMALIA	CHORDATA	ACTINOPTERYGII	PERCIFORMES	SPARIDAE	Sparodon durbanensis	U	NT	NC
ANIMALIA	CHORDATA	ACTINOPTERYGII	PERCIFORMES	SPARIDAE	Stenotomus chrysops	U	NT	NC
ANIMALIA	CHORDATA	ACTINOPTERYGII	PERCIFORMES	TERAPONTIDAE	Bidyanus bidyanus	I	NT	NC
ANIMALIA	CHORDATA	ACTINOPTERYGII	PERCIFORMES	TERAPONTIDAE	Hephaestus adamsoni	I	VU	NC
ANIMALIA	CHORDATA	ACTINOPTERYGII	PERCIFORMES	TERAPONTIDAE	Hephaestus epirrhinos	U	VU	NC
ANIMALIA	CHORDATA	ACTINOPTERYGII	PERCIFORMES	TERAPONTIDAE	Leiopotherapon aheneus	I	EN	NC
ANIMALIA	CHORDATA	ACTINOPTERYGII	PERCIFORMES	TERAPONTIDAE	Pingalla lorentzi	U	NT	NC
ANIMALIA	CHORDATA	ACTINOPTERYGII	PERCIFORMES	TERAPONTIDAE	Syncomistes carcharus	U	NT	NC
ANIMALIA	CHORDATA	ACTINOPTERYGII	PERCIFORMES	TERAPONTIDAE	Syncomistes dilliensis	U	VU	NC
ANIMALIA	CHORDATA	ACTINOPTERYGII	PERCIFORMES	TERAPONTIDAE	Syncomistes moranensis	U	VU	NC
ANIMALIA	CHORDATA	ACTINOPTERYGII	PERCIFORMES	TERAPONTIDAE	Syncomistes rastellus	U	EN	NC
ANIMALIA	CHORDATA	ACTINOPTERYGII	PERCIFORMES	TERAPONTIDAE	Syncomistes versicolor	U	NT	NC
ANIMALIA	CHORDATA	ACTINOPTERYGII	PERCIFORMES	TERAPONTIDAE	Syncomistes wunambal	U	NT	NC
ANIMALIA	CHORDATA	ACTINOPTERYGII	PERCIFORMES	TERAPONTIDAE	Variichthys lacustris	U	VU	NC
ANIMALIA	CHORDATA	ACTINOPTERYGII	PERCOPSIFORMES	AMBLYOPSIDAE	Amblyopsis spelaea	U	NT	NC
ANIMALIA	CHORDATA	ACTINOPTERYGII	PERCOPSIFORMES	AMBLYOPSIDAE	Speoplatyrhinus poulsoni	U	CR	NC
ANIMALIA	CHORDATA	ACTINOPTERYGII	PLEURONECTIFORMES	CYNOGLOSSIDAE	Cynoglossus canariensis	U	NT	NC
ANIMALIA	CHORDATA	ACTINOPTERYGII	PLEURONECTIFORMES	CYNOGLOSSIDAE	Cynoglossus monodi	U	NT	NC
ANIMALIA	CHORDATA	ACTINOPTERYGII	PLEURONECTIFORMES	CYNOGLOSSIDAE	Cynoglossus senegalensis	I	NT	NC
ANIMALIA	CHORDATA	ACTINOPTERYGII	PLEURONECTIFORMES	PARALICHTHYIDAE	Paralichthys lethostigma	I	NT	NC
ANIMALIA	CHORDATA	ACTINOPTERYGII	PLEURONECTIFORMES	PARALICHTHYIDAE	Paralichthys patagonicus	U	VU	NC
ANIMALIA	CHORDATA	ACTINOPTERYGII	PLEURONECTIFORMES	SOLEIDAE	Zebrias lucapensis	U	VU	NC
ANIMALIA	CHORDATA	ACTINOPTERYGII	POLYPTERIFORMES	POLYPTERIDAE	Erpetoichthys calabaricus	U	NT	NC
ANIMALIA	CHORDATA	ACTINOPTERYGII	SALMONIFORMES	SALMONIDAE	Coregonus bavaricus	U	CR	NC
ANIMALIA	CHORDATA	ACTINOPTERYGII	SALMONIFORMES	SALMONIDAE	Coregonus huntsmani	U	CR	NC
ANIMALIA	CHORDATA	ACTINOPTERYGII	SALMONIFORMES	SALMONIDAE	Coregonus kiyi	U	VU	NC
ANIMALIA	CHORDATA	ACTINOPTERYGII	SALMONIFORMES	SALMONIDAE	Coregonus maraena	L	VU	NC
ANIMALIA	CHORDATA	ACTINOPTERYGII	SALMONIFORMES	SALMONIDAE	Coregonus reighardi	U	CR	NC
ANIMALIA	CHORDATA	ACTINOPTERYGII	SALMONIFORMES	SALMONIDAE	Coregonus subautumnalis	U	VU	NC
ANIMALIA	CHORDATA	ACTINOPTERYGII	SALMONIFORMES	SALMONIDAE	Coregonus zenithicus	I	VU	NC
ANIMALIA	CHORDATA	ACTINOPTERYGII	SALMONIFORMES	SALMONIDAE	Hucho bleekeri	U	CR	NC
ANIMALIA	CHORDATA	ACTINOPTERYGII	SALMONIFORMES	SALMONIDAE	Hucho hucho	U	EN	NC
ANIMALIA	CHORDATA	ACTINOPTERYGII	SALMONIFORMES	SALMONIDAE	Hucho perryi	I	CR	NC
ANIMALIA	CHORDATA	ACTINOPTERYGII	SALMONIFORMES	SALMONIDAE	Hucho taimen	L	VU	NC
ANIMALIA	CHORDATA	ACTINOPTERYGII	SALMONIFORMES	SALMONIDAE	Oncorhynchus chrysogaster	U	NT	NC
ANIMALIA	CHORDATA	ACTINOPTERYGII	SALMONIFORMES	SALMONIDAE	Oncorhynchus sp. nov. 'Baluarte Trout'	U	CR	NC
ANIMALIA	CHORDATA	ACTINOPTERYGII	SALMONIFORMES	SALMONIDAE	Oncorhynchus sp. nov. 'Bavispe Trout'	U	NT	NC
ANIMALIA	CHORDATA	ACTINOPTERYGII	SALMONIFORMES	SALMONIDAE	Oncorhynchus sp. nov. 'Culiacán Golden Trout'	U	EN	NC
ANIMALIA	CHORDATA	ACTINOPTERYGII	SALMONIFORMES	SALMONIDAE	Oncorhynchus sp. nov. 'Mayo Trout'	U	EN	NC
ANIMALIA	CHORDATA	ACTINOPTERYGII	SALMONIFORMES	SALMONIDAE	Oncorhynchus sp. nov. 'Northern Conchos Trout'	U	CR	NC
ANIMALIA	CHORDATA	ACTINOPTERYGII	SALMONIFORMES	SALMONIDAE	Oncorhynchus sp. nov. 'Piaxtla Trout'	U	NT	NC
ANIMALIA	CHORDATA	ACTINOPTERYGII	SALMONIFORMES	SALMONIDAE	Oncorhynchus sp. nov. 'San Lorenzo Trout'	U	EN	NC
ANIMALIA	CHORDATA	ACTINOPTERYGII	SALMONIFORMES	SALMONIDAE	Oncorhynchus sp. nov. 'Sinaloa Golden Trout'	U	EN	NC
ANIMALIA	CHORDATA	ACTINOPTERYGII	SALMONIFORMES	SALMONIDAE	Oncorhynchus sp. nov. 'Southern Conchos Trout'	U	EN	NC
ANIMALIA	CHORDATA	ACTINOPTERYGII	SALMONIFORMES	SALMONIDAE	Salmo akairos	U	VU	NC
ANIMALIA	CHORDATA	ACTINOPTERYGII	SALMONIFORMES	SALMONIDAE	Salmo carpio	I	CR	NC
ANIMALIA	CHORDATA	ACTINOPTERYGII	SALMONIFORMES	SALMONIDAE	Salmo cettii	U	NT	NC
ANIMALIA	CHORDATA	ACTINOPTERYGII	SALMONIFORMES	SALMONIDAE	Salmo chilo	U	VU	NC
ANIMALIA	CHORDATA	ACTINOPTERYGII	SALMONIFORMES	SALMONIDAE	Salmo ezenami	U	CR	NC
ANIMALIA	CHORDATA	ACTINOPTERYGII	SALMONIFORMES	SALMONIDAE	Salmo ischchan	U	CR	NC
ANIMALIA	CHORDATA	ACTINOPTERYGII	SALMONIFORMES	SALMONIDAE	Salmo labecula	U	EN	NC
ANIMALIA	CHORDATA	ACTINOPTERYGII	SALMONIFORMES	SALMONIDAE	Salmo obtusirostris	I	EN	NC
ANIMALIA	CHORDATA	ACTINOPTERYGII	SALMONIFORMES	SALMONIDAE	Salmo ohridanus	I	VU	NC
ANIMALIA	CHORDATA	ACTINOPTERYGII	SALMONIFORMES	SALMONIDAE	Salmo opimus	I	EN	NC
ANIMALIA	CHORDATA	ACTINOPTERYGII	SALMONIFORMES	SALMONIDAE	Salmo pelagonicus	U	VU	NC
ANIMALIA	CHORDATA	ACTINOPTERYGII	SALMONIFORMES	SALMONIDAE	Salmo peristericus	I	EN	NC
ANIMALIA	CHORDATA	ACTINOPTERYGII	SALMONIFORMES	SALMONIDAE	Salmo platycephalus	U	EN	NC
ANIMALIA	CHORDATA	ACTINOPTERYGII	SALMONIFORMES	SALMONIDAE	Salvelinus perisii	I	VU	NC
ANIMALIA	CHORDATA	ACTINOPTERYGII	SALMONIFORMES	SALMONIDAE	Salvelinus tolmachoffi	U	EN	NC
ANIMALIA	CHORDATA	ACTINOPTERYGII	SCORPAENIFORMES	COTTIDAE	Cottus marginatus	U	NT	NC
ANIMALIA	CHORDATA	ACTINOPTERYGII	SCORPAENIFORMES	SCORPAENIDAE	Caracanthus typicus	I	NT	NC
ANIMALIA	CHORDATA	ACTINOPTERYGII	SCORPAENIFORMES	SCORPAENIDAE	Scorpaena ascensionis	I	EN	NC
ANIMALIA	CHORDATA	ACTINOPTERYGII	SCORPAENIFORMES	SCORPAENIDAE	Scorpaena mellissii	I	EN	NC
ANIMALIA	CHORDATA	ACTINOPTERYGII	SCORPAENIFORMES	SCORPAENIDAE	Sebastapistes coniorta	U	NT	NC
ANIMALIA	CHORDATA	ACTINOPTERYGII	SCORPAENIFORMES	SCORPAENIDAE	Sebastolobus alascanus	I	EN	NC
ANIMALIA	CHORDATA	ACTINOPTERYGII	SCORPAENIFORMES	TRIGLIDAE	Prionotus teaguei	I	VU	NC
ANIMALIA	CHORDATA	ACTINOPTERYGII	SILURIFORMES	AKYSIDAE	Parakysis anomalopteryx	U	EN	NC
ANIMALIA	CHORDATA	ACTINOPTERYGII	SILURIFORMES	AKYSIDAE	Parakysis hystriculus	U	EN	NC
ANIMALIA	CHORDATA	ACTINOPTERYGII	SILURIFORMES	AKYSIDAE	Parakysis longirostris	U	NT	NC
ANIMALIA	CHORDATA	ACTINOPTERYGII	SILURIFORMES	AKYSIDAE	Parakysis notialis	U	CR	NC
ANIMALIA	CHORDATA	ACTINOPTERYGII	SILURIFORMES	AKYSIDAE	Parakysis verrucosus	U	VU	NC
ANIMALIA	CHORDATA	ACTINOPTERYGII	SILURIFORMES	AMBLYCIPITIDAE	Amblyceps arunchalensis	I	EN	NC
ANIMALIA	CHORDATA	ACTINOPTERYGII	SILURIFORMES	AMBLYCIPITIDAE	Liobagrus kingi	U	EN	NC
ANIMALIA	CHORDATA	ACTINOPTERYGII	SILURIFORMES	AMPHILIIDAE	Amphilius kakrimensis	U	VU	NC
ANIMALIA	CHORDATA	ACTINOPTERYGII	SILURIFORMES	AMPHILIIDAE	Amphilius lamani	U	EN	NC
ANIMALIA	CHORDATA	ACTINOPTERYGII	SILURIFORMES	AMPHILIIDAE	Amphilius mamonekenensis	U	VU	NC
ANIMALIA	CHORDATA	ACTINOPTERYGII	SILURIFORMES	AMPHILIIDAE	Amphilius sp. nov. 'Konkouré River'	U	VU	NC
ANIMALIA	CHORDATA	ACTINOPTERYGII	SILURIFORMES	AMPHILIIDAE	Amphilius sp. nov. 'Little Scarcies drainage'	U	EN	NC
ANIMALIA	CHORDATA	ACTINOPTERYGII	SILURIFORMES	AMPHILIIDAE	Amphilius sp. nov. 'Loffa River drainage'	U	EN	NC
ANIMALIA	CHORDATA	ACTINOPTERYGII	SILURIFORMES	AMPHILIIDAE	Amphilius sp. nov. 'Moa River drainage'	U	EN	NC
ANIMALIA	CHORDATA	ACTINOPTERYGII	SILURIFORMES	AMPHILIIDAE	Amphilius sp. nov. 'Senegal River drainage'	U	VU	NC
ANIMALIA	CHORDATA	ACTINOPTERYGII	SILURIFORMES	AMPHILIIDAE	Amphilius sp. nov. 'St. John River drainage'	U	EN	NC
ANIMALIA	CHORDATA	ACTINOPTERYGII	SILURIFORMES	AMPHILIIDAE	Amphilius sp. nov. 'St. Paul River drainage'	U	EN	NC
ANIMALIA	CHORDATA	ACTINOPTERYGII	SILURIFORMES	AMPHILIIDAE	Dolichamphilius brieni	U	VU	NC
ANIMALIA	CHORDATA	ACTINOPTERYGII	SILURIFORMES	AMPHILIIDAE	Doumea chappuisi	U	VU	NC
ANIMALIA	CHORDATA	ACTINOPTERYGII	SILURIFORMES	AMPHILIIDAE	Paramphilius firestonei	U	EN	NC
ANIMALIA	CHORDATA	ACTINOPTERYGII	SILURIFORMES	AMPHILIIDAE	Paramphilius teugelsi	U	VU	NC
ANIMALIA	CHORDATA	ACTINOPTERYGII	SILURIFORMES	AMPHILIIDAE	Paramphilius trichomycteroides	U	NT	NC
ANIMALIA	CHORDATA	ACTINOPTERYGII	SILURIFORMES	ANCHARIIDAE	Ancharius griseus	I	EN	NC
ANIMALIA	CHORDATA	ACTINOPTERYGII	SILURIFORMES	ANCHARIIDAE	Gogo ornatus	U	EN	NC
ANIMALIA	CHORDATA	ACTINOPTERYGII	SILURIFORMES	ARIIDAE	Arius festinus	U	CR	NC
ANIMALIA	CHORDATA	ACTINOPTERYGII	SILURIFORMES	ARIIDAE	Arius gagora	U	NT	NC
ANIMALIA	CHORDATA	ACTINOPTERYGII	SILURIFORMES	ARIIDAE	Arius gigas	U	NT	NC
ANIMALIA	CHORDATA	ACTINOPTERYGII	SILURIFORMES	ARIIDAE	Arius uncinatus	U	CR	NC
ANIMALIA	CHORDATA	ACTINOPTERYGII	SILURIFORMES	ARIIDAE	Notarius cookei	U	VU	NC
ANIMALIA	CHORDATA	ACTINOPTERYGII	SILURIFORMES	ARIIDAE	Notarius neogranatensis	U	VU	NC
ANIMALIA	CHORDATA	ACTINOPTERYGII	SILURIFORMES	ARIIDAE	Sciades parkeri	L	VU	NC
ANIMALIA	CHORDATA	ACTINOPTERYGII	SILURIFORMES	ASTROBLEPIDAE	Astroblepus formosus	I	CR	NC
ANIMALIA	CHORDATA	ACTINOPTERYGII	SILURIFORMES	ASTROBLEPIDAE	Astroblepus theresiae	U	NT	NC
ANIMALIA	CHORDATA	ACTINOPTERYGII	SILURIFORMES	ASTROBLEPIDAE	Astroblepus ubidiai	U	CR	NC
ANIMALIA	CHORDATA	ACTINOPTERYGII	SILURIFORMES	ASTROBLEPIDAE	Astroblepus ventralis	U	VU	NC
ANIMALIA	CHORDATA	ACTINOPTERYGII	SILURIFORMES	AUSTROGLANIDIDAE	Austroglanis barnardi	U	EN	NC
ANIMALIA	CHORDATA	ACTINOPTERYGII	SILURIFORMES	BAGRIDAE	Bagrus caeruleus	U	VU	NC
ANIMALIA	CHORDATA	ACTINOPTERYGII	SILURIFORMES	BAGRIDAE	Bagrus meridionalis	U	CR	NC
ANIMALIA	CHORDATA	ACTINOPTERYGII	SILURIFORMES	BAGRIDAE	Batasio travancoria	I	VU	NC
ANIMALIA	CHORDATA	ACTINOPTERYGII	SILURIFORMES	BAGRIDAE	Hemibagrus caveatus	U	NT	NC
ANIMALIA	CHORDATA	ACTINOPTERYGII	SILURIFORMES	BAGRIDAE	Hemibagrus lacustrinus	U	EN	NC
ANIMALIA	CHORDATA	ACTINOPTERYGII	SILURIFORMES	BAGRIDAE	Hemibagrus olyroides	I	NT	NC
ANIMALIA	CHORDATA	ACTINOPTERYGII	SILURIFORMES	BAGRIDAE	Hemibagrus planiceps	U	VU	NC
ANIMALIA	CHORDATA	ACTINOPTERYGII	SILURIFORMES	BAGRIDAE	Hemibagrus punctatus	U	CR	NC
ANIMALIA	CHORDATA	ACTINOPTERYGII	SILURIFORMES	BAGRIDAE	Hemileiocassis panjang	I	CR	NC
ANIMALIA	CHORDATA	ACTINOPTERYGII	SILURIFORMES	BAGRIDAE	Horabagrus brachysoma	I	VU	NC
ANIMALIA	CHORDATA	ACTINOPTERYGII	SILURIFORMES	BAGRIDAE	Horabagrus nigricollaris	I	EN	NC
ANIMALIA	CHORDATA	ACTINOPTERYGII	SILURIFORMES	BAGRIDAE	Hyalobagrus ornatus	I	CR	NC
ANIMALIA	CHORDATA	ACTINOPTERYGII	SILURIFORMES	BAGRIDAE	Leiocassis bekantan	I	NT	NC
ANIMALIA	CHORDATA	ACTINOPTERYGII	SILURIFORMES	BAGRIDAE	Mystus bimaculatus	I	NT	NC
ANIMALIA	CHORDATA	ACTINOPTERYGII	SILURIFORMES	BAGRIDAE	Mystus bocourti	U	VU	NC
ANIMALIA	CHORDATA	ACTINOPTERYGII	SILURIFORMES	BAGRIDAE	Mystus malabaricus	U	NT	NC
ANIMALIA	CHORDATA	ACTINOPTERYGII	SILURIFORMES	BAGRIDAE	Mystus punctifer	U	VU	NC
ANIMALIA	CHORDATA	ACTINOPTERYGII	SILURIFORMES	BAGRIDAE	Pseudobagrus medianalis	U	CR	NC
ANIMALIA	CHORDATA	ACTINOPTERYGII	SILURIFORMES	BAGRIDAE	Pseudomystus myersi	U	EN	NC
ANIMALIA	CHORDATA	ACTINOPTERYGII	SILURIFORMES	BAGRIDAE	Pseudomystus robustus	U	EN	NC
ANIMALIA	CHORDATA	ACTINOPTERYGII	SILURIFORMES	BAGRIDAE	Sundolyra latebrosa	U	EN	NC
ANIMALIA	CHORDATA	ACTINOPTERYGII	SILURIFORMES	BAGRIDAE	Tachysurus ichikawai	U	VU	NC
ANIMALIA	CHORDATA	ACTINOPTERYGII	SILURIFORMES	CALLICHTHYIDAE	Corydoras boehlkei	I	VU	NC
ANIMALIA	CHORDATA	ACTINOPTERYGII	SILURIFORMES	CALLICHTHYIDAE	Corydoras concolor	U	NT	NC
ANIMALIA	CHORDATA	ACTINOPTERYGII	SILURIFORMES	CALLICHTHYIDAE	Corydoras panda	L	NT	NC
ANIMALIA	CHORDATA	ACTINOPTERYGII	SILURIFORMES	CETOPSIDAE	Cetopsis baudoensis	U	NT	NC
ANIMALIA	CHORDATA	ACTINOPTERYGII	SILURIFORMES	CETOPSIDAE	Helogenes uruyensis	I	NT	NC
ANIMALIA	CHORDATA	ACTINOPTERYGII	SILURIFORMES	CETOPSIDAE	Paracetopsis esmeraldas	U	NT	NC
ANIMALIA	CHORDATA	ACTINOPTERYGII	SILURIFORMES	CHACIDAE	Chaca serica	I	VU	NC
ANIMALIA	CHORDATA	ACTINOPTERYGII	SILURIFORMES	CLARIIDAE	Clariallabes mutsindoziensis	I	EN	NC
ANIMALIA	CHORDATA	ACTINOPTERYGII	SILURIFORMES	CLARIIDAE	Clariallabes teugelsi	U	VU	NC
ANIMALIA	CHORDATA	ACTINOPTERYGII	SILURIFORMES	CLARIIDAE	Clarias batu	I	CR	NC
ANIMALIA	CHORDATA	ACTINOPTERYGII	SILURIFORMES	CLARIIDAE	Clarias brachysoma	I	NT	NC
ANIMALIA	CHORDATA	ACTINOPTERYGII	SILURIFORMES	CLARIIDAE	Clarias cavernicola	I	CR	NC
ANIMALIA	CHORDATA	ACTINOPTERYGII	SILURIFORMES	CLARIIDAE	Clarias dussumieri	U	NT	NC
ANIMALIA	CHORDATA	ACTINOPTERYGII	SILURIFORMES	CLARIIDAE	Clarias kapuasensis	U	EN	NC
ANIMALIA	CHORDATA	ACTINOPTERYGII	SILURIFORMES	CLARIIDAE	Clarias maclareni	I	CR	NC
ANIMALIA	CHORDATA	ACTINOPTERYGII	SILURIFORMES	CLARIIDAE	Clarias macrocephalus	I	NT	NC
ANIMALIA	CHORDATA	ACTINOPTERYGII	SILURIFORMES	CLARIIDAE	Clarias magur	L	EN	NC
ANIMALIA	CHORDATA	ACTINOPTERYGII	SILURIFORMES	CLARIIDAE	Clarias microspilus	U	EN	NC
ANIMALIA	CHORDATA	ACTINOPTERYGII	SILURIFORMES	CLARIIDAE	Clarias pseudonieuhofii	U	EN	NC
ANIMALIA	CHORDATA	ACTINOPTERYGII	SILURIFORMES	CLARIIDAE	Clarias submarginatus	U	VU	NC
ANIMALIA	CHORDATA	ACTINOPTERYGII	SILURIFORMES	CLARIIDAE	Dinotopterus cunningtoni	I	NT	NC
ANIMALIA	CHORDATA	ACTINOPTERYGII	SILURIFORMES	CLARIIDAE	Encheloclarias baculum	U	EN	NC
ANIMALIA	CHORDATA	ACTINOPTERYGII	SILURIFORMES	CLARIIDAE	Encheloclarias curtisoma	U	EN	NC
ANIMALIA	CHORDATA	ACTINOPTERYGII	SILURIFORMES	CLARIIDAE	Encheloclarias kelioides	U	CR	NC
ANIMALIA	CHORDATA	ACTINOPTERYGII	SILURIFORMES	CLARIIDAE	Encheloclarias medialis	U	VU	NC
ANIMALIA	CHORDATA	ACTINOPTERYGII	SILURIFORMES	CLARIIDAE	Encheloclarias prolatus	U	EN	NC
ANIMALIA	CHORDATA	ACTINOPTERYGII	SILURIFORMES	CLARIIDAE	Encheloclarias tapeinopterus	U	VU	NC
ANIMALIA	CHORDATA	ACTINOPTERYGII	SILURIFORMES	CLARIIDAE	Encheloclarias velatus	U	VU	NC
ANIMALIA	CHORDATA	ACTINOPTERYGII	SILURIFORMES	CLARIIDAE	Gymnallabes nops	U	VU	NC
ANIMALIA	CHORDATA	ACTINOPTERYGII	SILURIFORMES	CLAROTEIDAE	Chrysichthys aluuensis	U	VU	NC
ANIMALIA	CHORDATA	ACTINOPTERYGII	SILURIFORMES	CLAROTEIDAE	Chrysichthys dageti	U	VU	NC
ANIMALIA	CHORDATA	ACTINOPTERYGII	SILURIFORMES	CLAROTEIDAE	Chrysichthys dendrophorus	U	VU	NC
ANIMALIA	CHORDATA	ACTINOPTERYGII	SILURIFORMES	CLAROTEIDAE	Chrysichthys helicophagus	U	VU	NC
ANIMALIA	CHORDATA	ACTINOPTERYGII	SILURIFORMES	CLAROTEIDAE	Chrysichthys longidorsalis	U	VU	NC
ANIMALIA	CHORDATA	ACTINOPTERYGII	SILURIFORMES	CLAROTEIDAE	Chrysichthys polli	U	VU	NC
ANIMALIA	CHORDATA	ACTINOPTERYGII	SILURIFORMES	CLAROTEIDAE	Chrysichthys teugelsi	U	EN	NC
ANIMALIA	CHORDATA	ACTINOPTERYGII	SILURIFORMES	CLAROTEIDAE	Chrysichthys walkeri	U	EN	NC
ANIMALIA	CHORDATA	ACTINOPTERYGII	SILURIFORMES	CLAROTEIDAE	Notoglanidium akiri	U	EN	NC
ANIMALIA	CHORDATA	ACTINOPTERYGII	SILURIFORMES	CLAROTEIDAE	Notoglanidium maculatum	U	EN	NC
ANIMALIA	CHORDATA	ACTINOPTERYGII	SILURIFORMES	CLAROTEIDAE	Notoglanidium pallidum	U	VU	NC
ANIMALIA	CHORDATA	ACTINOPTERYGII	SILURIFORMES	CLAROTEIDAE	Notoglanidium thomasi	U	EN	NC
ANIMALIA	CHORDATA	ACTINOPTERYGII	SILURIFORMES	CLAROTEIDAE	Parauchenoglanis longiceps	U	EN	NC
ANIMALIA	CHORDATA	ACTINOPTERYGII	SILURIFORMES	CRANOGLANIDIDAE	Cranoglanis bouderius	U	VU	NC
ANIMALIA	CHORDATA	ACTINOPTERYGII	SILURIFORMES	HEPTAPTERIDAE	Phenacorhamdia taphorni	I	EN	NC
ANIMALIA	CHORDATA	ACTINOPTERYGII	SILURIFORMES	HEPTAPTERIDAE	Phreatobius sanguijuela	U	CR	NC
ANIMALIA	CHORDATA	ACTINOPTERYGII	SILURIFORMES	HEPTAPTERIDAE	Rhamdia guasarensis	U	CR	NC
ANIMALIA	CHORDATA	ACTINOPTERYGII	SILURIFORMES	HEPTAPTERIDAE	Rhamdia xetequepeque	U	CR	NC
ANIMALIA	CHORDATA	ACTINOPTERYGII	SILURIFORMES	HEPTAPTERIDAE	Rhamdia zongolicensis	U	VU	NC
ANIMALIA	CHORDATA	ACTINOPTERYGII	SILURIFORMES	ICTALURIDAE	Ictalurus mexicanus	U	VU	NC
ANIMALIA	CHORDATA	ACTINOPTERYGII	SILURIFORMES	ICTALURIDAE	Ictalurus pricei	I	EN	NC
ANIMALIA	CHORDATA	ACTINOPTERYGII	SILURIFORMES	ICTALURIDAE	Noturus baileyi	U	VU	NC
ANIMALIA	CHORDATA	ACTINOPTERYGII	SILURIFORMES	ICTALURIDAE	Noturus crypticus	U	CR	NC
ANIMALIA	CHORDATA	ACTINOPTERYGII	SILURIFORMES	ICTALURIDAE	Noturus fasciatus	U	EN	NC
ANIMALIA	CHORDATA	ACTINOPTERYGII	SILURIFORMES	ICTALURIDAE	Noturus gilberti	U	EN	NC
ANIMALIA	CHORDATA	ACTINOPTERYGII	SILURIFORMES	ICTALURIDAE	Noturus lachneri	U	EN	NC
ANIMALIA	CHORDATA	ACTINOPTERYGII	SILURIFORMES	ICTALURIDAE	Noturus stanauli	U	EN	NC
ANIMALIA	CHORDATA	ACTINOPTERYGII	SILURIFORMES	ICTALURIDAE	Prietella phreatophila	L	VU	NC
ANIMALIA	CHORDATA	ACTINOPTERYGII	SILURIFORMES	ICTALURIDAE	Satan eurystomus	U	VU	NC
ANIMALIA	CHORDATA	ACTINOPTERYGII	SILURIFORMES	ICTALURIDAE	Trogloglanis pattersoni	U	VU	NC
ANIMALIA	CHORDATA	ACTINOPTERYGII	SILURIFORMES	LORICARIIDAE	Ancistrus bolivianus	U	VU	NC
ANIMALIA	CHORDATA	ACTINOPTERYGII	SILURIFORMES	LORICARIIDAE	Baryancistrus demantoides	I	NT	NC
ANIMALIA	CHORDATA	ACTINOPTERYGII	SILURIFORMES	LORICARIIDAE	Chaetostoma branickii	U	VU	NC
ANIMALIA	CHORDATA	ACTINOPTERYGII	SILURIFORMES	LORICARIIDAE	Chaetostoma loborhynchos	U	EN	NC
ANIMALIA	CHORDATA	ACTINOPTERYGII	SILURIFORMES	LORICARIIDAE	Chaetostoma marmorescens	I	VU	NC
ANIMALIA	CHORDATA	ACTINOPTERYGII	SILURIFORMES	LORICARIIDAE	Chaetostoma stannii	I	EN	NC
ANIMALIA	CHORDATA	ACTINOPTERYGII	SILURIFORMES	LORICARIIDAE	Chaetostoma yurubiense	I	EN	NC
ANIMALIA	CHORDATA	ACTINOPTERYGII	SILURIFORMES	LORICARIIDAE	Cordylancistrus perijae	I	NT	NC
ANIMALIA	CHORDATA	ACTINOPTERYGII	SILURIFORMES	LORICARIIDAE	Cordylancistrus torbesensis	U	EN	NC
ANIMALIA	CHORDATA	ACTINOPTERYGII	SILURIFORMES	LORICARIIDAE	Farlowella venezuelensis	I	EN	NC
ANIMALIA	CHORDATA	ACTINOPTERYGII	SILURIFORMES	LORICARIIDAE	Hypancistrus contradens	I	NT	NC
ANIMALIA	CHORDATA	ACTINOPTERYGII	SILURIFORMES	LORICARIIDAE	Hypancistrus vandragti	I	VU	NC
ANIMALIA	CHORDATA	ACTINOPTERYGII	SILURIFORMES	LORICARIIDAE	Hypostomus annectens	U	VU	NC
ANIMALIA	CHORDATA	ACTINOPTERYGII	SILURIFORMES	LORICARIIDAE	Neblinichthys roraima	I	NT	NC
ANIMALIA	CHORDATA	ACTINOPTERYGII	SILURIFORMES	LORICARIIDAE	Otocinclus cocama	L	EN	NC
ANIMALIA	CHORDATA	ACTINOPTERYGII	SILURIFORMES	LORICARIIDAE	Panaqolus albivermis	L	EN	NC
ANIMALIA	CHORDATA	ACTINOPTERYGII	SILURIFORMES	LORICARIIDAE	Panaque cochliodon	L	NT	NC
ANIMALIA	CHORDATA	ACTINOPTERYGII	SILURIFORMES	LORICARIIDAE	Peckoltia wernekei	I	NT	NC
ANIMALIA	CHORDATA	ACTINOPTERYGII	SILURIFORMES	LORICARIIDAE	Pseudolithoxus anthrax	I	NT	NC
ANIMALIA	CHORDATA	ACTINOPTERYGII	SILURIFORMES	LORICARIIDAE	Sturisomatichthys frenatus	U	CR	NC
ANIMALIA	CHORDATA	ACTINOPTERYGII	SILURIFORMES	MALAPTERURIDAE	Malapterurus barbatus	I	NT	NC
ANIMALIA	CHORDATA	ACTINOPTERYGII	SILURIFORMES	MALAPTERURIDAE	Malapterurus occidentalis	U	NT	NC
ANIMALIA	CHORDATA	ACTINOPTERYGII	SILURIFORMES	MALAPTERURIDAE	Malapterurus punctatus	U	NT	NC
ANIMALIA	CHORDATA	ACTINOPTERYGII	SILURIFORMES	MALAPTERURIDAE	Malapterurus stiassnyae	U	NT	NC
ANIMALIA	CHORDATA	ACTINOPTERYGII	SILURIFORMES	MOCHOKIDAE	Chiloglanis camarabounyi	U	VU	NC
ANIMALIA	CHORDATA	ACTINOPTERYGII	SILURIFORMES	MOCHOKIDAE	Chiloglanis carnosus	U	NT	NC
ANIMALIA	CHORDATA	ACTINOPTERYGII	SILURIFORMES	MOCHOKIDAE	Chiloglanis dialloi	U	EN	NC
ANIMALIA	CHORDATA	ACTINOPTERYGII	SILURIFORMES	MOCHOKIDAE	Chiloglanis elisabethianus	U	VU	NC
ANIMALIA	CHORDATA	ACTINOPTERYGII	SILURIFORMES	MOCHOKIDAE	Chiloglanis kabaensis	U	EN	NC
ANIMALIA	CHORDATA	ACTINOPTERYGII	SILURIFORMES	MOCHOKIDAE	Chiloglanis kolente	U	EN	NC
ANIMALIA	CHORDATA	ACTINOPTERYGII	SILURIFORMES	MOCHOKIDAE	Chiloglanis loffabrevum	U	EN	NC
ANIMALIA	CHORDATA	ACTINOPTERYGII	SILURIFORMES	MOCHOKIDAE	Chiloglanis longibarbis	U	EN	NC
ANIMALIA	CHORDATA	ACTINOPTERYGII	SILURIFORMES	MOCHOKIDAE	Chiloglanis macropterus	U	VU	NC
ANIMALIA	CHORDATA	ACTINOPTERYGII	SILURIFORMES	MOCHOKIDAE	Chiloglanis nzerekore	U	EN	NC
ANIMALIA	CHORDATA	ACTINOPTERYGII	SILURIFORMES	MOCHOKIDAE	Chiloglanis pezoldi	U	EN	NC
ANIMALIA	CHORDATA	ACTINOPTERYGII	SILURIFORMES	MOCHOKIDAE	Chiloglanis polyodon	U	CR	NC
ANIMALIA	CHORDATA	ACTINOPTERYGII	SILURIFORMES	MOCHOKIDAE	Chiloglanis tweddlei	U	EN	NC
ANIMALIA	CHORDATA	ACTINOPTERYGII	SILURIFORMES	MOCHOKIDAE	Synodontis arnoulti	U	VU	NC
ANIMALIA	CHORDATA	ACTINOPTERYGII	SILURIFORMES	MOCHOKIDAE	Synodontis brichardi	U	VU	NC
ANIMALIA	CHORDATA	ACTINOPTERYGII	SILURIFORMES	MOCHOKIDAE	Synodontis comoensis	U	NT	NC
ANIMALIA	CHORDATA	ACTINOPTERYGII	SILURIFORMES	MOCHOKIDAE	Synodontis cuangoanus	U	VU	NC
ANIMALIA	CHORDATA	ACTINOPTERYGII	SILURIFORMES	MOCHOKIDAE	Synodontis dekimpei	U	CR	NC
ANIMALIA	CHORDATA	ACTINOPTERYGII	SILURIFORMES	MOCHOKIDAE	Synodontis dorsomaculatus	U	EN	NC
ANIMALIA	CHORDATA	ACTINOPTERYGII	SILURIFORMES	MOCHOKIDAE	Synodontis guttatus	U	EN	NC
ANIMALIA	CHORDATA	ACTINOPTERYGII	SILURIFORMES	MOCHOKIDAE	Synodontis koensis	U	NT	NC
ANIMALIA	CHORDATA	ACTINOPTERYGII	SILURIFORMES	MOCHOKIDAE	Synodontis levequei	U	NT	NC
ANIMALIA	CHORDATA	ACTINOPTERYGII	SILURIFORMES	MOCHOKIDAE	Synodontis lufirae	U	VU	NC
ANIMALIA	CHORDATA	ACTINOPTERYGII	SILURIFORMES	MOCHOKIDAE	Synodontis macrophthalmus	U	VU	NC
ANIMALIA	CHORDATA	ACTINOPTERYGII	SILURIFORMES	MOCHOKIDAE	Synodontis melanopterus	U	NT	NC
ANIMALIA	CHORDATA	ACTINOPTERYGII	SILURIFORMES	MOCHOKIDAE	Synodontis pardalis	U	EN	NC
ANIMALIA	CHORDATA	ACTINOPTERYGII	SILURIFORMES	MOCHOKIDAE	Synodontis ruandae	I	VU	NC
ANIMALIA	CHORDATA	ACTINOPTERYGII	SILURIFORMES	MOCHOKIDAE	Synodontis tourei	U	NT	NC
ANIMALIA	CHORDATA	ACTINOPTERYGII	SILURIFORMES	PANGASIIDAE	Pangasianodon gigas	I	CR	I
ANIMALIA	CHORDATA	ACTINOPTERYGII	SILURIFORMES	PANGASIIDAE	Pangasianodon hypophthalmus	L	EN	NC
ANIMALIA	CHORDATA	ACTINOPTERYGII	SILURIFORMES	PANGASIIDAE	Pangasius krempfi	L	VU	NC
ANIMALIA	CHORDATA	ACTINOPTERYGII	SILURIFORMES	PANGASIIDAE	Pangasius sanitwongsei	L	CR	NC
ANIMALIA	CHORDATA	ACTINOPTERYGII	SILURIFORMES	PIMELODIDAE	Pimelodus grosskopfii	U	CR	NC
ANIMALIA	CHORDATA	ACTINOPTERYGII	SILURIFORMES	PIMELODIDAE	Pseudoplatystoma magdaleniatum	U	EN	NC
ANIMALIA	CHORDATA	ACTINOPTERYGII	SILURIFORMES	PLOTOSIDAE	Neosilurus gloveri	U	CR	NC
ANIMALIA	CHORDATA	ACTINOPTERYGII	SILURIFORMES	PLOTOSIDAE	Neosilurus mollespiculum	U	VU	NC
ANIMALIA	CHORDATA	ACTINOPTERYGII	SILURIFORMES	SCHILBEIDAE	Ailia coila	U	NT	NC
ANIMALIA	CHORDATA	ACTINOPTERYGII	SILURIFORMES	SCHILBEIDAE	Irvineia voltae	U	EN	NC
ANIMALIA	CHORDATA	ACTINOPTERYGII	SILURIFORMES	SCHILBEIDAE	Pseudeutropius mitchelli	U	EN	NC
ANIMALIA	CHORDATA	ACTINOPTERYGII	SILURIFORMES	SCHILBEIDAE	Silonia childreni	U	EN	NC
ANIMALIA	CHORDATA	ACTINOPTERYGII	SILURIFORMES	SILURIDAE	Ceratoglanis pachynema	I	CR	NC
ANIMALIA	CHORDATA	ACTINOPTERYGII	SILURIFORMES	SILURIDAE	Kryptopterus minor	L	NT	NC
ANIMALIA	CHORDATA	ACTINOPTERYGII	SILURIFORMES	SILURIDAE	Kryptopterus mononema	I	CR	NC
ANIMALIA	CHORDATA	ACTINOPTERYGII	SILURIFORMES	SILURIDAE	Kryptopterus piperatus	U	VU	NC
ANIMALIA	CHORDATA	ACTINOPTERYGII	SILURIFORMES	SILURIDAE	Ompok bimaculatus	I	NT	NC
ANIMALIA	CHORDATA	ACTINOPTERYGII	SILURIFORMES	SILURIDAE	Ompok binotatus	U	EN	NC
ANIMALIA	CHORDATA	ACTINOPTERYGII	SILURIFORMES	SILURIDAE	Ompok brevirictus	I	EN	NC
ANIMALIA	CHORDATA	ACTINOPTERYGII	SILURIFORMES	SILURIDAE	Ompok pabda	U	NT	NC
ANIMALIA	CHORDATA	ACTINOPTERYGII	SILURIFORMES	SILURIDAE	Ompok pabo	U	NT	NC
ANIMALIA	CHORDATA	ACTINOPTERYGII	SILURIFORMES	SILURIDAE	Ompok pluriradiatus	U	EN	NC
ANIMALIA	CHORDATA	ACTINOPTERYGII	SILURIFORMES	SILURIDAE	Ompok supernus	I	VU	NC
ANIMALIA	CHORDATA	ACTINOPTERYGII	SILURIFORMES	SILURIDAE	Ompok taytayensis	U	EN	NC
ANIMALIA	CHORDATA	ACTINOPTERYGII	SILURIFORMES	SILURIDAE	Ompok weberi	U	NT	NC
ANIMALIA	CHORDATA	ACTINOPTERYGII	SILURIFORMES	SILURIDAE	Pterocryptis inusitata	U	EN	NC
ANIMALIA	CHORDATA	ACTINOPTERYGII	SILURIFORMES	SILURIDAE	Pterocryptis verecunda	I	NT	NC
ANIMALIA	CHORDATA	ACTINOPTERYGII	SILURIFORMES	SILURIDAE	Pterocryptis wynaadensis	I	EN	NC
ANIMALIA	CHORDATA	ACTINOPTERYGII	SILURIFORMES	SILURIDAE	Silurichthys ligneolus	U	VU	NC
ANIMALIA	CHORDATA	ACTINOPTERYGII	SILURIFORMES	SILURIDAE	Silurichthys phaiosoma	U	NT	NC
ANIMALIA	CHORDATA	ACTINOPTERYGII	SILURIFORMES	SILURIDAE	Silurus lithophilus	U	VU	NC
ANIMALIA	CHORDATA	ACTINOPTERYGII	SILURIFORMES	SILURIDAE	Silurus mento	U	CR	NC
ANIMALIA	CHORDATA	ACTINOPTERYGII	SILURIFORMES	SILURIDAE	Wallago attu	L	VU	NC
ANIMALIA	CHORDATA	ACTINOPTERYGII	SILURIFORMES	SISORIDAE	Bagarius bagarius	L	NT	NC
ANIMALIA	CHORDATA	ACTINOPTERYGII	SILURIFORMES	SISORIDAE	Bagarius suchus	I	NT	NC
ANIMALIA	CHORDATA	ACTINOPTERYGII	SILURIFORMES	SISORIDAE	Bagarius yarrelli	L	NT	NC
ANIMALIA	CHORDATA	ACTINOPTERYGII	SILURIFORMES	SISORIDAE	Gagata itchkeea	U	VU	NC
ANIMALIA	CHORDATA	ACTINOPTERYGII	SILURIFORMES	SISORIDAE	Glyptothorax anamalaiensis	U	EN	NC
ANIMALIA	CHORDATA	ACTINOPTERYGII	SILURIFORMES	SISORIDAE	Glyptothorax davissinghi	I	EN	NC
ANIMALIA	CHORDATA	ACTINOPTERYGII	SILURIFORMES	SISORIDAE	Glyptothorax exodon	U	VU	NC
ANIMALIA	CHORDATA	ACTINOPTERYGII	SILURIFORMES	SISORIDAE	Glyptothorax housei	L	EN	NC
ANIMALIA	CHORDATA	ACTINOPTERYGII	SILURIFORMES	SISORIDAE	Glyptothorax madraspatanus	U	EN	NC
ANIMALIA	CHORDATA	ACTINOPTERYGII	SILURIFORMES	SISORIDAE	Glyptothorax plectilis	U	VU	NC
ANIMALIA	CHORDATA	ACTINOPTERYGII	SILURIFORMES	SISORIDAE	Glyptothorax poonaensis	U	EN	NC
ANIMALIA	CHORDATA	ACTINOPTERYGII	SILURIFORMES	SISORIDAE	Glyptothorax robustus	U	VU	NC
ANIMALIA	CHORDATA	ACTINOPTERYGII	SILURIFORMES	SISORIDAE	Glyptothorax saisii	U	VU	NC
ANIMALIA	CHORDATA	ACTINOPTERYGII	SILURIFORMES	SISORIDAE	Glyptothorax stibaros	U	NT	NC
ANIMALIA	CHORDATA	ACTINOPTERYGII	SILURIFORMES	SISORIDAE	Glyptothorax striatus	U	NT	NC
ANIMALIA	CHORDATA	ACTINOPTERYGII	SILURIFORMES	SISORIDAE	Glyptothorax trewavasae	U	VU	NC
ANIMALIA	CHORDATA	ACTINOPTERYGII	SILURIFORMES	SISORIDAE	Myersglanis jayarami	I	VU	NC
ANIMALIA	CHORDATA	ACTINOPTERYGII	SILURIFORMES	SISORIDAE	Oreoglanis heteropogon	U	EN	NC
ANIMALIA	CHORDATA	ACTINOPTERYGII	SILURIFORMES	SISORIDAE	Oreoglanis siamensis	U	EN	NC
ANIMALIA	CHORDATA	ACTINOPTERYGII	SILURIFORMES	SISORIDAE	Sisor barakensis	U	VU	NC
ANIMALIA	CHORDATA	ACTINOPTERYGII	SILURIFORMES	TRICHOMYCTERIDAE	Listrura camposae	U	VU	NC
ANIMALIA	CHORDATA	ACTINOPTERYGII	SILURIFORMES	TRICHOMYCTERIDAE	Rhizosomichthys totae	U	CR	NC
ANIMALIA	CHORDATA	ACTINOPTERYGII	SILURIFORMES	TRICHOMYCTERIDAE	Trichomycterus regani	U	VU	NC
ANIMALIA	CHORDATA	ACTINOPTERYGII	SILURIFORMES	TRICHOMYCTERIDAE	Trichomycterus venulosus	U	CR	NC
ANIMALIA	CHORDATA	ACTINOPTERYGII	SYNBRANCHIFORMES	CHAUDHURIIDAE	Chendol lubricus	I	VU	NC
ANIMALIA	CHORDATA	ACTINOPTERYGII	SYNBRANCHIFORMES	CHAUDHURIIDAE	Garo khajuriai	U	NT	NC
ANIMALIA	CHORDATA	ACTINOPTERYGII	SYNBRANCHIFORMES	CHAUDHURIIDAE	Pillaia indica	I	EN	NC
ANIMALIA	CHORDATA	ACTINOPTERYGII	SYNBRANCHIFORMES	MASTACEMBELIDAE	Macrognathus pentophthalmos	I	CR	NC
ANIMALIA	CHORDATA	ACTINOPTERYGII	SYNBRANCHIFORMES	MASTACEMBELIDAE	Mastacembelus sexdecimspinus	U	NT	NC
ANIMALIA	CHORDATA	ACTINOPTERYGII	SYNBRANCHIFORMES	MASTACEMBELIDAE	Mastacembelus taiaensis	U	VU	NC
ANIMALIA	CHORDATA	ACTINOPTERYGII	SYNBRANCHIFORMES	SYNBRANCHIDAE	Monopterus desilvai	U	CR	NC
ANIMALIA	CHORDATA	ACTINOPTERYGII	SYNBRANCHIFORMES	SYNBRANCHIDAE	Monopterus fossorius	I	EN	NC
ANIMALIA	CHORDATA	ACTINOPTERYGII	SYNBRANCHIFORMES	SYNBRANCHIDAE	Monopterus indicus	I	VU	NC
ANIMALIA	CHORDATA	ACTINOPTERYGII	SYNBRANCHIFORMES	SYNBRANCHIDAE	Ophisternon candidum	U	EN	NC
ANIMALIA	CHORDATA	ACTINOPTERYGII	SYNGNATHIFORMES	SYNGNATHIDAE	Cosmocampus balli	U	VU	NC
ANIMALIA	CHORDATA	ACTINOPTERYGII	SYNGNATHIFORMES	SYNGNATHIDAE	Hippocampus algiricus	L	VU	II
ANIMALIA	CHORDATA	ACTINOPTERYGII	SYNGNATHIFORMES	SYNGNATHIDAE	Hippocampus barbouri	L	VU	II
ANIMALIA	CHORDATA	ACTINOPTERYGII	SYNGNATHIFORMES	SYNGNATHIDAE	Hippocampus capensis	U	EN	II
ANIMALIA	CHORDATA	ACTINOPTERYGII	SYNGNATHIFORMES	SYNGNATHIDAE	Hippocampus comes	L	VU	II
ANIMALIA	CHORDATA	ACTINOPTERYGII	SYNGNATHIFORMES	SYNGNATHIDAE	Hippocampus erectus	L	VU	II
ANIMALIA	CHORDATA	ACTINOPTERYGII	SYNGNATHIFORMES	SYNGNATHIDAE	Hippocampus histrix	L	VU	II
ANIMALIA	CHORDATA	ACTINOPTERYGII	SYNGNATHIFORMES	SYNGNATHIDAE	Hippocampus ingens	L	VU	II
ANIMALIA	CHORDATA	ACTINOPTERYGII	SYNGNATHIFORMES	SYNGNATHIDAE	Hippocampus kelloggi	L	VU	II
ANIMALIA	CHORDATA	ACTINOPTERYGII	SYNGNATHIFORMES	SYNGNATHIDAE	Hippocampus kuda	L	VU	II
ANIMALIA	CHORDATA	ACTINOPTERYGII	SYNGNATHIFORMES	SYNGNATHIDAE	Hippocampus mohnikei	I	VU	II
ANIMALIA	CHORDATA	ACTINOPTERYGII	SYNGNATHIFORMES	SYNGNATHIDAE	Hippocampus patagonicus	L	VU	II
ANIMALIA	CHORDATA	ACTINOPTERYGII	SYNGNATHIFORMES	SYNGNATHIDAE	Hippocampus reidi	L	NT	II
ANIMALIA	CHORDATA	ACTINOPTERYGII	SYNGNATHIFORMES	SYNGNATHIDAE	Hippocampus spinosissimus	L	VU	II
ANIMALIA	CHORDATA	ACTINOPTERYGII	SYNGNATHIFORMES	SYNGNATHIDAE	Hippocampus trimaculatus	L	VU	II
ANIMALIA	CHORDATA	ACTINOPTERYGII	SYNGNATHIFORMES	SYNGNATHIDAE	Hippocampus whitei	U	EN	II
ANIMALIA	CHORDATA	ACTINOPTERYGII	SYNGNATHIFORMES	SYNGNATHIDAE	Microphis deocata	L	NT	NC
ANIMALIA	CHORDATA	ACTINOPTERYGII	SYNGNATHIFORMES	SYNGNATHIDAE	Microphis insularis	I	VU	NC
ANIMALIA	CHORDATA	ACTINOPTERYGII	SYNGNATHIFORMES	SYNGNATHIDAE	Microphis pleurostictus	I	EN	NC
ANIMALIA	CHORDATA	ACTINOPTERYGII	SYNGNATHIFORMES	SYNGNATHIDAE	Syngnathus watermeyeri	U	CR	NC
ANIMALIA	CHORDATA	ACTINOPTERYGII	TETRAODONTIFORMES	BALISTIDAE	Balistes capriscus	U	VU	NC
ANIMALIA	CHORDATA	ACTINOPTERYGII	TETRAODONTIFORMES	BALISTIDAE	Balistes punctatus	L	VU	NC
ANIMALIA	CHORDATA	ACTINOPTERYGII	TETRAODONTIFORMES	BALISTIDAE	Balistes vetula	I	NT	NC
ANIMALIA	CHORDATA	ACTINOPTERYGII	TETRAODONTIFORMES	MOLIDAE	Mola mola	U	VU	NC
ANIMALIA	CHORDATA	ACTINOPTERYGII	TETRAODONTIFORMES	MONACANTHIDAE	Oxymonacanthus halli	U	VU	NC
ANIMALIA	CHORDATA	ACTINOPTERYGII	TETRAODONTIFORMES	MONACANTHIDAE	Oxymonacanthus longirostris	L	VU	NC
ANIMALIA	CHORDATA	ACTINOPTERYGII	TETRAODONTIFORMES	TETRAODONTIDAE	Arothron inconditus	I	VU	NC
ANIMALIA	CHORDATA	ACTINOPTERYGII	TETRAODONTIFORMES	TETRAODONTIDAE	Canthigaster cyanetron	I	EN	NC
ANIMALIA	CHORDATA	ACTINOPTERYGII	TETRAODONTIFORMES	TETRAODONTIDAE	Canthigaster marquesensis	I	VU	NC
ANIMALIA	CHORDATA	ACTINOPTERYGII	TETRAODONTIFORMES	TETRAODONTIDAE	Canthigaster rapaensis	I	EN	NC
ANIMALIA	CHORDATA	ACTINOPTERYGII	TETRAODONTIFORMES	TETRAODONTIDAE	Canthigaster sanctaehelenae	I	EN	NC
[truncated: 19,746 more rows]

## Sheet: Suppl. Data 2
Kingdom	Phylum	Class	Order	Family	Species	Threat category	CITES Appendix (I, II, III and NC=Not listed in CITES)
ANIMALIA	ANNELIDA	CLITELLATA	ARHYNCHOBDELLIDA	HIRUDINIDAE	Hirudo medicinalis	NT	II
ANIMALIA	ARTHROPODA	ARACHNIDA	ARANEAE	OONOPIDAE	Brignolia bowleri	NT	NC
ANIMALIA	ARTHROPODA	DIPLOPODA	SPHAEROTHERIIDA	ARTHROSPHAERIDAE	Sphaeromimus andohahela	NT	NC
ANIMALIA	ARTHROPODA	DIPLOPODA	SPHAEROTHERIIDA	ARTHROSPHAERIDAE	Sphaeromimus lavasoa	CR	NC
ANIMALIA	ARTHROPODA	DIPLOPODA	SPHAEROTHERIIDA	ARTHROSPHAERIDAE	Sphaeromimus saintelucei	CR	NC
ANIMALIA	ARTHROPODA	DIPLOPODA	SPHAEROTHERIIDA	ARTHROSPHAERIDAE	Sphaeromimus splendidus	CR	NC
ANIMALIA	ARTHROPODA	DIPLOPODA	SPHAEROTHERIIDA	ARTHROSPHAERIDAE	Zoosphaerium alluaudi	CR	NC
ANIMALIA	ARTHROPODA	DIPLOPODA	SPHAEROTHERIIDA	ARTHROSPHAERIDAE	Zoosphaerium analavelona	NT	NC
ANIMALIA	ARTHROPODA	DIPLOPODA	SPHAEROTHERIIDA	ARTHROSPHAERIDAE	Zoosphaerium arborealis	EN	NC
ANIMALIA	ARTHROPODA	DIPLOPODA	SPHAEROTHERIIDA	ARTHROSPHAERIDAE	Zoosphaerium endemicum	NT	NC
ANIMALIA	ARTHROPODA	DIPLOPODA	SPHAEROTHERIIDA	ARTHROSPHAERIDAE	Zoosphaerium fisheri	NT	NC
ANIMALIA	ARTHROPODA	DIPLOPODA	SPHAEROTHERIIDA	ARTHROSPHAERIDAE	Zoosphaerium haackeri	NT	NC
ANIMALIA	ARTHROPODA	DIPLOPODA	SPHAEROTHERIIDA	ARTHROSPHAERIDAE	Zoosphaerium mitoho	NT	NC
ANIMALIA	ARTHROPODA	DIPLOPODA	SPHAEROTHERIIDA	ARTHROSPHAERIDAE	Zoosphaerium muscorum	NT	NC
ANIMALIA	ARTHROPODA	DIPLOPODA	SPHAEROTHERIIDA	ARTHROSPHAERIDAE	Zoosphaerium pseudoplatylabum	NT	NC
ANIMALIA	ARTHROPODA	DIPLOPODA	SPHAEROTHERIIDA	ARTHROSPHAERIDAE	Zoosphaerium pseudopriapus	VU	NC
ANIMALIA	ARTHROPODA	DIPLOPODA	SPHAEROTHERIIDA	ARTHROSPHAERIDAE	Zoosphaerium smaragdinum	NT	NC
ANIMALIA	ARTHROPODA	DIPLOPODA	SPHAEROTHERIIDA	ARTHROSPHAERIDAE	Zoosphaerium solitarium	EN	NC
ANIMALIA	ARTHROPODA	DIPLOPODA	SPHAEROTHERIIDA	ARTHROSPHAERIDAE	Zoosphaerium tainkintana	EN	NC
ANIMALIA	ARTHROPODA	DIPLOPODA	SPHAEROTHERIIDA	ARTHROSPHAERIDAE	Zoosphaerium tampolo	CR	NC
ANIMALIA	ARTHROPODA	DIPLOPODA	SPHAEROTHERIIDA	ARTHROSPHAERIDAE	Zoosphaerium trichordum	VU	NC
ANIMALIA	ARTHROPODA	DIPLOPODA	SPHAEROTHERIIDA	ARTHROSPHAERIDAE	Zoosphaerium viridissimum	NT	NC
ANIMALIA	ARTHROPODA	DIPLOPODA	SPIROBOLIDA	PACHYBOLIDAE	Alluviobolus antanosy	EN	NC
ANIMALIA	ARTHROPODA	DIPLOPODA	SPIROBOLIDA	PACHYBOLIDAE	Alluviobolus laticlavius	CR	NC
ANIMALIA	ARTHROPODA	DIPLOPODA	SPIROBOLIDA	PACHYBOLIDAE	Aphistogoniulus corallipes	CR	NC
ANIMALIA	ARTHROPODA	DIPLOPODA	SPIROBOLIDA	PACHYBOLIDAE	Aphistogoniulus diabolicus	NT	NC
ANIMALIA	ARTHROPODA	DIPLOPODA	SPIROBOLIDA	PACHYBOLIDAE	Aphistogoniulus infernalis	EN	NC
ANIMALIA	ARTHROPODA	DIPLOPODA	SPIROBOLIDA	PACHYBOLIDAE	Aphistogoniulus rubrodorsalis	NT	NC
ANIMALIA	ARTHROPODA	DIPLOPODA	SPIROBOLIDA	PACHYBOLIDAE	Aphistogoniulus sanguineus	EN	NC
ANIMALIA	ARTHROPODA	DIPLOPODA	SPIROBOLIDA	PACHYBOLIDAE	Colossobolus aculeatus	EN	NC
ANIMALIA	ARTHROPODA	DIPLOPODA	SPIROBOLIDA	PACHYBOLIDAE	Colossobolus litoralis	CR	NC
ANIMALIA	ARTHROPODA	DIPLOPODA	SPIROBOLIDA	PACHYBOLIDAE	Colossobolus semicyclus	EN	NC
ANIMALIA	ARTHROPODA	DIPLOPODA	SPIROBOLIDA	PACHYBOLIDAE	Granitobolus andohahelensis	NT	NC
ANIMALIA	ARTHROPODA	DIPLOPODA	SPIROBOLIDA	PACHYBOLIDAE	Ostinobolus rufus	NT	NC
ANIMALIA	ARTHROPODA	DIPLOPODA	SPIROBOLIDA	PACHYBOLIDAE	Spiromimus namoroka	VU	NC
ANIMALIA	ARTHROPODA	DIPLOPODA	SPIROBOLIDA	PACHYBOLIDAE	Spiromimus scapularis	CR	NC
ANIMALIA	ARTHROPODA	DIPLOPODA	SPIROBOLIDA	PACHYBOLIDAE	Spiromimus simplex	NT	NC
ANIMALIA	ARTHROPODA	DIPLOPODA	SPIROBOLIDA	PACHYBOLIDAE	Spiromimus triaureus	NT	NC
ANIMALIA	ARTHROPODA	DIPLOPODA	SPIROBOLIDA	PACHYBOLIDAE	Zehntnerobolus rubripes	NT	NC
ANIMALIA	ARTHROPODA	DIPLOPODA	SPIROBOLIDA	SPIROBOLELIIDAE	Hylekobolus analavelona	NT	NC
ANIMALIA	ARTHROPODA	DIPLOPODA	SPIROBOLIDA	SPIROBOLELIIDAE	Hylekobolus marojejy	NT	NC
ANIMALIA	ARTHROPODA	DIPLOPODA	SPIROSTREPTIDA	SPIROSTREPTIDAE	Doratogonus furculifer	EN	NC
ANIMALIA	ARTHROPODA	DIPLOPODA	SPIROSTREPTIDA	SPIROSTREPTIDAE	Doratogonus herberti	VU	NC
ANIMALIA	ARTHROPODA	DIPLOPODA	SPIROSTREPTIDA	SPIROSTREPTIDAE	Doratogonus major	CR	NC
ANIMALIA	ARTHROPODA	DIPLOPODA	SPIROSTREPTIDA	SPIROSTREPTIDAE	Doratogonus meridionalis	VU	NC
ANIMALIA	ARTHROPODA	DIPLOPODA	SPIROSTREPTIDA	SPIROSTREPTIDAE	Doratogonus natalensis	VU	NC
ANIMALIA	ARTHROPODA	DIPLOPODA	SPIROSTREPTIDA	SPIROSTREPTIDAE	Doratogonus precarius	VU	NC
ANIMALIA	ARTHROPODA	DIPLOPODA	SPIROSTREPTIDA	SPIROSTREPTIDAE	Doratogonus rubipodus	EN	NC
ANIMALIA	ARTHROPODA	DIPLOPODA	SPIROSTREPTIDA	SPIROSTREPTIDAE	Doratogonus zuluensis	EN	NC
ANIMALIA	ARTHROPODA	INSECTA	COLEOPTERA	ANOBIIDAE	Xyletinus tremulicola	NT	NC
ANIMALIA	ARTHROPODA	INSECTA	COLEOPTERA	BOSTRICHIDAE	Stephanopachys brunneus	NT	NC
ANIMALIA	ARTHROPODA	INSECTA	COLEOPTERA	BUPRESTIDAE	Buprestis splendens	EN	NC
ANIMALIA	ARTHROPODA	INSECTA	COLEOPTERA	CERAMBYCIDAE	Anaglyptus praecellens	EN	NC
ANIMALIA	ARTHROPODA	INSECTA	COLEOPTERA	CERAMBYCIDAE	Anisarthron barbipes	VU	NC
ANIMALIA	ARTHROPODA	INSECTA	COLEOPTERA	CERAMBYCIDAE	Blabinotus spinicollis	NT	NC
ANIMALIA	ARTHROPODA	INSECTA	COLEOPTERA	CERAMBYCIDAE	Calchaenesthes sexmaculata	NT	NC
ANIMALIA	ARTHROPODA	INSECTA	COLEOPTERA	CERAMBYCIDAE	Callidium cedri	VU	NC
ANIMALIA	ARTHROPODA	INSECTA	COLEOPTERA	CERAMBYCIDAE	Chlorophorus favieri	NT	NC
ANIMALIA	ARTHROPODA	INSECTA	COLEOPTERA	CERAMBYCIDAE	Clytus clavicornis	VU	NC
ANIMALIA	ARTHROPODA	INSECTA	COLEOPTERA	CERAMBYCIDAE	Clytus triangulimacula	VU	NC
ANIMALIA	ARTHROPODA	INSECTA	COLEOPTERA	CERAMBYCIDAE	Drymochares cylindraceus	EN	NC
ANIMALIA	ARTHROPODA	INSECTA	COLEOPTERA	CERAMBYCIDAE	Drymochares truquii	EN	NC
ANIMALIA	ARTHROPODA	INSECTA	COLEOPTERA	CERAMBYCIDAE	Grammoptera viridipennis	VU	NC
ANIMALIA	ARTHROPODA	INSECTA	COLEOPTERA	CERAMBYCIDAE	Isotomus jarmilae	EN	NC
ANIMALIA	ARTHROPODA	INSECTA	COLEOPTERA	CERAMBYCIDAE	Isotomus theresae	EN	NC
ANIMALIA	ARTHROPODA	INSECTA	COLEOPTERA	CERAMBYCIDAE	Neomarius gandolphii	EN	NC
ANIMALIA	ARTHROPODA	INSECTA	COLEOPTERA	CERAMBYCIDAE	Neopiciella sicula	VU	NC
ANIMALIA	ARTHROPODA	INSECTA	COLEOPTERA	CERAMBYCIDAE	Pedostrangalia revestita	VU	NC
ANIMALIA	ARTHROPODA	INSECTA	COLEOPTERA	CERAMBYCIDAE	Ropalopus insubricus	NT	NC
ANIMALIA	ARTHROPODA	INSECTA	COLEOPTERA	CERAMBYCIDAE	Ropalopus siculus	NT	NC
ANIMALIA	ARTHROPODA	INSECTA	COLEOPTERA	CERAMBYCIDAE	Ropalopus ungaricus	EN	NC
ANIMALIA	ARTHROPODA	INSECTA	COLEOPTERA	CERAMBYCIDAE	Schurmannia sicula	CR	NC
ANIMALIA	ARTHROPODA	INSECTA	COLEOPTERA	CERAMBYCIDAE	Semanotus algiricus	EN	NC
ANIMALIA	ARTHROPODA	INSECTA	COLEOPTERA	CERAMBYCIDAE	Stictoleptura palmi	NT	NC
ANIMALIA	ARTHROPODA	INSECTA	COLEOPTERA	CERAMBYCIDAE	Trichoferus bergeri	CR	NC
ANIMALIA	ARTHROPODA	INSECTA	COLEOPTERA	CERAMBYCIDAE	Vesperella maroccana	EN	NC
ANIMALIA	ARTHROPODA	INSECTA	COLEOPTERA	CETONIIDAE	Chromovalgus peyroni	VU	NC
ANIMALIA	ARTHROPODA	INSECTA	COLEOPTERA	CETONIIDAE	Gnorimus decempunctatus	EN	NC
ANIMALIA	ARTHROPODA	INSECTA	COLEOPTERA	CETONIIDAE	Osmoderma barnabita	NT	NC
ANIMALIA	ARTHROPODA	INSECTA	COLEOPTERA	CETONIIDAE	Osmoderma cristinae	EN	NC
ANIMALIA	ARTHROPODA	INSECTA	COLEOPTERA	CETONIIDAE	Osmoderma eremita	NT	NC
ANIMALIA	ARTHROPODA	INSECTA	COLEOPTERA	CETONIIDAE	Osmoderma italica	EN	NC
ANIMALIA	ARTHROPODA	INSECTA	COLEOPTERA	CETONIIDAE	Osmoderma lassallei	EN	NC
ANIMALIA	ARTHROPODA	INSECTA	COLEOPTERA	CETONIIDAE	Trichius orientalis	NT	NC
ANIMALIA	ARTHROPODA	INSECTA	COLEOPTERA	CLERIDAE	Enoplium doderoi	VU	NC
ANIMALIA	ARTHROPODA	INSECTA	COLEOPTERA	CLERIDAE	Thanasimodes dorsalis	VU	NC
ANIMALIA	ARTHROPODA	INSECTA	COLEOPTERA	CUCUJIDAE	Cucujus cinnaberinus	NT	NC
ANIMALIA	ARTHROPODA	INSECTA	COLEOPTERA	CUCUJIDAE	Cucujus tulliae	EN	NC
ANIMALIA	ARTHROPODA	INSECTA	COLEOPTERA	ELATERIDAE	Ampedus assingi	EN	NC
ANIMALIA	ARTHROPODA	INSECTA	COLEOPTERA	ELATERIDAE	Ampedus brunnicornis	VU	NC
ANIMALIA	ARTHROPODA	INSECTA	COLEOPTERA	ELATERIDAE	Ampedus cardinalis	NT	NC
ANIMALIA	ARTHROPODA	INSECTA	COLEOPTERA	ELATERIDAE	Ampedus coenobita	NT	NC
ANIMALIA	ARTHROPODA	INSECTA	COLEOPTERA	ELATERIDAE	Ampedus corsicus	VU	NC
ANIMALIA	ARTHROPODA	INSECTA	COLEOPTERA	ELATERIDAE	Ampedus hjorti	VU	NC
ANIMALIA	ARTHROPODA	INSECTA	COLEOPTERA	ELATERIDAE	Ampedus melonii	NT	NC
ANIMALIA	ARTHROPODA	INSECTA	COLEOPTERA	ELATERIDAE	Ampedus quadrisignatus	EN	NC
ANIMALIA	ARTHROPODA	INSECTA	COLEOPTERA	ELATERIDAE	Brachygonus meraculus	NT	NC
ANIMALIA	ARTHROPODA	INSECTA	COLEOPTERA	ELATERIDAE	Crepidophorus mutilatus	NT	NC
ANIMALIA	ARTHROPODA	INSECTA	COLEOPTERA	ELATERIDAE	Limoniscus violaceus	EN	NC
ANIMALIA	ARTHROPODA	INSECTA	COLEOPTERA	ELATERIDAE	Reitterelater bouyoni	NT	NC
ANIMALIA	ARTHROPODA	INSECTA	COLEOPTERA	ELATERIDAE	Stenagostus sardiniensis	EN	NC
ANIMALIA	ARTHROPODA	INSECTA	COLEOPTERA	EROTYLIDAE	Triplax castanea	EN	NC
ANIMALIA	ARTHROPODA	INSECTA	COLEOPTERA	EROTYLIDAE	Triplax emgei	EN	NC
ANIMALIA	ARTHROPODA	INSECTA	COLEOPTERA	EUCHIRIDAE	Propomacrus cypriacus	CR	NC
ANIMALIA	ARTHROPODA	INSECTA	COLEOPTERA	EUCNEMIDAE	Hylis simonae	NT	NC
ANIMALIA	ARTHROPODA	INSECTA	COLEOPTERA	EUCNEMIDAE	Melasis fermini	VU	NC
ANIMALIA	ARTHROPODA	INSECTA	COLEOPTERA	EUCNEMIDAE	Microrhagus pyrenaeus	NT	NC
ANIMALIA	ARTHROPODA	INSECTA	COLEOPTERA	EUCNEMIDAE	Xylophilus testaceus	NT	NC
ANIMALIA	ARTHROPODA	INSECTA	COLEOPTERA	GEOTRUPIDAE	Thorectes balearicus	EN	NC
ANIMALIA	ARTHROPODA	INSECTA	COLEOPTERA	GEOTRUPIDAE	Thorectes marginatus	NT	NC
ANIMALIA	ARTHROPODA	INSECTA	COLEOPTERA	GEOTRUPIDAE	Thorectes sardous	EN	NC
ANIMALIA	ARTHROPODA	INSECTA	COLEOPTERA	LEIODIDAE	Agathidium pulchellum	NT	NC
ANIMALIA	ARTHROPODA	INSECTA	COLEOPTERA	LUCANIDAE	Ceruchus chrysomelinus	NT	NC
ANIMALIA	ARTHROPODA	INSECTA	COLEOPTERA	LUCANIDAE	Dorcus alexisi	EN	NC
ANIMALIA	ARTHROPODA	INSECTA	COLEOPTERA	LUCANIDAE	Dorcus musimon	VU	NC
ANIMALIA	ARTHROPODA	INSECTA	COLEOPTERA	MYCETOPHAGIDAE	Esarcus abeillei	NT	NC
ANIMALIA	ARTHROPODA	INSECTA	COLEOPTERA	MYCETOPHAGIDAE	Esarcus franzi	VU	NC
ANIMALIA	ARTHROPODA	INSECTA	COLEOPTERA	MYCETOPHAGIDAE	Esarcus leprieuri	NT	NC
ANIMALIA	ARTHROPODA	INSECTA	COLEOPTERA	MYCETOPHAGIDAE	Pseudotriphyllus suturalis	NT	NC
ANIMALIA	ARTHROPODA	INSECTA	COLEOPTERA	OEDEMERIDAE	Nacerdes hesperica	NT	NC
ANIMALIA	ARTHROPODA	INSECTA	COLEOPTERA	OEDEMERIDAE	Sparedrus lencinae	NT	NC
ANIMALIA	ARTHROPODA	INSECTA	COLEOPTERA	SCARABAEIDAE	Anonychonitis freyi	NT	NC
ANIMALIA	ARTHROPODA	INSECTA	COLEOPTERA	SCARABAEIDAE	Ateuchus halffteri	NT	NC
ANIMALIA	ARTHROPODA	INSECTA	COLEOPTERA	SCARABAEIDAE	Ateuchus squalidus	VU	NC
ANIMALIA	ARTHROPODA	INSECTA	COLEOPTERA	SCARABAEIDAE	Bdelyropsis newtoni	NT	NC
ANIMALIA	ARTHROPODA	INSECTA	COLEOPTERA	SCARABAEIDAE	Canthon zuninoi	VU	NC
ANIMALIA	ARTHROPODA	INSECTA	COLEOPTERA	SCARABAEIDAE	Cheirotonus jambar	EN	NC
ANIMALIA	ARTHROPODA	INSECTA	COLEOPTERA	SCARABAEIDAE	Clypeodrepanus striatus	VU	NC
ANIMALIA	ARTHROPODA	INSECTA	COLEOPTERA	SCARABAEIDAE	Cryptocanthon lobatus	NT	NC
ANIMALIA	ARTHROPODA	INSECTA	COLEOPTERA	SCARABAEIDAE	Dichotomius schiffleri	EN	NC
ANIMALIA	ARTHROPODA	INSECTA	COLEOPTERA	SCARABAEIDAE	Endroedyolus paradoxus	EN	NC
ANIMALIA	ARTHROPODA	INSECTA	COLEOPTERA	SCARABAEIDAE	Genieridium medinae	NT	NC
ANIMALIA	ARTHROPODA	INSECTA	COLEOPTERA	SCARABAEIDAE	Gyronotus dispar	NT	NC
ANIMALIA	ARTHROPODA	INSECTA	COLEOPTERA	SCARABAEIDAE	Gyronotus mulanjensis	NT	NC
ANIMALIA	ARTHROPODA	INSECTA	COLEOPTERA	SCARABAEIDAE	Heptaulacus gadetinus	EN	NC
ANIMALIA	ARTHROPODA	INSECTA	COLEOPTERA	SCARABAEIDAE	Mimonthophagus limbibasis	NT	NC
ANIMALIA	ARTHROPODA	INSECTA	COLEOPTERA	SCARABAEIDAE	Onthophagus undulans	VU	NC
ANIMALIA	ARTHROPODA	INSECTA	COLEOPTERA	SCARABAEIDAE	Onthophagus villanuevai	NT	NC
ANIMALIA	ARTHROPODA	INSECTA	COLEOPTERA	SCARABAEIDAE	Platyonitis bicuariensis	VU	NC
ANIMALIA	ARTHROPODA	INSECTA	COLEOPTERA	SCARABAEIDAE	Proagoderus uluguru	EN	NC
ANIMALIA	ARTHROPODA	INSECTA	COLEOPTERA	TENEBRIONIDAE	Allecula suberina	EN	NC
ANIMALIA	ARTHROPODA	INSECTA	COLEOPTERA	TENEBRIONIDAE	Corticeus bicoloroides	EN	NC
ANIMALIA	ARTHROPODA	INSECTA	COLEOPTERA	TENEBRIONIDAE	Gerandryus aetnensis	NT	NC
ANIMALIA	ARTHROPODA	INSECTA	COLEOPTERA	TENEBRIONIDAE	Hymenorus baudii	NT	NC
ANIMALIA	ARTHROPODA	INSECTA	COLEOPTERA	TENEBRIONIDAE	Mycetochara flavipennis	EN	NC
ANIMALIA	ARTHROPODA	INSECTA	COLEOPTERA	TENEBRIONIDAE	Mycetochara melandryina	CR	NC
ANIMALIA	ARTHROPODA	INSECTA	COLEOPTERA	TENEBRIONIDAE	Mycetochara roubali	VU	NC
ANIMALIA	ARTHROPODA	INSECTA	COLEOPTERA	TENEBRIONIDAE	Mycetochara straussii	NT	NC
ANIMALIA	ARTHROPODA	INSECTA	COLEOPTERA	TENEBRIONIDAE	Mycetochara thoracica	NT	NC
ANIMALIA	ARTHROPODA	INSECTA	COLEOPTERA	TETRATOMIDAE	Tetratoma tedaldi	VU	NC
ANIMALIA	ARTHROPODA	INSECTA	COLEOPTERA	TROGOSITIDAE	Leipaspis lauricola	VU	NC
ANIMALIA	ARTHROPODA	INSECTA	COLEOPTERA	TROGOSITIDAE	Leipaspis pinicola	EN	NC
ANIMALIA	ARTHROPODA	INSECTA	COLEOPTERA	TROGOSITIDAE	Seidlitzella procera	NT	NC
ANIMALIA	ARTHROPODA	INSECTA	COLEOPTERA	ZOPHERIDAE	Diodesma besucheti	EN	NC
ANIMALIA	ARTHROPODA	INSECTA	COLEOPTERA	ZOPHERIDAE	Pycnomerus italicus	EN	NC
ANIMALIA	ARTHROPODA	INSECTA	COLEOPTERA	ZOPHERIDAE	Tarphius gibbulus	NT	NC
ANIMALIA	ARTHROPODA	INSECTA	COLEOPTERA	ZOPHERIDAE	Tarphius oulmesensis	VU	NC
ANIMALIA	ARTHROPODA	INSECTA	HYMENOPTERA	APIDAE	Bombus mexicanus	VU	NC
ANIMALIA	ARTHROPODA	INSECTA	HYMENOPTERA	APIDAE	Bombus occidentalis	VU	NC
ANIMALIA	ARTHROPODA	INSECTA	HYMENOPTERA	APIDAE	Bombus steindachneri	EN	NC
ANIMALIA	ARTHROPODA	INSECTA	LEPIDOPTERA	LYCAENIDAE	Baliochila lequeuxi	NT	NC
ANIMALIA	ARTHROPODA	INSECTA	LEPIDOPTERA	LYCAENIDAE	Lycaena ottomana	VU	NC
ANIMALIA	ARTHROPODA	INSECTA	LEPIDOPTERA	LYCAENIDAE	Plebejus vogelii	EN	NC
ANIMALIA	ARTHROPODA	INSECTA	LEPIDOPTERA	LYCAENIDAE	Polyommatus humedasae	EN	NC
ANIMALIA	ARTHROPODA	INSECTA	LEPIDOPTERA	LYCAENIDAE	Polyommatus theresiae	EN	NC
ANIMALIA	ARTHROPODA	INSECTA	LEPIDOPTERA	LYCAENIDAE	Pseudophilotes sinaicus	CR	NC
ANIMALIA	ARTHROPODA	INSECTA	LEPIDOPTERA	LYCAENIDAE	Turanana taygetica	NT	NC
ANIMALIA	ARTHROPODA	INSECTA	LEPIDOPTERA	NYMPHALIDAE	Coenonympha orientalis	VU	NC
ANIMALIA	ARTHROPODA	INSECTA	LEPIDOPTERA	NYMPHALIDAE	Erebia christi	VU	NC
ANIMALIA	ARTHROPODA	INSECTA	LEPIDOPTERA	NYMPHALIDAE	Maniola chia	NT	NC
ANIMALIA	ARTHROPODA	INSECTA	LEPIDOPTERA	NYMPHALIDAE	Neptis larseni	NT	NC
ANIMALIA	ARTHROPODA	INSECTA	LEPIDOPTERA	NYMPHALIDAE	Pseudochazara cingovskii	CR	NC
ANIMALIA	ARTHROPODA	INSECTA	LEPIDOPTERA	PAPILIONIDAE	Atrophaneura horishanus	NT	NC
ANIMALIA	ARTHROPODA	INSECTA	LEPIDOPTERA	PAPILIONIDAE	Atrophaneura luchti	EN	NC
ANIMALIA	ARTHROPODA	INSECTA	LEPIDOPTERA	PAPILIONIDAE	Baronia brevicornis	EN	NC
ANIMALIA	ARTHROPODA	INSECTA	LEPIDOPTERA	PAPILIONIDAE	Bhutanitis ludlowi	EN	II
ANIMALIA	ARTHROPODA	INSECTA	LEPIDOPTERA	PAPILIONIDAE	Byasa laos	NT	NC
ANIMALIA	ARTHROPODA	INSECTA	LEPIDOPTERA	PAPILIONIDAE	Chilasa moerneri	NT	NC
ANIMALIA	ARTHROPODA	INSECTA	LEPIDOPTERA	PAPILIONIDAE	Euryades corethrus	NT	NC
ANIMALIA	ARTHROPODA	INSECTA	LEPIDOPTERA	PAPILIONIDAE	Euryades duponchelii	NT	NC
ANIMALIA	ARTHROPODA	INSECTA	LEPIDOPTERA	PAPILIONIDAE	Eurytides iphitas	EN	NC
ANIMALIA	ARTHROPODA	INSECTA	LEPIDOPTERA	PAPILIONIDAE	Losaria rhodifer	NT	NC
ANIMALIA	ARTHROPODA	INSECTA	LEPIDOPTERA	PAPILIONIDAE	Pachliopta atropos	NT	NC
ANIMALIA	ARTHROPODA	INSECTA	LEPIDOPTERA	PAPILIONIDAE	Papilio esperanza	EN	NC
ANIMALIA	ARTHROPODA	INSECTA	LEPIDOPTERA	PAPILIONIDAE	Papilio godeffroyi	EN	NC
ANIMALIA	ARTHROPODA	INSECTA	LEPIDOPTERA	PAPILIONIDAE	Papilio schmeltzi	NT	NC
ANIMALIA	ARTHROPODA	INSECTA	LEPIDOPTERA	PAPILIONIDAE	Parides gundlachianus	NT	NC
ANIMALIA	ARTHROPODA	INSECTA	LEPIDOPTERA	PAPILIONIDAE	Troides prattorum	VU	II
ANIMALIA	ARTHROPODA	INSECTA	LEPIDOPTERA	PAPILIONIDAE	Troides riedeli	NT	II
ANIMALIA	ARTHROPODA	INSECTA	LEPIDOPTERA	PIERIDAE	Gonepteryx cleobule	VU	NC
ANIMALIA	ARTHROPODA	INSECTA	LEPIDOPTERA	PIERIDAE	Gonepteryx maderensis	EN	NC
ANIMALIA	ARTHROPODA	INSECTA	LEPIDOPTERA	PIERIDAE	Mylothris atewa	VU	NC
ANIMALIA	ARTHROPODA	INSECTA	ODONATA	AESHNIDAE	Austroaeschna christine	VU	NC
ANIMALIA	ARTHROPODA	INSECTA	ODONATA	AESHNIDAE	Austroaeschna eungella	VU	NC
ANIMALIA	ARTHROPODA	INSECTA	ODONATA	AESHNIDAE	Austrophlebia subcostalis	NT	NC
ANIMALIA	ARTHROPODA	INSECTA	ODONATA	AESHNIDAE	Boyeria cretensis	EN	NC
ANIMALIA	ARTHROPODA	INSECTA	ODONATA	AESHNIDAE	Gynacantha bispina	VU	NC
ANIMALIA	ARTHROPODA	INSECTA	ODONATA	AESHNIDAE	Gynacantha comorensis	VU	NC
ANIMALIA	ARTHROPODA	INSECTA	ODONATA	AESHNIDAE	Gynacantha constricta	VU	NC
ANIMALIA	ARTHROPODA	INSECTA	ODONATA	AESHNIDAE	Gynacantha musa	NT	NC
ANIMALIA	ARTHROPODA	INSECTA	ODONATA	AESHNIDAE	Gynacantha penelope	NT	NC
ANIMALIA	ARTHROPODA	INSECTA	ODONATA	AESHNIDAE	Indaeschna baluga	VU	NC
ANIMALIA	ARTHROPODA	INSECTA	ODONATA	AESHNIDAE	Pinheyschna waterstoni	VU	NC
ANIMALIA	ARTHROPODA	INSECTA	ODONATA	AESHNIDAE	Planaeschna celia	VU	NC
ANIMALIA	ARTHROPODA	INSECTA	ODONATA	AESHNIDAE	Planaeschna intersedens	NT	NC
ANIMALIA	ARTHROPODA	INSECTA	ODONATA	AESHNIDAE	Sarasaeschna niisatoi	VU	NC
ANIMALIA	ARTHROPODA	INSECTA	ODONATA	AESHNIDAE	Staurophlebia bosqi	EN	NC
ANIMALIA	ARTHROPODA	INSECTA	ODONATA	ARGIOLESTIDAE	Archiargiolestes pusillissimus	NT	NC
ANIMALIA	ARTHROPODA	INSECTA	ODONATA	ARGIOLESTIDAE	Austroargiolestes elke	VU	NC
ANIMALIA	ARTHROPODA	INSECTA	ODONATA	ARGIOLESTIDAE	Caledopteryx maculata	NT	NC
ANIMALIA	ARTHROPODA	INSECTA	ODONATA	ARGIOLESTIDAE	Caledopteryx sarasini	NT	NC
ANIMALIA	ARTHROPODA	INSECTA	ODONATA	ARGIOLESTIDAE	Luzonargiolestes realensis	VU	NC
ANIMALIA	ARTHROPODA	INSECTA	ODONATA	ARGIOLESTIDAE	Nesolestes pauliani	EN	NC
ANIMALIA	ARTHROPODA	INSECTA	ODONATA	ARGIOLESTIDAE	Neurolestes nigeriensis	CR	NC
ANIMALIA	ARTHROPODA	INSECTA	ODONATA	ARGIOLESTIDAE	Podolestes atomarius	NT	NC
ANIMALIA	ARTHROPODA	INSECTA	ODONATA	ARGIOLESTIDAE	Podolestes buwaldai	NT	NC
ANIMALIA	ARTHROPODA	INSECTA	ODONATA	ARGIOLESTIDAE	Podolestes coomansi	VU	NC
ANIMALIA	ARTHROPODA	INSECTA	ODONATA	ARGIOLESTIDAE	Podolestes harrissoni	NT	NC
ANIMALIA	ARTHROPODA	INSECTA	ODONATA	CALOPTERYGIDAE	Archineura maxima	CR	NC
ANIMALIA	ARTHROPODA	INSECTA	ODONATA	CALOPTERYGIDAE	Atrocalopteryx atrocyana	NT	NC
ANIMALIA	ARTHROPODA	INSECTA	ODONATA	CALOPTERYGIDAE	Atrocalopteryx coomani	NT	NC
ANIMALIA	ARTHROPODA	INSECTA	ODONATA	CALOPTERYGIDAE	Hetaerina rudis	VU	NC
ANIMALIA	ARTHROPODA	INSECTA	ODONATA	CALOPTERYGIDAE	Sapho infumosa	NT	NC
ANIMALIA	ARTHROPODA	INSECTA	ODONATA	CALOPTERYGIDAE	Sapho puella	EN	NC
ANIMALIA	ARTHROPODA	INSECTA	ODONATA	CALOPTERYGIDAE	Umma declivium	VU	NC
ANIMALIA	ARTHROPODA	INSECTA	ODONATA	CALOPTERYGIDAE	Umma femina	VU	NC
ANIMALIA	ARTHROPODA	INSECTA	ODONATA	CALOPTERYGIDAE	Umma mesumbei	EN	NC
ANIMALIA	ARTHROPODA	INSECTA	ODONATA	CALOPTERYGIDAE	Umma purpurea	EN	NC
ANIMALIA	ARTHROPODA	INSECTA	ODONATA	CHLOROCYPHIDAE	Africocypha centripunctata	EN	NC
ANIMALIA	ARTHROPODA	INSECTA	ODONATA	CHLOROCYPHIDAE	Chlorocypha aurora	CR	NC
ANIMALIA	ARTHROPODA	INSECTA	ODONATA	CHLOROCYPHIDAE	Chlorocypha flammea	VU	NC
ANIMALIA	ARTHROPODA	INSECTA	ODONATA	CHLOROCYPHIDAE	Chlorocypha helenae	NT	NC
ANIMALIA	ARTHROPODA	INSECTA	ODONATA	CHLOROCYPHIDAE	Chlorocypha jejuna	CR	NC
ANIMALIA	ARTHROPODA	INSECTA	ODONATA	CHLOROCYPHIDAE	Chlorocypha neptunus	VU	NC
ANIMALIA	ARTHROPODA	INSECTA	ODONATA	CHLOROCYPHIDAE	Chlorocypha schmidti	EN	NC
ANIMALIA	ARTHROPODA	INSECTA	ODONATA	CHLOROCYPHIDAE	Indocypha vittata	NT	NC
ANIMALIA	ARTHROPODA	INSECTA	ODONATA	CHLOROCYPHIDAE	Libellago andamanensis	VU	NC
ANIMALIA	ARTHROPODA	INSECTA	ODONATA	CHLOROCYPHIDAE	Libellago balus	EN	NC
ANIMALIA	ARTHROPODA	INSECTA	ODONATA	CHLOROCYPHIDAE	Libellago orri	VU	NC
ANIMALIA	ARTHROPODA	INSECTA	ODONATA	CHLOROCYPHIDAE	Pachycypha aurea	EN	NC
ANIMALIA	ARTHROPODA	INSECTA	ODONATA	CHLOROCYPHIDAE	Platycypha amboniensis	CR	NC
ANIMALIA	ARTHROPODA	INSECTA	ODONATA	CHLOROCYPHIDAE	Platycypha auripes	EN	NC
ANIMALIA	ARTHROPODA	INSECTA	ODONATA	CHLOROCYPHIDAE	Rhinocypha hageni	EN	NC
ANIMALIA	ARTHROPODA	INSECTA	ODONATA	CHLOROCYPHIDAE	Rhinocypha latimacula	EN	NC
ANIMALIA	ARTHROPODA	INSECTA	ODONATA	CHLOROCYPHIDAE	Rhinocypha orea	EN	NC
ANIMALIA	ARTHROPODA	INSECTA	ODONATA	CHLOROCYPHIDAE	Rhinocypha stygia	NT	NC
ANIMALIA	ARTHROPODA	INSECTA	ODONATA	CHLOROCYPHIDAE	Rhinocypha xanthe	NT	NC
ANIMALIA	ARTHROPODA	INSECTA	ODONATA	CHLOROCYPHIDAE	Stenocypha jacksoni	NT	NC
ANIMALIA	ARTHROPODA	INSECTA	ODONATA	CHLOROCYPHIDAE	Stenocypha molindica	NT	NC
ANIMALIA	ARTHROPODA	INSECTA	ODONATA	CHLOROCYPHIDAE	Sundacypha striata	VU	NC
ANIMALIA	ARTHROPODA	INSECTA	ODONATA	CHLOROGOMPHIDAE	Chlorogomphus auratus	NT	NC
ANIMALIA	ARTHROPODA	INSECTA	ODONATA	CHLOROGOMPHIDAE	Chlorogomphus gracilis	VU	NC
ANIMALIA	ARTHROPODA	INSECTA	ODONATA	CHLOROGOMPHIDAE	Chlorogomphus nakamurai	VU	NC
ANIMALIA	ARTHROPODA	INSECTA	ODONATA	CHLOROGOMPHIDAE	Watanabeopetalia uenoi	VU	NC
ANIMALIA	ARTHROPODA	INSECTA	ODONATA	COENAGRIONIDAE	Africallagma cuneistigma	CR	NC
ANIMALIA	ARTHROPODA	INSECTA	ODONATA	COENAGRIONIDAE	Amphicnemis amabilis	EN	NC
ANIMALIA	ARTHROPODA	INSECTA	ODONATA	COENAGRIONIDAE	Amphicnemis annae	NT	NC
ANIMALIA	ARTHROPODA	INSECTA	ODONATA	COENAGRIONIDAE	Amphicnemis bicolor	EN	NC
ANIMALIA	ARTHROPODA	INSECTA	ODONATA	COENAGRIONIDAE	Amphicnemis erminea	NT	NC
ANIMALIA	ARTHROPODA	INSECTA	ODONATA	COENAGRIONIDAE	Amphicnemis hoisen	EN	NC
ANIMALIA	ARTHROPODA	INSECTA	ODONATA	COENAGRIONIDAE	Amphicnemis madelenae	CR	NC
ANIMALIA	ARTHROPODA	INSECTA	ODONATA	COENAGRIONIDAE	Amphicnemis mariae	EN	NC
ANIMALIA	ARTHROPODA	INSECTA	ODONATA	COENAGRIONIDAE	Amphicnemis pandanicola	VU	NC
ANIMALIA	ARTHROPODA	INSECTA	ODONATA	COENAGRIONIDAE	Amphicnemis platystyla	NT	NC
ANIMALIA	ARTHROPODA	INSECTA	ODONATA	COENAGRIONIDAE	Amphicnemis remiger	NT	NC
ANIMALIA	ARTHROPODA	INSECTA	ODONATA	COENAGRIONIDAE	Amphicnemis triplex	NT	NC
ANIMALIA	ARTHROPODA	INSECTA	ODONATA	COENAGRIONIDAE	Andinagrion garrisoni	NT	NC
ANIMALIA	ARTHROPODA	INSECTA	ODONATA	COENAGRIONIDAE	Ceriagrion citrinum	EN	NC
ANIMALIA	ARTHROPODA	INSECTA	ODONATA	COENAGRIONIDAE	Coenagriocnemis insularis	EN	NC
ANIMALIA	ARTHROPODA	INSECTA	ODONATA	COENAGRIONIDAE	Coenagrion intermedium	VU	NC
ANIMALIA	ARTHROPODA	INSECTA	ODONATA	COENAGRIONIDAE	Coryphagrion grandis	VU	NC
ANIMALIA	ARTHROPODA	INSECTA	ODONATA	COENAGRIONIDAE	Fluminagrion taxaense	CR	NC
ANIMALIA	ARTHROPODA	INSECTA	ODONATA	COENAGRIONIDAE	Ischnura thelmae	EN	NC
ANIMALIA	ARTHROPODA	INSECTA	ODONATA	COENAGRIONIDAE	Mecistogaster asticta	VU	NC
ANIMALIA	ARTHROPODA	INSECTA	ODONATA	COENAGRIONIDAE	Melanesobasis maculosa	NT	NC
ANIMALIA	ARTHROPODA	INSECTA	ODONATA	COENAGRIONIDAE	Melanesobasis mcleani	NT	NC
ANIMALIA	ARTHROPODA	INSECTA	ODONATA	COENAGRIONIDAE	Mesamphiagrion rosseri	VU	NC
ANIMALIA	ARTHROPODA	INSECTA	ODONATA	COENAGRIONIDAE	Microneura caligata	EN	NC
ANIMALIA	ARTHROPODA	INSECTA	ODONATA	COENAGRIONIDAE	Mortonagrion indraneil	NT	NC
ANIMALIA	ARTHROPODA	INSECTA	ODONATA	COENAGRIONIDAE	Nehalennia speciosa	NT	NC
ANIMALIA	ARTHROPODA	INSECTA	ODONATA	COENAGRIONIDAE	Nesobasis caerulescens	EN	NC
ANIMALIA	ARTHROPODA	INSECTA	ODONATA	COENAGRIONIDAE	Nesobasis monticola	NT	NC
ANIMALIA	ARTHROPODA	INSECTA	ODONATA	COENAGRIONIDAE	Pandanobasis daku	CR	NC
ANIMALIA	ARTHROPODA	INSECTA	ODONATA	COENAGRIONIDAE	Pandanobasis mcgregori	EN	NC
ANIMALIA	ARTHROPODA	INSECTA	ODONATA	COENAGRIONIDAE	Papuagrion laminatum	VU	NC
ANIMALIA	ARTHROPODA	INSECTA	ODONATA	COENAGRIONIDAE	Pericnemis bonita	EN	NC
ANIMALIA	ARTHROPODA	INSECTA	ODONATA	COENAGRIONIDAE	Pericnemis flavicornis	EN	NC
ANIMALIA	ARTHROPODA	INSECTA	ODONATA	COENAGRIONIDAE	Pericnemis incallida	EN	NC
ANIMALIA	ARTHROPODA	INSECTA	ODONATA	COENAGRIONIDAE	Pericnemis kiautarum	VU	NC
ANIMALIA	ARTHROPODA	INSECTA	ODONATA	COENAGRIONIDAE	Pericnemis melansoni	CR	NC
ANIMALIA	ARTHROPODA	INSECTA	ODONATA	COENAGRIONIDAE	Platystigma pronoti	CR	NC
ANIMALIA	ARTHROPODA	INSECTA	ODONATA	COENAGRIONIDAE	Pseudagrion bicoerulans	VU	NC
ANIMALIA	ARTHROPODA	INSECTA	ODONATA	COENAGRIONIDAE	Pseudagrion guichardi	VU	NC
ANIMALIA	ARTHROPODA	INSECTA	ODONATA	COENAGRIONIDAE	Pseudagrion pontogenes	VU	NC
ANIMALIA	ARTHROPODA	INSECTA	ODONATA	COENAGRIONIDAE	Pseudagrion vumbaense	EN	NC
ANIMALIA	ARTHROPODA	INSECTA	ODONATA	COENAGRIONIDAE	Sangabasis feliculoi	VU	NC
ANIMALIA	ARTHROPODA	INSECTA	ODONATA	COENAGRIONIDAE	Teinobasis aurea	VU	NC
ANIMALIA	ARTHROPODA	INSECTA	ODONATA	COENAGRIONIDAE	Teinobasis nigrolutea	EN	NC
ANIMALIA	ARTHROPODA	INSECTA	ODONATA	COENAGRIONIDAE	Teinobasis ponapensis	CR	NC
ANIMALIA	ARTHROPODA	INSECTA	ODONATA	COENAGRIONIDAE	Teinobasis ranee	EN	NC
ANIMALIA	ARTHROPODA	INSECTA	ODONATA	COENAGRIONIDAE	Teinobasis strigosa	NT	NC
ANIMALIA	ARTHROPODA	INSECTA	ODONATA	CORDULEGASTRIDAE	Cordulegaster heros	NT	NC
ANIMALIA	ARTHROPODA	INSECTA	ODONATA	CORDULEGASTRIDAE	Cordulegaster trinacriae	NT	NC
ANIMALIA	ARTHROPODA	INSECTA	ODONATA	CORDULIIDAE	Hemicordulia apoensis	EN	NC
ANIMALIA	ARTHROPODA	INSECTA	ODONATA	CORDULIIDAE	Hemicordulia mindana	NT	NC
ANIMALIA	ARTHROPODA	INSECTA	ODONATA	CORDULIIDAE	Metaphya elongata	VU	NC
ANIMALIA	ARTHROPODA	INSECTA	ODONATA	CORDULIIDAE	Procordulia karnyi	NT	NC
ANIMALIA	ARTHROPODA	INSECTA	ODONATA	CORDULIIDAE	Procordulia lompobatang	EN	NC
ANIMALIA	ARTHROPODA	INSECTA	ODONATA	CORDULIIDAE	Somatochlora ozarkensis	NT	NC
ANIMALIA	ARTHROPODA	INSECTA	ODONATA	EUPHAEIDAE	Bayadera hyalina	VU	NC
ANIMALIA	ARTHROPODA	INSECTA	ODONATA	EUPHAEIDAE	Cyclophaea cyanifrons	VU	NC
ANIMALIA	ARTHROPODA	INSECTA	ODONATA	EUPHAEIDAE	Euphaea basalis	NT	NC
ANIMALIA	ARTHROPODA	INSECTA	ODONATA	EUPHAEIDAE	Euphaea pahyapi	EN	NC
ANIMALIA	ARTHROPODA	INSECTA	ODONATA	GOMPHIDAE	Anormogomphus kiritshenkoi	NT	NC
ANIMALIA	ARTHROPODA	INSECTA	ODONATA	GOMPHIDAE	Asiagomphus amamiensis	NT	NC
ANIMALIA	ARTHROPODA	INSECTA	ODONATA	GOMPHIDAE	Epigomphus armatus	EN	NC
ANIMALIA	ARTHROPODA	INSECTA	ODONATA	GOMPHIDAE	Epigomphus camelus	EN	NC
ANIMALIA	ARTHROPODA	INSECTA	ODONATA	GOMPHIDAE	Epigomphus clavatus	EN	NC
ANIMALIA	ARTHROPODA	INSECTA	ODONATA	GOMPHIDAE	Epigomphus corniculatus	EN	NC
ANIMALIA	ARTHROPODA	INSECTA	ODONATA	GOMPHIDAE	Epigomphus donnellyi	EN	NC
ANIMALIA	ARTHROPODA	INSECTA	ODONATA	GOMPHIDAE	Epigomphus flinti	EN	NC
ANIMALIA	ARTHROPODA	INSECTA	ODONATA	GOMPHIDAE	Epigomphus houghtoni	EN	NC
ANIMALIA	ARTHROPODA	INSECTA	ODONATA	GOMPHIDAE	Epigomphus maya	EN	NC
ANIMALIA	ARTHROPODA	INSECTA	ODONATA	GOMPHIDAE	Epigomphus paulsoni	EN	NC
ANIMALIA	ARTHROPODA	INSECTA	ODONATA	GOMPHIDAE	Epigomphus subsimilis	EN	NC
ANIMALIA	ARTHROPODA	INSECTA	ODONATA	GOMPHIDAE	Epigomphus sulcatistyla	EN	NC
ANIMALIA	ARTHROPODA	INSECTA	ODONATA	GOMPHIDAE	Epigomphus verticicornis	EN	NC
ANIMALIA	ARTHROPODA	INSECTA	ODONATA	GOMPHIDAE	Epigomphus westfalli	EN	NC
ANIMALIA	ARTHROPODA	INSECTA	ODONATA	GOMPHIDAE	Gomphidia pearsoni	EN	NC
ANIMALIA	ARTHROPODA	INSECTA	ODONATA	GOMPHIDAE	Heliogomphus ceylonicus	CR	NC
ANIMALIA	ARTHROPODA	INSECTA	ODONATA	GOMPHIDAE	Heliogomphus lyratus	CR	NC
ANIMALIA	ARTHROPODA	INSECTA	ODONATA	GOMPHIDAE	Heliogomphus nietneri	CR	NC
ANIMALIA	ARTHROPODA	INSECTA	ODONATA	GOMPHIDAE	Hemigomphus theischingeri	NT	NC
ANIMALIA	ARTHROPODA	INSECTA	ODONATA	GOMPHIDAE	Merogomphus martini	NT	NC
ANIMALIA	ARTHROPODA	INSECTA	ODONATA	GOMPHIDAE	Microgomphus wijaya	EN	NC
ANIMALIA	ARTHROPODA	INSECTA	ODONATA	GOMPHIDAE	Nepogomphoides stuhlmanni	VU	NC
ANIMALIA	ARTHROPODA	INSECTA	ODONATA	GOMPHIDAE	Notogomphus cottarellii	EN	NC
ANIMALIA	ARTHROPODA	INSECTA	ODONATA	GOMPHIDAE	Notogomphus maathaiae	EN	NC
ANIMALIA	ARTHROPODA	INSECTA	ODONATA	GOMPHIDAE	Notogomphus ruppeli	EN	NC
ANIMALIA	ARTHROPODA	INSECTA	ODONATA	GOMPHIDAE	Onychogomphus boudoti	CR	NC
ANIMALIA	ARTHROPODA	INSECTA	ODONATA	GOMPHIDAE	Onychogomphus treadawayi	NT	NC
ANIMALIA	ARTHROPODA	INSECTA	ODONATA	GOMPHIDAE	Ophiogomphus acuminatus	NT	NC
ANIMALIA	ARTHROPODA	INSECTA	ODONATA	GOMPHIDAE	Ophiogomphus australis	NT	NC
ANIMALIA	ARTHROPODA	INSECTA	ODONATA	GOMPHIDAE	Ophiogomphus edmundo	NT	NC
ANIMALIA	ARTHROPODA	INSECTA	ODONATA	GOMPHIDAE	Paragomphus henryi	NT	NC
ANIMALIA	ARTHROPODA	INSECTA	ODONATA	GOMPHIDAE	Paragomphus tachyerges	VU	NC
ANIMALIA	ARTHROPODA	INSECTA	ODONATA	GOMPHIDAE	Perigomphus pallidistylus	VU	NC
ANIMALIA	ARTHROPODA	INSECTA	ODONATA	GOMPHIDAE	Phanogomphus westfalli	NT	NC
ANIMALIA	ARTHROPODA	INSECTA	ODONATA	GOMPHIDAE	Progomphus kimminsi	NT	NC
ANIMALIA	ARTHROPODA	INSECTA	ODONATA	GOMPHIDAE	Progomphus risi	EN	NC
ANIMALIA	ARTHROPODA	INSECTA	ODONATA	GOMPHIDAE	Zephyrogomphus longipositor	NT	NC
ANIMALIA	ARTHROPODA	INSECTA	ODONATA	HETERAGRIONIDAE	Heteragrion eboratum	NT	NC
ANIMALIA	ARTHROPODA	INSECTA	ODONATA	HETERAGRIONIDAE	Heteragrion flavovittatum	VU	NC
ANIMALIA	ARTHROPODA	INSECTA	ODONATA	HETERAGRIONIDAE	Heteragrion peregrinum	CR	NC
ANIMALIA	ARTHROPODA	INSECTA	ODONATA	HYPOLESTIDAE	Hypolestes clara	EN	NC
ANIMALIA	ARTHROPODA	INSECTA	ODONATA	HYPOLESTIDAE	Hypolestes hatuey	NT	NC
ANIMALIA	ARTHROPODA	INSECTA	ODONATA	HYPOLESTIDAE	Hypolestes trinitatis	VU	NC
ANIMALIA	ARTHROPODA	INSECTA	ODONATA	ISOSTICTIDAE	Isosticta gracilior	EN	NC
ANIMALIA	ARTHROPODA	INSECTA	ODONATA	ISOSTICTIDAE	Isosticta humilior	EN	NC
ANIMALIA	ARTHROPODA	INSECTA	ODONATA	LESTIDAE	Indolestes bellax	NT	NC
ANIMALIA	ARTHROPODA	INSECTA	ODONATA	LESTIDAE	Lestes auripennis	EN	NC
ANIMALIA	ARTHROPODA	INSECTA	ODONATA	LESTIDAE	Sinhalestes orientalis	CR	NC
ANIMALIA	ARTHROPODA	INSECTA	ODONATA	LESTOIDEIDAE	Diphlebia hybridoides	NT	NC
ANIMALIA	ARTHROPODA	INSECTA	ODONATA	LESTOIDEIDAE	Lestoidea barbarae	VU	NC
ANIMALIA	ARTHROPODA	INSECTA	ODONATA	LESTOIDEIDAE	Lestoidea brevicauda	NT	NC
ANIMALIA	ARTHROPODA	INSECTA	ODONATA	LESTOIDEIDAE	Lestoidea lewisiana	EN	NC
ANIMALIA	ARTHROPODA	INSECTA	ODONATA	LIBELLULIDAE	Acisoma ascalaphoides	EN	NC
ANIMALIA	ARTHROPODA	INSECTA	ODONATA	LIBELLULIDAE	Aethiothemis gamblesi	EN	NC
ANIMALIA	ARTHROPODA	INSECTA	ODONATA	LIBELLULIDAE	Atoconeura aethiopica	VU	NC
ANIMALIA	ARTHROPODA	INSECTA	ODONATA	LIBELLULIDAE	Brachygonia ophelia	EN	NC
ANIMALIA	ARTHROPODA	INSECTA	ODONATA	LIBELLULIDAE	Diplacina arsinoe	VU	NC
ANIMALIA	ARTHROPODA	INSECTA	ODONATA	LIBELLULIDAE	Diplacina holgerhungeri	EN	NC
ANIMALIA	ARTHROPODA	INSECTA	ODONATA	LIBELLULIDAE	Diplacina persephone	VU	NC
ANIMALIA	ARTHROPODA	INSECTA	ODONATA	LIBELLULIDAE	Hylaeothemis fruhstorferi	EN	NC
ANIMALIA	ARTHROPODA	INSECTA	ODONATA	LIBELLULIDAE	Libellula mariae	NT	NC
ANIMALIA	ARTHROPODA	INSECTA	ODONATA	LIBELLULIDAE	Micrathyria divergens	VU	NC
ANIMALIA	ARTHROPODA	INSECTA	ODONATA	LIBELLULIDAE	Micromacromia miraculosa	CR	NC
ANIMALIA	ARTHROPODA	INSECTA	ODONATA	LIBELLULIDAE	Nannophyopsis chalcosoma	VU	NC
ANIMALIA	ARTHROPODA	INSECTA	ODONATA	LIBELLULIDAE	Orchithemis xanthosoma	NT	NC
ANIMALIA	ARTHROPODA	INSECTA	ODONATA	LIBELLULIDAE	Orthetrum lugubre	NT	NC
ANIMALIA	ARTHROPODA	INSECTA	ODONATA	LIBELLULIDAE	Orthetrum poecilops	VU	NC
ANIMALIA	ARTHROPODA	INSECTA	ODONATA	LIBELLULIDAE	Pseudagrionoptera diotima	EN	NC
ANIMALIA	ARTHROPODA	INSECTA	ODONATA	LIBELLULIDAE	Raphismia inermis	EN	NC
ANIMALIA	ARTHROPODA	INSECTA	ODONATA	LIBELLULIDAE	Tetrathemis yerburii	EN	NC
ANIMALIA	ARTHROPODA	INSECTA	ODONATA	LIBELLULIDAE	Thalassothemis marchali	EN	NC
ANIMALIA	ARTHROPODA	INSECTA	ODONATA	LIBELLULIDAE	Trithemis nigra	NT	NC
ANIMALIA	ARTHROPODA	INSECTA	ODONATA	LIBELLULIDAE	Urothemis luciana	NT	NC
ANIMALIA	ARTHROPODA	INSECTA	ODONATA	MACROMIIDAE	Macromia erato	VU	NC
ANIMALIA	ARTHROPODA	INSECTA	ODONATA	MACROMIIDAE	Macromia flinti	CR	NC
ANIMALIA	ARTHROPODA	INSECTA	ODONATA	MACROMIIDAE	Macromia irina	VU	NC
ANIMALIA	ARTHROPODA	INSECTA	ODONATA	MACROMIIDAE	Macromia negrito	EN	NC
ANIMALIA	ARTHROPODA	INSECTA	ODONATA	MACROMIIDAE	Phyllomacromia funicularioides	NT	NC
ANIMALIA	ARTHROPODA	INSECTA	ODONATA	MACROMIIDAE	Phyllomacromia lamottei	NT	NC
ANIMALIA	ARTHROPODA	INSECTA	ODONATA	MEGAPODAGRIONIDAE	Amanipodagrion gilliesi	CR	NC
ANIMALIA	ARTHROPODA	INSECTA	ODONATA	MEGAPODAGRIONIDAE	Sciotropis lattkei	EN	NC
ANIMALIA	ARTHROPODA	INSECTA	ODONATA	MEGAPODAGRIONIDAE	Teinopodagrion temporale	VU	NC
ANIMALIA	ARTHROPODA	INSECTA	ODONATA	NOT ASSIGNED	Bornargiolestes fuscus	NT	NC
ANIMALIA	ARTHROPODA	INSECTA	ODONATA	NOT ASSIGNED	Bornargiolestes reelsi	NT	NC
ANIMALIA	ARTHROPODA	INSECTA	ODONATA	NOT ASSIGNED	Idionyx optata	NT	NC
ANIMALIA	ARTHROPODA	INSECTA	ODONATA	NOT ASSIGNED	Nesocordulia villiersi	EN	NC
ANIMALIA	ARTHROPODA	INSECTA	ODONATA	NOT ASSIGNED	Pseudocordulia circularis	NT	NC
ANIMALIA	ARTHROPODA	INSECTA	ODONATA	NOT ASSIGNED	Pseudocordulia elliptica	NT	NC
ANIMALIA	ARTHROPODA	INSECTA	ODONATA	PENTAPHLEBIIDAE	Pentaphlebia gamblesi	CR	NC
ANIMALIA	ARTHROPODA	INSECTA	ODONATA	PENTAPHLEBIIDAE	Pentaphlebia stahli	VU	NC
ANIMALIA	ARTHROPODA	INSECTA	ODONATA	PETALURIDAE	Petalura pulcherrima	VU	NC
ANIMALIA	ARTHROPODA	INSECTA	ODONATA	PHILOGENIIDAE	Philogenia cristalina	VU	NC
ANIMALIA	ARTHROPODA	INSECTA	ODONATA	PHILOGENIIDAE	Philogenia helena	NT	NC
ANIMALIA	ARTHROPODA	INSECTA	ODONATA	PHILOGENIIDAE	Philogenia monotis	EN	NC
ANIMALIA	ARTHROPODA	INSECTA	ODONATA	PHILOSINIDAE	Rhinagrion reinhardi	VU	NC
ANIMALIA	ARTHROPODA	INSECTA	ODONATA	PLATYCNEMIDIDAE	Allocnemis abbotti	NT	NC
ANIMALIA	ARTHROPODA	INSECTA	ODONATA	PLATYCNEMIDIDAE	Allocnemis interrupta	NT	NC
ANIMALIA	ARTHROPODA	INSECTA	ODONATA	PLATYCNEMIDIDAE	Allocnemis maccleeryi	CR	NC
ANIMALIA	ARTHROPODA	INSECTA	ODONATA	PLATYCNEMIDIDAE	Allocnemis mitwabae	EN	NC
ANIMALIA	ARTHROPODA	INSECTA	ODONATA	PLATYCNEMIDIDAE	Allocnemis montana	EN	NC
ANIMALIA	ARTHROPODA	INSECTA	ODONATA	PLATYCNEMIDIDAE	Allocnemis vicki	EN	NC
ANIMALIA	ARTHROPODA	INSECTA	ODONATA	PLATYCNEMIDIDAE	Calicnemia nipalica	VU	NC
ANIMALIA	ARTHROPODA	INSECTA	ODONATA	PLATYCNEMIDIDAE	Coeliccia macrostigma	EN	NC
ANIMALIA	ARTHROPODA	INSECTA	ODONATA	PLATYCNEMIDIDAE	Coeliccia matok	EN	NC
ANIMALIA	ARTHROPODA	INSECTA	ODONATA	PLATYCNEMIDIDAE	Elattoneura caesia	EN	NC
ANIMALIA	ARTHROPODA	INSECTA	ODONATA	PLATYCNEMIDIDAE	Elattoneura erythromma	NT	NC
ANIMALIA	ARTHROPODA	INSECTA	ODONATA	PLATYCNEMIDIDAE	Elattoneura mauros	VU	NC
ANIMALIA	ARTHROPODA	INSECTA	ODONATA	PLATYCNEMIDIDAE	Elattoneura oculata	EN	NC
ANIMALIA	ARTHROPODA	INSECTA	ODONATA	PLATYCNEMIDIDAE	Idiocnemis adelbertensis	NT	NC
ANIMALIA	ARTHROPODA	INSECTA	ODONATA	PLATYCNEMIDIDAE	Igneocnemis odobeni	VU	NC
ANIMALIA	ARTHROPODA	INSECTA	ODONATA	PLATYCNEMIDIDAE	Igneocnemis pistor	EN	NC
ANIMALIA	ARTHROPODA	INSECTA	ODONATA	PLATYCNEMIDIDAE	Igneocnemis plebeja	EN	NC
ANIMALIA	ARTHROPODA	INSECTA	ODONATA	PLATYCNEMIDIDAE	Igneocnemis polilloensis	VU	NC
ANIMALIA	ARTHROPODA	INSECTA	ODONATA	PLATYCNEMIDIDAE	Lieftinckia lairdi	EN	NC
ANIMALIA	ARTHROPODA	INSECTA	ODONATA	PLATYCNEMIDIDAE	Matticnemis doi	CR	NC
ANIMALIA	ARTHROPODA	INSECTA	ODONATA	PLATYCNEMIDIDAE	Mesocnemis tisi	EN	NC
ANIMALIA	ARTHROPODA	INSECTA	ODONATA	PLATYCNEMIDIDAE	Nososticta phoenissa	VU	NC
ANIMALIA	ARTHROPODA	INSECTA	ODONATA	PLATYCNEMIDIDAE	Prodasineura abbreviata	EN	NC
ANIMALIA	ARTHROPODA	INSECTA	ODONATA	PLATYCNEMIDIDAE	Prodasineura quadristigma	EN	NC
ANIMALIA	ARTHROPODA	INSECTA	ODONATA	PLATYCNEMIDIDAE	Prodasineura yulan	EN	NC
ANIMALIA	ARTHROPODA	INSECTA	ODONATA	PLATYCNEMIDIDAE	Proplatycnemis agrioides	NT	NC
ANIMALIA	ARTHROPODA	INSECTA	ODONATA	PLATYCNEMIDIDAE	Proplatycnemis pembipes	CR	NC
ANIMALIA	ARTHROPODA	INSECTA	ODONATA	PLATYCNEMIDIDAE	Risiocnemis antoniae	EN	NC
ANIMALIA	ARTHROPODA	INSECTA	ODONATA	PLATYCNEMIDIDAE	Risiocnemis corbeti	EN	NC
ANIMALIA	ARTHROPODA	INSECTA	ODONATA	PLATYCNEMIDIDAE	Risiocnemis hamalaineni	EN	NC
ANIMALIA	ARTHROPODA	INSECTA	ODONATA	PLATYCNEMIDIDAE	Risiocnemis kiautai	VU	NC
ANIMALIA	ARTHROPODA	INSECTA	ODONATA	PLATYCNEMIDIDAE	Risiocnemis laguna	CR	NC
ANIMALIA	ARTHROPODA	INSECTA	ODONATA	PLATYCNEMIDIDAE	Risiocnemis moroensis	EN	NC
ANIMALIA	ARTHROPODA	INSECTA	ODONATA	PLATYCNEMIDIDAE	Risiocnemis pulchra	VU	NC
ANIMALIA	ARTHROPODA	INSECTA	ODONATA	PLATYCNEMIDIDAE	Risiocnemis seidenschwarzi	CR	NC
ANIMALIA	ARTHROPODA	INSECTA	ODONATA	PLATYSTICTIDAE	Ceylonosticta adami	CR	NC
ANIMALIA	ARTHROPODA	INSECTA	ODONATA	PLATYSTICTIDAE	Ceylonosticta austeni	CR	NC
ANIMALIA	ARTHROPODA	INSECTA	ODONATA	PLATYSTICTIDAE	Ceylonosticta hilaris	CR	NC
ANIMALIA	ARTHROPODA	INSECTA	ODONATA	PLATYSTICTIDAE	Ceylonosticta montana	CR	NC
ANIMALIA	ARTHROPODA	INSECTA	ODONATA	PLATYSTICTIDAE	Ceylonosticta submontana	CR	NC
ANIMALIA	ARTHROPODA	INSECTA	ODONATA	PLATYSTICTIDAE	Drepanosticta aurita	EN	NC
ANIMALIA	ARTHROPODA	INSECTA	ODONATA	PLATYSTICTIDAE	Drepanosticta brownelli	NT	NC
ANIMALIA	ARTHROPODA	INSECTA	ODONATA	PLATYSTICTIDAE	Drepanosticta centrosaurus	VU	NC
ANIMALIA	ARTHROPODA	INSECTA	ODONATA	PLATYSTICTIDAE	Drepanosticta ceratophora	EN	NC
ANIMALIA	ARTHROPODA	INSECTA	ODONATA	PLATYSTICTIDAE	Drepanosticta emtrai	EN	NC
ANIMALIA	ARTHROPODA	INSECTA	ODONATA	PLATYSTICTIDAE	Drepanosticta furcata	CR	NC
ANIMALIA	ARTHROPODA	INSECTA	ODONATA	PLATYSTICTIDAE	Drepanosticta hamalaineni	EN	NC
ANIMALIA	ARTHROPODA	INSECTA	ODONATA	PLATYSTICTIDAE	Drepanosticta hamulifera	VU	NC
ANIMALIA	ARTHROPODA	INSECTA	ODONATA	PLATYSTICTIDAE	Drepanosticta krios	NT	NC
ANIMALIA	ARTHROPODA	INSECTA	ODONATA	PLATYSTICTIDAE	Drepanosticta leonardi	EN	NC
ANIMALIA	ARTHROPODA	INSECTA	ODONATA	PLATYSTICTIDAE	Drepanosticta lestoides	VU	NC
ANIMALIA	ARTHROPODA	INSECTA	ODONATA	PLATYSTICTIDAE	Drepanosticta megametta	EN	NC
ANIMALIA	ARTHROPODA	INSECTA	ODONATA	PLATYSTICTIDAE	Drepanosticta taurus	EN	NC
ANIMALIA	ARTHROPODA	INSECTA	ODONATA	PLATYSTICTIDAE	Drepanosticta wildermuthi	EN	NC
ANIMALIA	ARTHROPODA	INSECTA	ODONATA	PLATYSTICTIDAE	Palaemnema baltodanoi	EN	NC
ANIMALIA	ARTHROPODA	INSECTA	ODONATA	PLATYSTICTIDAE	Palaemnema chiriquita	EN	NC
ANIMALIA	ARTHROPODA	INSECTA	ODONATA	PLATYSTICTIDAE	Palaemnema croceicauda	CR	NC
ANIMALIA	ARTHROPODA	INSECTA	ODONATA	PLATYSTICTIDAE	Palaemnema edmondi	CR	NC
ANIMALIA	ARTHROPODA	INSECTA	ODONATA	PLATYSTICTIDAE	Palaemnema melanota	EN	NC
ANIMALIA	ARTHROPODA	INSECTA	ODONATA	PLATYSTICTIDAE	Palaemnema orientalis	EN	NC
ANIMALIA	ARTHROPODA	INSECTA	ODONATA	PLATYSTICTIDAE	Palaemnema reventazoni	EN	NC
ANIMALIA	ARTHROPODA	INSECTA	ODONATA	PLATYSTICTIDAE	Protosticta khaosoidaoensis	VU	NC
ANIMALIA	ARTHROPODA	INSECTA	ODONATA	PLATYSTICTIDAE	Protosticta kinabaluensis	VU	NC
ANIMALIA	ARTHROPODA	INSECTA	ODONATA	PLATYSTICTIDAE	Protosticta plicata	CR	NC
ANIMALIA	ARTHROPODA	INSECTA	ODONATA	PLATYSTICTIDAE	Protosticta rozendalorum	CR	NC
ANIMALIA	ARTHROPODA	INSECTA	ODONATA	PLATYSTICTIDAE	Protosticta satoi	VU	NC
ANIMALIA	ARTHROPODA	INSECTA	ODONATA	PLATYSTICTIDAE	Sulcosticta sierramadrensis	EN	NC
ANIMALIA	ARTHROPODA	INSECTA	ODONATA	PLATYSTICTIDAE	Sulcosticta striata	EN	NC
ANIMALIA	ARTHROPODA	INSECTA	ODONATA	PLATYSTICTIDAE	Sulcosticta vantoli	EN	NC
ANIMALIA	ARTHROPODA	INSECTA	ODONATA	PLATYSTICTIDAE	Telosticta berawan	VU	NC
ANIMALIA	ARTHROPODA	INSECTA	ODONATA	PLATYSTICTIDAE	Telosticta dupophila	NT	NC
ANIMALIA	ARTHROPODA	INSECTA	ODONATA	PLATYSTICTIDAE	Telosticta gading	EN	NC
ANIMALIA	ARTHROPODA	INSECTA	ODONATA	PLATYSTICTIDAE	Telosticta serapi	NT	NC
ANIMALIA	ARTHROPODA	INSECTA	ODONATA	PLATYSTICTIDAE	Telosticta ulubaram	VU	NC
ANIMALIA	ARTHROPODA	INSECTA	ODONATA	SYNLESTIDAE	Chlorolestes elegans	NT	NC
ANIMALIA	ARTHROPODA	INSECTA	ODONATA	SYNLESTIDAE	Ecchlorolestes nylephtha	NT	NC
ANIMALIA	ARTHROPODA	INSECTA	ODONATA	SYNLESTIDAE	Episynlestes intermedius	VU	NC
ANIMALIA	ARTHROPODA	INSECTA	ODONATA	SYNTHEMISTIDAE	Synthemis ariadne	EN	NC
ANIMALIA	ARTHROPODA	INSECTA	ODONATA	SYNTHEMISTIDAE	Synthemis flexicauda	EN	NC
ANIMALIA	ARTHROPODA	INSECTA	ODONATA	SYNTHEMISTIDAE	Tonyosynthemis claviculata	NT	NC
ANIMALIA	ARTHROPODA	INSECTA	ODONATA	THAUMATONEURIDAE	Paraphlebia zoe	VU	NC
ANIMALIA	ARTHROPODA	INSECTA	ORTHOPTERA	ACRIDIDAE	Afrophlaeoba longicornis	EN	NC
ANIMALIA	ARTHROPODA	INSECTA	ORTHOPTERA	ACRIDIDAE	Afrophlaeoba usambarica	VU	NC
ANIMALIA	ARTHROPODA	INSECTA	ORTHOPTERA	ACRIDIDAE	Allaga ambigua	CR	NC
ANIMALIA	ARTHROPODA	INSECTA	ORTHOPTERA	ACRIDIDAE	Anischnansis burtti	CR	NC
ANIMALIA	ARTHROPODA	INSECTA	ORTHOPTERA	ACRIDIDAE	Aresceutica morogorica	EN	NC
ANIMALIA	ARTHROPODA	INSECTA	ORTHOPTERA	ACRIDIDAE	Aresceutica subnuda	EN	NC
ANIMALIA	ARTHROPODA	INSECTA	ORTHOPTERA	ACRIDIDAE	Aulacobothrus popovi	VU	NC
ANIMALIA	ARTHROPODA	INSECTA	ORTHOPTERA	ACRIDIDAE	Burttia sylvatica	CR	NC
ANIMALIA	ARTHROPODA	INSECTA	ORTHOPTERA	ACRIDIDAE	Chromochokwea fitzgeraldi	VU	NC
ANIMALIA	ARTHROPODA	INSECTA	ORTHOPTERA	ACRIDIDAE	Cyphocerastis uluguruensis	CR	NC
ANIMALIA	ARTHROPODA	INSECTA	ORTHOPTERA	ACRIDIDAE	Eucopiocera rubripes	VU	NC
ANIMALIA	ARTHROPODA	INSECTA	ORTHOPTERA	ACRIDIDAE	Eupropacris abbreviata	CR	NC
ANIMALIA	ARTHROPODA	INSECTA	ORTHOPTERA	ACRIDIDAE	Eupropacris pompalis	EN	NC
ANIMALIA	ARTHROPODA	INSECTA	ORTHOPTERA	ACRIDIDAE	Eupropacris uniformis	VU	NC
ANIMALIA	ARTHROPODA	INSECTA	ORTHOPTERA	ACRIDIDAE	Galvagniella albanica	NT	NC
ANIMALIA	ARTHROPODA	INSECTA	ORTHOPTERA	ACRIDIDAE	Hadrolecocatantops uvinza	EN	NC
ANIMALIA	ARTHROPODA	INSECTA	ORTHOPTERA	ACRIDIDAE	Heteracris trimaculata	VU	NC
ANIMALIA	ARTHROPODA	INSECTA	ORTHOPTERA	ACRIDIDAE	Ixalidium sjostedti	VU	NC
ANIMALIA	ARTHROPODA	INSECTA	ORTHOPTERA	ACRIDIDAE	Ixalidium transiens	VU	NC
ANIMALIA	ARTHROPODA	INSECTA	ORTHOPTERA	ACRIDIDAE	Odontopodisma fallax	NT	NC
ANIMALIA	ARTHROPODA	INSECTA	ORTHOPTERA	ACRIDIDAE	Odontopodisma rubripes	NT	NC
ANIMALIA	ARTHROPODA	INSECTA	ORTHOPTERA	ACRIDIDAE	Orphula gracilicornis	VU	NC
ANIMALIA	ARTHROPODA	INSECTA	ORTHOPTERA	ACRIDIDAE	Parepistaurus hanangensis	VU	NC
ANIMALIA	ARTHROPODA	INSECTA	ORTHOPTERA	ACRIDIDAE	Parepistaurus intermedius	VU	NC
ANIMALIA	ARTHROPODA	INSECTA	ORTHOPTERA	ACRIDIDAE	Parepistaurus lindneri	EN	NC
ANIMALIA	ARTHROPODA	INSECTA	ORTHOPTERA	ACRIDIDAE	Parepistaurus pugui	EN	NC
ANIMALIA	ARTHROPODA	INSECTA	ORTHOPTERA	ACRIDIDAE	Parepistaurus pygmaeus	NT	NC
ANIMALIA	ARTHROPODA	INSECTA	ORTHOPTERA	ACRIDIDAE	Parepistaurus robertsoni	NT	NC
ANIMALIA	ARTHROPODA	INSECTA	ORTHOPTERA	ACRIDIDAE	Pareuthymia fasciata	EN	NC
ANIMALIA	ARTHROPODA	INSECTA	ORTHOPTERA	ACRIDIDAE	Parodontomelus arachniformis	VU	NC
ANIMALIA	ARTHROPODA	INSECTA	ORTHOPTERA	ACRIDIDAE	Parodontomelus brachypterus	VU	NC
ANIMALIA	ARTHROPODA	INSECTA	ORTHOPTERA	ACRIDIDAE	Parodontomelus luci	NT	NC
ANIMALIA	ARTHROPODA	INSECTA	ORTHOPTERA	ACRIDIDAE	Parodontomelus mazumbaiensis	VU	NC
ANIMALIA	ARTHROPODA	INSECTA	ORTHOPTERA	ACRIDIDAE	Parodontomelus stoltzei	VU	NC
ANIMALIA	ARTHROPODA	INSECTA	ORTHOPTERA	ACRIDIDAE	Parodontomelus verticulus	EN	NC
ANIMALIA	ARTHROPODA	INSECTA	ORTHOPTERA	ACRIDIDAE	Physocrobylus tessa	CR	NC
ANIMALIA	ARTHROPODA	INSECTA	ORTHOPTERA	ANOSTOSTOMATIDAE	Gryllotaurus bicornis	NT	NC
ANIMALIA	ARTHROPODA	INSECTA	ORTHOPTERA	EUSCHMIDTIIDAE	Chromomastax jagoi	EN	NC
ANIMALIA	ARTHROPODA	INSECTA	ORTHOPTERA	EUSCHMIDTIIDAE	Chromomastax movogovodia	CR	NC
ANIMALIA	ARTHROPODA	INSECTA	ORTHOPTERA	EUSCHMIDTIIDAE	Euschmidtia bidens	CR	NC
ANIMALIA	ARTHROPODA	INSECTA	ORTHOPTERA	EUSCHMIDTIIDAE	Euschmidtia burtti	CR	NC
ANIMALIA	ARTHROPODA	INSECTA	ORTHOPTERA	EUSCHMIDTIIDAE	Euschmidtia dirshi	CR	NC
ANIMALIA	ARTHROPODA	INSECTA	ORTHOPTERA	EUSCHMIDTIIDAE	Euschmidtia fitzgeraldi	EN	NC
ANIMALIA	ARTHROPODA	INSECTA	ORTHOPTERA	EUSCHMIDTIIDAE	Euschmidtia phippsi	CR	NC
ANIMALIA	ARTHROPODA	INSECTA	ORTHOPTERA	EUSCHMIDTIIDAE	Euschmidtia tangana	EN	NC
ANIMALIA	ARTHROPODA	INSECTA	ORTHOPTERA	EUSCHMIDTIIDAE	Euschmidtia uvarovi	CR	NC
ANIMALIA	ARTHROPODA	INSECTA	ORTHOPTERA	EUSCHMIDTIIDAE	Euschmidtia viridifasciata	CR	NC
ANIMALIA	ARTHROPODA	INSECTA	ORTHOPTERA	GRYLLACRIDIDAE	Abelona michaelisi	VU	NC
ANIMALIA	ARTHROPODA	INSECTA	ORTHOPTERA	GRYLLACRIDIDAE	Gryllacris barabensis	VU	NC
ANIMALIA	ARTHROPODA	INSECTA	ORTHOPTERA	GRYLLIDAE	Valiatrella multiprotubera	VU	NC
ANIMALIA	ARTHROPODA	INSECTA	ORTHOPTERA	GRYLLIDAE	Walkerana mira	VU	NC
ANIMALIA	ARTHROPODA	INSECTA	ORTHOPTERA	LENTULIDAE	Chromousambilla burtti	CR	NC
ANIMALIA	ARTHROPODA	INSECTA	ORTHOPTERA	LENTULIDAE	Chromousambilla robertsoni	NT	NC
ANIMALIA	ARTHROPODA	INSECTA	ORTHOPTERA	LENTULIDAE	Mecostiboides physalus	EN	NC
ANIMALIA	ARTHROPODA	INSECTA	ORTHOPTERA	LENTULIDAE	Mecostibus burtti	EN	NC
ANIMALIA	ARTHROPODA	INSECTA	ORTHOPTERA	LENTULIDAE	Mecostibus leprosus	VU	NC
ANIMALIA	ARTHROPODA	INSECTA	ORTHOPTERA	LENTULIDAE	Mecostibus minor	VU	NC
ANIMALIA	ARTHROPODA	INSECTA	ORTHOPTERA	LENTULIDAE	Mecostibus sublaevis	NT	NC
ANIMALIA	ARTHROPODA	INSECTA	ORTHOPTERA	LENTULIDAE	Rhainopomma montanum	VU	NC
ANIMALIA	ARTHROPODA	INSECTA	ORTHOPTERA	LENTULIDAE	Rhainopomma usambaricum	NT	NC
ANIMALIA	ARTHROPODA	INSECTA	ORTHOPTERA	LENTULIDAE	Rhainopomma wapugu	EN	NC
ANIMALIA	ARTHROPODA	INSECTA	ORTHOPTERA	LENTULIDAE	Usambilla affinis	NT	NC
ANIMALIA	ARTHROPODA	INSECTA	ORTHOPTERA	LENTULIDAE	Usambilla chlorophrygana	VU	NC
ANIMALIA	ARTHROPODA	INSECTA	ORTHOPTERA	LENTULIDAE	Usambilla haematogramma	VU	NC
ANIMALIA	ARTHROPODA	INSECTA	ORTHOPTERA	PAMPHAGIDAE	Acrostira euphorbiae	CR	NC
ANIMALIA	ARTHROPODA	INSECTA	ORTHOPTERA	PAMPHAGIDAE	Orchamus kaltenbachi	EN	NC
ANIMALIA	ARTHROPODA	INSECTA	ORTHOPTERA	PAMPHAGIDAE	Paranocarodes chopardi	EN	NC
ANIMALIA	ARTHROPODA	INSECTA	ORTHOPTERA	PHALANGOPSIDAE	Luzara rufipennis	NT	NC
ANIMALIA	ARTHROPODA	INSECTA	ORTHOPTERA	PNEUMOROIDAE	Physophorina livingstonii	EN	NC
ANIMALIA	ARTHROPODA	INSECTA	ORTHOPTERA	PNEUMOROIDAE	Physophorina miranda	EN	NC
ANIMALIA	ARTHROPODA	INSECTA	ORTHOPTERA	PYRGACRIDIDAE	Pyrgacris descampsi	CR	NC
ANIMALIA	ARTHROPODA	INSECTA	ORTHOPTERA	PYRGACRIDIDAE	Pyrgacris relictus	CR	NC
ANIMALIA	ARTHROPODA	INSECTA	ORTHOPTERA	PYRGOMORPHIDAE	Pyrgomorphula serbica	CR	NC
ANIMALIA	ARTHROPODA	INSECTA	ORTHOPTERA	RHAPHIDOPHORIDAE	Rhaphidophora exigua	VU	NC
ANIMALIA	ARTHROPODA	INSECTA	ORTHOPTERA	RHAPHIDOPHORIDAE	Rhaphidophora invalida	VU	NC
ANIMALIA	ARTHROPODA	INSECTA	ORTHOPTERA	TETRIGIDAE	Andriana hancocki	CR	NC
ANIMALIA	ARTHROPODA	INSECTA	ORTHOPTERA	TETRIGIDAE	Andriana intermedia	VU	NC
ANIMALIA	ARTHROPODA	INSECTA	ORTHOPTERA	TETRIGIDAE	Andriana tertia	VU	NC
ANIMALIA	ARTHROPODA	INSECTA	ORTHOPTERA	TETRIGIDAE	Charagotettix longispinis	EN	NC
ANIMALIA	ARTHROPODA	INSECTA	ORTHOPTERA	TETRIGIDAE	Charagotettix lucubensis	EN	NC
ANIMALIA	ARTHROPODA	INSECTA	ORTHOPTERA	TETRIGIDAE	Charagotettix sogai	NT	NC
ANIMALIA	ARTHROPODA	INSECTA	ORTHOPTERA	TETRIGIDAE	Charagotettix stenocnemis	VU	NC
ANIMALIA	ARTHROPODA	INSECTA	ORTHOPTERA	TETRIGIDAE	Cryptotettix fanovana	NT	NC
ANIMALIA	ARTHROPODA	INSECTA	ORTHOPTERA	TETRIGIDAE	Cryptotettix insularis	CR	NC
ANIMALIA	ARTHROPODA	INSECTA	ORTHOPTERA	TETRIGIDAE	Cryptotettix macrophthalmus	EN	NC
ANIMALIA	ARTHROPODA	INSECTA	ORTHOPTERA	TETRIGIDAE	Cryptotettix spinilobus	EN	NC
ANIMALIA	ARTHROPODA	INSECTA	ORTHOPTERA	TETRIGIDAE	Eurybiades cerastes	EN	NC
ANIMALIA	ARTHROPODA	INSECTA	ORTHOPTERA	TETRIGIDAE	Holocerus lucifer	NT	NC
ANIMALIA	ARTHROPODA	INSECTA	ORTHOPTERA	TETRIGIDAE	Hovacris undulata	EN	NC
ANIMALIA	ARTHROPODA	INSECTA	ORTHOPTERA	TETRIGIDAE	Hybotettix camelus	CR	NC
ANIMALIA	ARTHROPODA	INSECTA	ORTHOPTERA	TETRIGIDAE	Hybotettix humeralis	EN	NC
ANIMALIA	ARTHROPODA	INSECTA	ORTHOPTERA	TETRIGIDAE	Isandrus gibbosus	NT	NC
ANIMALIA	ARTHROPODA	INSECTA	ORTHOPTERA	TETRIGIDAE	Lepocranus fuscus	EN	NC
ANIMALIA	ARTHROPODA	INSECTA	ORTHOPTERA	TETRIGIDAE	Microthymochares pullus	CR	NC
ANIMALIA	ARTHROPODA	INSECTA	ORTHOPTERA	TETRIGIDAE	Notocerus cornutus	EN	NC
ANIMALIA	ARTHROPODA	INSECTA	ORTHOPTERA	TETRIGIDAE	Notocerus formidabilis	NT	NC
ANIMALIA	ARTHROPODA	INSECTA	ORTHOPTERA	TETRIGIDAE	Ocytettix latihumerus	NT	NC
ANIMALIA	ARTHROPODA	INSECTA	ORTHOPTERA	TETRIGIDAE	Oxytettix cataphractus	NT	NC
ANIMALIA	ARTHROPODA	INSECTA	ORTHOPTERA	TETRIGIDAE	Oxytettix hastatus	NT	NC
ANIMALIA	ARTHROPODA	INSECTA	ORTHOPTERA	TETRIGIDAE	Oxytettix macrocerus	NT	NC
ANIMALIA	ARTHROPODA	INSECTA	ORTHOPTERA	TETRIGIDAE	Procytettix hova	CR	NC
ANIMALIA	ARTHROPODA	INSECTA	ORTHOPTERA	TETRIGIDAE	Pseudosystolederus follvikae	VU	NC
ANIMALIA	ARTHROPODA	INSECTA	ORTHOPTERA	TETRIGIDAE	Saussurella acuticornis	VU	NC
ANIMALIA	ARTHROPODA	INSECTA	ORTHOPTERA	TETRIGIDAE	Silanotettix baroides	NT	NC
ANIMALIA	ARTHROPODA	INSECTA	ORTHOPTERA	TETRIGIDAE	Silanotettix notangulus	NT	NC
ANIMALIA	ARTHROPODA	INSECTA	ORTHOPTERA	TETRIGIDAE	Tetrix transsylvanica	EN	NC
ANIMALIA	ARTHROPODA	INSECTA	ORTHOPTERA	TETRIGIDAE	Thymochares bolivari	NT	NC
ANIMALIA	ARTHROPODA	INSECTA	ORTHOPTERA	TETRIGIDAE	Thymochares crassipes	NT	NC
ANIMALIA	ARTHROPODA	INSECTA	ORTHOPTERA	TETRIGIDAE	Thymochares delphini	CR	NC
ANIMALIA	ARTHROPODA	INSECTA	ORTHOPTERA	TETRIGIDAE	Thymochares exiguus	NT	NC
ANIMALIA	ARTHROPODA	INSECTA	ORTHOPTERA	TETRIGIDAE	Thymochares frontanguolus	NT	NC
ANIMALIA	ARTHROPODA	INSECTA	ORTHOPTERA	TETRIGIDAE	Thymochares galeatus	NT	NC
ANIMALIA	ARTHROPODA	INSECTA	ORTHOPTERA	TETRIGIDAE	Thymochares modestus	NT	NC
ANIMALIA	ARTHROPODA	INSECTA	ORTHOPTERA	TETRIGIDAE	Thymochares pieraggii	VU	NC
ANIMALIA	ARTHROPODA	INSECTA	ORTHOPTERA	TETRIGIDAE	Thymochares sambavana	NT	NC
ANIMALIA	ARTHROPODA	INSECTA	ORTHOPTERA	TETTIGONIIDAE	Acilacris kristinae	CR	NC
ANIMALIA	ARTHROPODA	INSECTA	ORTHOPTERA	TETTIGONIIDAE	Aerotegmina megaloptera	CR	NC
ANIMALIA	ARTHROPODA	INSECTA	ORTHOPTERA	TETTIGONIIDAE	Aerotegmina shengenae	NT	NC
ANIMALIA	ARTHROPODA	INSECTA	ORTHOPTERA	TETTIGONIIDAE	Aerotegmina taitensis	EN	NC
ANIMALIA	ARTHROPODA	INSECTA	ORTHOPTERA	TETTIGONIIDAE	Afroanthracites usambaricus	VU	NC
ANIMALIA	ARTHROPODA	INSECTA	ORTHOPTERA	TETTIGONIIDAE	Afroanthracites viridis	NT	NC
ANIMALIA	ARTHROPODA	INSECTA	ORTHOPTERA	TETTIGONIIDAE	Afrophisis flagellata	NT	NC
ANIMALIA	ARTHROPODA	INSECTA	ORTHOPTERA	TETTIGONIIDAE	Afrophisis mazumbaiensis	NT	NC
ANIMALIA	ARTHROPODA	INSECTA	ORTHOPTERA	TETTIGONIIDAE	Afrophisis pseudoflagellata	EN	NC
ANIMALIA	ARTHROPODA	INSECTA	ORTHOPTERA	TETTIGONIIDAE	Afrophisis tanzanica	NT	NC
ANIMALIA	ARTHROPODA	INSECTA	ORTHOPTERA	TETTIGONIIDAE	Arytropteris basalis	VU	NC
ANIMALIA	ARTHROPODA	INSECTA	ORTHOPTERA	TETTIGONIIDAE	Arytropteris pondo	CR	NC
ANIMALIA	ARTHROPODA	INSECTA	ORTHOPTERA	TETTIGONIIDAE	Austrodontura castletoni	CR	NC
ANIMALIA	ARTHROPODA	INSECTA	ORTHOPTERA	TETTIGONIIDAE	Dysonia alipes	VU	NC
ANIMALIA	ARTHROPODA	INSECTA	ORTHOPTERA	TETTIGONIIDAE	Grammadera chapadensis	NT	NC
ANIMALIA	ARTHROPODA	INSECTA	ORTHOPTERA	TETTIGONIIDAE	Isophya gulae	CR	NC
ANIMALIA	ARTHROPODA	INSECTA	ORTHOPTERA	TETTIGONIIDAE	Oxyprora flavicornis	NT	NC
ANIMALIA	ARTHROPODA	INSECTA	ORTHOPTERA	TETTIGONIIDAE	Pantecphylus kamerunus	VU	NC
ANIMALIA	ARTHROPODA	INSECTA	ORTHOPTERA	TETTIGONIIDAE	Paradecolya briseferi	CR	NC
ANIMALIA	ARTHROPODA	INSECTA	ORTHOPTERA	TETTIGONIIDAE	Poecilimon tauricus	NT	NC
ANIMALIA	ARTHROPODA	INSECTA	ORTHOPTERA	TETTIGONIIDAE	Pomatonota dregii	VU	NC
ANIMALIA	ARTHROPODA	INSECTA	ORTHOPTERA	TETTIGONIIDAE	Psorodonotus fieberi	NT	NC
ANIMALIA	ARTHROPODA	INSECTA	ORTHOPTERA	TETTIGONIIDAE	Rodriguesiophisis spinifera	CR	NC
ANIMALIA	ARTHROPODA	INSECTA	ORTHOPTERA	TETTIGONIIDAE	Saga campbelli	NT	NC
ANIMALIA	ARTHROPODA	INSECTA	ORTHOPTERA	TETTIGONIIDAE	Stictophaula coco	NT	NC
ANIMALIA	ARTHROPODA	INSECTA	ORTHOPTERA	TETTIGONIIDAE	Xizicus laminatus	EN	NC
ANIMALIA	ARTHROPODA	INSECTA	ORTHOPTERA	THERICLEIDAE	Acanthothericles bicoloripes	CR	NC
ANIMALIA	ARTHROPODA	INSECTA	ORTHOPTERA	TRIGONIDIIDAE	Metioche payendeei	CR	NC
ANIMALIA	ARTHROPODA	INSECTA	PHASMIDA	PHASMATIDAE	Dryococelus australis	CR	NC
ANIMALIA	ARTHROPODA	INSECTA	PHTHIRAPTERA	HAEMATOPINIDAE	Haematopinus oliveri	CR	NC
ANIMALIA	ARTHROPODA	MALACOSTRACA	DECAPODA	ALPHEIDAE	Alpheus cyanoteles	EN	NC
ANIMALIA	ARTHROPODA	MALACOSTRACA	DECAPODA	ALPHEIDAE	Potamalpheops amnicus	EN	NC
ANIMALIA	ARTHROPODA	MALACOSTRACA	DECAPODA	ALPHEIDAE	Potamalpheops haugi	EN	NC
ANIMALIA	ARTHROPODA	MALACOSTRACA	DECAPODA	ATYIDAE	Caridina annandalei	EN	NC
ANIMALIA	ARTHROPODA	MALACOSTRACA	DECAPODA	ATYIDAE	Caridina linduensis	CR	NC
ANIMALIA	ARTHROPODA	MALACOSTRACA	DECAPODA	ATYIDAE	Caridina meridonalis	NT	NC
ANIMALIA	ARTHROPODA	MALACOSTRACA	DECAPODA	ATYIDAE	Caridina profundicola	CR	NC
ANIMALIA	ARTHROPODA	MALACOSTRACA	DECAPODA	ATYIDAE	Caridina spongicola	CR	NC
ANIMALIA	ARTHROPODA	MALACOSTRACA	DECAPODA	ATYIDAE	Caridina trifasciata	VU	NC
ANIMALIA	ARTHROPODA	MALACOSTRACA	DECAPODA	ATYIDAE	Caridina tumida	CR	NC
ANIMALIA	ARTHROPODA	MALACOSTRACA	DECAPODA	ATYIDAE	Lancaris kumariae	CR	NC
ANIMALIA	ARTHROPODA	MALACOSTRACA	DECAPODA	ATYIDAE	Lancaris singhalensis	NT	NC
ANIMALIA	ARTHROPODA	MALACOSTRACA	DECAPODA	CAMBARIDAE	Cambarellus patzcuarensis	EN	NC
ANIMALIA	ARTHROPODA	MALACOSTRACA	DECAPODA	CAMBARIDAE	Cambarellus prolixus	CR	NC
ANIMALIA	ARTHROPODA	MALACOSTRACA	DECAPODA	CAMBARIDAE	Cambarus aculabrum	CR	NC
ANIMALIA	ARTHROPODA	MALACOSTRACA	DECAPODA	CAMBARIDAE	Cambarus clivosus	VU	NC
ANIMALIA	ARTHROPODA	MALACOSTRACA	DECAPODA	CAMBARIDAE	Cambarus elkensis	VU	NC
ANIMALIA	ARTHROPODA	MALACOSTRACA	DECAPODA	CAMBARIDAE	Cambarus setosus	NT	NC
ANIMALIA	ARTHROPODA	MALACOSTRACA	DECAPODA	CAMBARIDAE	Cambarus zophonastes	CR	NC
ANIMALIA	ARTHROPODA	MALACOSTRACA	DECAPODA	CAMBARIDAE	Fallicambarus gordoni	NT	NC
ANIMALIA	ARTHROPODA	MALACOSTRACA	DECAPODA	CAMBARIDAE	Fallicambarus hortoni	CR	NC
ANIMALIA	ARTHROPODA	MALACOSTRACA	DECAPODA	CAMBARIDAE	Orconectes hartfieldi	VU	NC
ANIMALIA	ARTHROPODA	MALACOSTRACA	DECAPODA	CAMBARIDAE	Procambarus catemacoensis	CR	NC
ANIMALIA	ARTHROPODA	MALACOSTRACA	DECAPODA	CAMBARIDAE	Procambarus cuetzalanae	NT	NC
ANIMALIA	ARTHROPODA	MALACOSTRACA	DECAPODA	CAMBARIDAE	Procambarus digueti	EN	NC
ANIMALIA	ARTHROPODA	MALACOSTRACA	DECAPODA	CAMBARIDAE	Procambarus lagniappe	NT	NC
ANIMALIA	ARTHROPODA	MALACOSTRACA	DECAPODA	CAMBARIDAE	Procambarus pictus	NT	NC
ANIMALIA	ARTHROPODA	MALACOSTRACA	DECAPODA	CAMBARIDAE	Procambarus vazquezae	NT	NC
ANIMALIA	ARTHROPODA	MALACOSTRACA	DECAPODA	GECARCINUCIDAE	Ceylonthelphusa alpina	EN	NC
ANIMALIA	ARTHROPODA	MALACOSTRACA	DECAPODA	GECARCINUCIDAE	Ceylonthelphusa armata	EN	NC
ANIMALIA	ARTHROPODA	MALACOSTRACA	DECAPODA	GECARCINUCIDAE	Ceylonthelphusa callista	CR	NC
ANIMALIA	ARTHROPODA	MALACOSTRACA	DECAPODA	GECARCINUCIDAE	Ceylonthelphusa cavatrix	EN	NC
ANIMALIA	ARTHROPODA	MALACOSTRACA	DECAPODA	GECARCINUCIDAE	Ceylonthelphusa diva	EN	NC
ANIMALIA	ARTHROPODA	MALACOSTRACA	DECAPODA	GECARCINUCIDAE	Ceylonthelphusa durrelli	CR	NC
ANIMALIA	ARTHROPODA	MALACOSTRACA	DECAPODA	GECARCINUCIDAE	Ceylonthelphusa kandambyi	NT	NC
ANIMALIA	ARTHROPODA	MALACOSTRACA	DECAPODA	GECARCINUCIDAE	Ceylonthelphusa kotagama	CR	NC
ANIMALIA	ARTHROPODA	MALACOSTRACA	DECAPODA	GECARCINUCIDAE	Ceylonthelphusa nana	CR	NC
ANIMALIA	ARTHROPODA	MALACOSTRACA	DECAPODA	GECARCINUCIDAE	Ceylonthelphusa orthos	CR	NC
ANIMALIA	ARTHROPODA	MALACOSTRACA	DECAPODA	GECARCINUCIDAE	Ceylonthelphusa sanguinea	CR	NC
ANIMALIA	ARTHROPODA	MALACOSTRACA	DECAPODA	GECARCINUCIDAE	Ceylonthelphusa savitriae	CR	NC
ANIMALIA	ARTHROPODA	MALACOSTRACA	DECAPODA	GECARCINUCIDAE	Ceylonthelphusa venusta	NT	NC
ANIMALIA	ARTHROPODA	MALACOSTRACA	DECAPODA	GECARCINUCIDAE	Clinothelphusa kakoota	CR	NC
ANIMALIA	ARTHROPODA	MALACOSTRACA	DECAPODA	GECARCINUCIDAE	Heterothelphusa fatum	VU	NC
ANIMALIA	ARTHROPODA	MALACOSTRACA	DECAPODA	GECARCINUCIDAE	Irmengardia johnsoni	VU	NC
ANIMALIA	ARTHROPODA	MALACOSTRACA	DECAPODA	GECARCINUCIDAE	Lepidothelphusa cognetti	EN	NC
ANIMALIA	ARTHROPODA	MALACOSTRACA	DECAPODA	GECARCINUCIDAE	Mahatha helaya	CR	NC
ANIMALIA	ARTHROPODA	MALACOSTRACA	DECAPODA	GECARCINUCIDAE	Mahatha iora	CR	NC
ANIMALIA	ARTHROPODA	MALACOSTRACA	DECAPODA	GECARCINUCIDAE	Mahatha lacuna	CR	NC
ANIMALIA	ARTHROPODA	MALACOSTRACA	DECAPODA	GECARCINUCIDAE	Mahatha regina	CR	NC
ANIMALIA	ARTHROPODA	MALACOSTRACA	DECAPODA	GECARCINUCIDAE	Mainitia mainitensis	VU	NC
ANIMALIA	ARTHROPODA	MALACOSTRACA	DECAPODA	GECARCINUCIDAE	Oziothelphusa dakuna	EN	NC
ANIMALIA	ARTHROPODA	MALACOSTRACA	DECAPODA	GECARCINUCIDAE	Oziothelphusa gallicola	EN	NC
ANIMALIA	ARTHROPODA	MALACOSTRACA	DECAPODA	GECARCINUCIDAE	Oziothelphusa hippocastanum	VU	NC
ANIMALIA	ARTHROPODA	MALACOSTRACA	DECAPODA	GECARCINUCIDAE	Oziothelphusa intuta	CR	NC
ANIMALIA	ARTHROPODA	MALACOSTRACA	DECAPODA	GECARCINUCIDAE	Oziothelphusa kodagoda	CR	NC
ANIMALIA	ARTHROPODA	MALACOSTRACA	DECAPODA	GECARCINUCIDAE	Oziothelphusa populosa	EN	NC
ANIMALIA	ARTHROPODA	MALACOSTRACA	DECAPODA	GECARCINUCIDAE	Parathelphusa batamensis	EN	NC
ANIMALIA	ARTHROPODA	MALACOSTRACA	DECAPODA	GECARCINUCIDAE	Pastilla dacuna	EN	NC
ANIMALIA	ARTHROPODA	MALACOSTRACA	DECAPODA	GECARCINUCIDAE	Perbrinckia cracens	CR	NC
ANIMALIA	ARTHROPODA	MALACOSTRACA	DECAPODA	GECARCINUCIDAE	Perbrinckia enodis	CR	NC
ANIMALIA	ARTHROPODA	MALACOSTRACA	DECAPODA	GECARCINUCIDAE	Perbrinckia fido	CR	NC
ANIMALIA	ARTHROPODA	MALACOSTRACA	DECAPODA	GECARCINUCIDAE	Perbrinckia morayensis	CR	NC
ANIMALIA	ARTHROPODA	MALACOSTRACA	DECAPODA	GECARCINUCIDAE	Perbrinckia punctata	CR	NC
ANIMALIA	ARTHROPODA	MALACOSTRACA	DECAPODA	GECARCINUCIDAE	Perbrinckia quadratus	CR	NC
ANIMALIA	ARTHROPODA	MALACOSTRACA	DECAPODA	GECARCINUCIDAE	Perbrinckia rosae	CR	NC
ANIMALIA	ARTHROPODA	MALACOSTRACA	DECAPODA	GECARCINUCIDAE	Spiralothelphusa fernandoi	EN	NC
ANIMALIA	ARTHROPODA	MALACOSTRACA	DECAPODA	GECARCINUCIDAE	Spiralothelphusa parvula	EN	NC
ANIMALIA	ARTHROPODA	MALACOSTRACA	DECAPODA	PALAEMONIDAE	Macrobrachium hirtimanus	EN	NC
ANIMALIA	ARTHROPODA	MALACOSTRACA	DECAPODA	PALAEMONIDAE	Macrobrachium naso	EN	NC
ANIMALIA	ARTHROPODA	MALACOSTRACA	DECAPODA	PALINURIDAE	Palinurus charlestoni	NT	NC
ANIMALIA	ARTHROPODA	MALACOSTRACA	DECAPODA	PARASTACIDAE	Astacoides betsileoensis	VU	NC
ANIMALIA	ARTHROPODA	MALACOSTRACA	DECAPODA	PARASTACIDAE	Astacoides caldwelli	VU	NC
ANIMALIA	ARTHROPODA	MALACOSTRACA	DECAPODA	PARASTACIDAE	Astacoides crosnieri	VU	NC
ANIMALIA	ARTHROPODA	MALACOSTRACA	DECAPODA	PARASTACIDAE	Astacoides hobbsi	VU	NC
ANIMALIA	ARTHROPODA	MALACOSTRACA	DECAPODA	PARASTACIDAE	Astacopsis gouldi	EN	NC
ANIMALIA	ARTHROPODA	MALACOSTRACA	DECAPODA	PARASTACIDAE	Cherax leckii	CR	NC
ANIMALIA	ARTHROPODA	MALACOSTRACA	DECAPODA	PARASTACIDAE	Cherax pallidus	EN	NC
ANIMALIA	ARTHROPODA	MALACOSTRACA	DECAPODA	PARASTACIDAE	Cherax papuanus	VU	NC
ANIMALIA	ARTHROPODA	MALACOSTRACA	DECAPODA	PARASTACIDAE	Cherax tenuimanus	CR	NC
ANIMALIA	ARTHROPODA	MALACOSTRACA	DECAPODA	PARASTACIDAE	Engaeus granulatus	CR	NC
ANIMALIA	ARTHROPODA	MALACOSTRACA	DECAPODA	PARASTACIDAE	Engaeus mallacoota	CR	NC
ANIMALIA	ARTHROPODA	MALACOSTRACA	DECAPODA	PARASTACIDAE	Engaeus orramakunna	NT	NC
ANIMALIA	ARTHROPODA	MALACOSTRACA	DECAPODA	PARASTACIDAE	Engaeus phyllocercus	EN	NC
ANIMALIA	ARTHROPODA	MALACOSTRACA	DECAPODA	PARASTACIDAE	Engaeus rostrogaleatus	VU	NC
ANIMALIA	ARTHROPODA	MALACOSTRACA	DECAPODA	PARASTACIDAE	Engaeus spinicaudatus	CR	NC
ANIMALIA	ARTHROPODA	MALACOSTRACA	DECAPODA	PARASTACIDAE	Euastacus balanesis	EN	NC
ANIMALIA	ARTHROPODA	MALACOSTRACA	DECAPODA	PARASTACIDAE	Euastacus bidawalis	EN	NC
ANIMALIA	ARTHROPODA	MALACOSTRACA	DECAPODA	PARASTACIDAE	Euastacus bindal	CR	NC
ANIMALIA	ARTHROPODA	MALACOSTRACA	DECAPODA	PARASTACIDAE	Euastacus bispinosus	VU	NC
ANIMALIA	ARTHROPODA	MALACOSTRACA	DECAPODA	PARASTACIDAE	Euastacus brachythorax	EN	NC
ANIMALIA	ARTHROPODA	MALACOSTRACA	DECAPODA	PARASTACIDAE	Euastacus clarkae	EN	NC
ANIMALIA	ARTHROPODA	MALACOSTRACA	DECAPODA	PARASTACIDAE	Euastacus crassus	EN	NC
ANIMALIA	ARTHROPODA	MALACOSTRACA	DECAPODA	PARASTACIDAE	Euastacus dalagarbe	CR	NC
ANIMALIA	ARTHROPODA	MALACOSTRACA	DECAPODA	PARASTACIDAE	Euastacus dharawalus	CR	NC
ANIMALIA	ARTHROPODA	MALACOSTRACA	DECAPODA	PARASTACIDAE	Euastacus diversus	EN	NC
ANIMALIA	ARTHROPODA	MALACOSTRACA	DECAPODA	PARASTACIDAE	Euastacus eungella	CR	NC
ANIMALIA	ARTHROPODA	MALACOSTRACA	DECAPODA	PARASTACIDAE	Euastacus fleckeri	EN	NC
ANIMALIA	ARTHROPODA	MALACOSTRACA	DECAPODA	PARASTACIDAE	Euastacus gamilaroi	CR	NC
ANIMALIA	ARTHROPODA	MALACOSTRACA	DECAPODA	PARASTACIDAE	Euastacus gumar	EN	NC
ANIMALIA	ARTHROPODA	MALACOSTRACA	DECAPODA	PARASTACIDAE	Euastacus hystricosus	EN	NC
ANIMALIA	ARTHROPODA	MALACOSTRACA	DECAPODA	PARASTACIDAE	Euastacus maidae	CR	NC
ANIMALIA	ARTHROPODA	MALACOSTRACA	DECAPODA	PARASTACIDAE	Euastacus neodiversus	EN	NC
ANIMALIA	ARTHROPODA	MALACOSTRACA	DECAPODA	PARASTACIDAE	Euastacus pilosus	EN	NC
ANIMALIA	ARTHROPODA	MALACOSTRACA	DECAPODA	PARASTACIDAE	Euastacus polysetosus	EN	NC
ANIMALIA	ARTHROPODA	MALACOSTRACA	DECAPODA	PARASTACIDAE	Euastacus robertsi	CR	NC
ANIMALIA	ARTHROPODA	MALACOSTRACA	DECAPODA	PARASTACIDAE	Euastacus setosus	CR	NC
ANIMALIA	ARTHROPODA	MALACOSTRACA	DECAPODA	PARASTACIDAE	Euastacus simplex	VU	NC
ANIMALIA	ARTHROPODA	MALACOSTRACA	DECAPODA	PARASTACIDAE	Euastacus spinichelatus	EN	NC
ANIMALIA	ARTHROPODA	MALACOSTRACA	DECAPODA	PARASTACIDAE	Euastacus sulcatus	VU	NC
ANIMALIA	ARTHROPODA	MALACOSTRACA	DECAPODA	PARASTACIDAE	Euastacus suttoni	VU	NC
ANIMALIA	ARTHROPODA	MALACOSTRACA	DECAPODA	PARASTACIDAE	Euastacus urospinosus	EN	NC
ANIMALIA	ARTHROPODA	MALACOSTRACA	DECAPODA	PARASTACIDAE	Euastacus wiowuru	NT	NC
ANIMALIA	ARTHROPODA	MALACOSTRACA	DECAPODA	PARASTACIDAE	Euastacus yarreansis	VU	NC
ANIMALIA	ARTHROPODA	MALACOSTRACA	DECAPODA	PARASTACIDAE	Euastacus yigara	CR	NC
ANIMALIA	ARTHROPODA	MALACOSTRACA	DECAPODA	PARASTACIDAE	Ombrastacoides asperrimanus	NT	NC
ANIMALIA	ARTHROPODA	MALACOSTRACA	DECAPODA	PARASTACIDAE	Ombrastacoides denisoni	CR	NC
ANIMALIA	ARTHROPODA	MALACOSTRACA	DECAPODA	PARASTACIDAE	Ombrastacoides dissitus	NT	NC
ANIMALIA	ARTHROPODA	MALACOSTRACA	DECAPODA	PARASTACIDAE	Ombrastacoides pulcher	VU	NC
ANIMALIA	ARTHROPODA	MALACOSTRACA	DECAPODA	POTAMIDAE	Doimon doisutep	EN	NC
ANIMALIA	ARTHROPODA	MALACOSTRACA	DECAPODA	POTAMIDAE	Indochinamon cua	VU	NC
ANIMALIA	ARTHROPODA	MALACOSTRACA	DECAPODA	POTAMIDAE	Indochinamon dangi	VU	NC
ANIMALIA	ARTHROPODA	MALACOSTRACA	DECAPODA	POTAMIDAE	Indochinamon villosum	EN	NC
ANIMALIA	ARTHROPODA	MALACOSTRACA	DECAPODA	POTAMIDAE	Johora singaporensis	CR	NC
ANIMALIA	ARTHROPODA	MALACOSTRACA	DECAPODA	POTAMIDAE	Nemoron nomas	VU	NC
ANIMALIA	ARTHROPODA	MALACOSTRACA	DECAPODA	POTAMIDAE	Potamon fluviatile	NT	NC
ANIMALIA	ARTHROPODA	MALACOSTRACA	DECAPODA	POTAMIDAE	Potamon ibericum	NT	NC
ANIMALIA	ARTHROPODA	MALACOSTRACA	DECAPODA	POTAMONAUTIDAE	Afrithelphusa monodosa	EN	NC
ANIMALIA	ARTHROPODA	MALACOSTRACA	DECAPODA	POTAMONAUTIDAE	Deckenia imitatrix	NT	NC
ANIMALIA	ARTHROPODA	MALACOSTRACA	DECAPODA	POTAMONAUTIDAE	Deckenia mitis	NT	NC
ANIMALIA	ARTHROPODA	MALACOSTRACA	DECAPODA	POTAMONAUTIDAE	Globonautes macropus	EN	NC
ANIMALIA	ARTHROPODA	MALACOSTRACA	DECAPODA	POTAMONAUTIDAE	Liberonautes grandbassa	CR	NC
ANIMALIA	ARTHROPODA	MALACOSTRACA	DECAPODA	POTAMONAUTIDAE	Liberonautes lugbe	CR	NC
ANIMALIA	ARTHROPODA	MALACOSTRACA	DECAPODA	POTAMONAUTIDAE	Liberonautes nanoides	EN	NC
ANIMALIA	ARTHROPODA	MALACOSTRACA	DECAPODA	POTAMONAUTIDAE	Liberonautes nimba	VU	NC
ANIMALIA	ARTHROPODA	MALACOSTRACA	DECAPODA	POTAMONAUTIDAE	Liberonautes rubigimanus	EN	NC
ANIMALIA	ARTHROPODA	MALACOSTRACA	DECAPODA	POTAMONAUTIDAE	Potamonautes raybouldi	VU	NC
ANIMALIA	ARTHROPODA	MALACOSTRACA	DECAPODA	POTAMONAUTIDAE	Potamonautes reidi	VU	NC
ANIMALIA	ARTHROPODA	MALACOSTRACA	DECAPODA	POTAMONAUTIDAE	Potamonautes triangulus	VU	NC
ANIMALIA	ARTHROPODA	MALACOSTRACA	DECAPODA	POTAMONAUTIDAE	Potamonautes xiphoidus	VU	NC
ANIMALIA	ARTHROPODA	MALACOSTRACA	DECAPODA	POTAMONAUTIDAE	Potamonemus sachsi	VU	NC
ANIMALIA	ARTHROPODA	MEROSTOMATA	XIPHOSURA	LIMULIDAE	Tachypleus tridentatus	EN	NC
ANIMALIA	CHORDATA	ACTINOPTERYGII	ACIPENSERIFORMES	ACIPENSERIDAE	Acipenser brevirostrum	VU	I
ANIMALIA	CHORDATA	ACTINOPTERYGII	ACIPENSERIFORMES	ACIPENSERIDAE	Acipenser medirostris	NT	II
ANIMALIA	CHORDATA	ACTINOPTERYGII	ACIPENSERIFORMES	ACIPENSERIDAE	Acipenser naccarii	CR	II
ANIMALIA	CHORDATA	ACTINOPTERYGII	ACIPENSERIFORMES	ACIPENSERIDAE	Acipenser oxyrinchus	NT	II
ANIMALIA	CHORDATA	ACTINOPTERYGII	ACIPENSERIFORMES	ACIPENSERIDAE	Acipenser sturio	CR	I
ANIMALIA	CHORDATA	ACTINOPTERYGII	ACIPENSERIFORMES	ACIPENSERIDAE	Pseudoscaphirhynchus hermanni	CR	II
ANIMALIA	CHORDATA	ACTINOPTERYGII	ACIPENSERIFORMES	ACIPENSERIDAE	Pseudoscaphirhynchus kaufmanni	CR	II
ANIMALIA	CHORDATA	ACTINOPTERYGII	ACIPENSERIFORMES	ACIPENSERIDAE	Scaphirhynchus albus	EN	II
ANIMALIA	CHORDATA	ACTINOPTERYGII	ACIPENSERIFORMES	ACIPENSERIDAE	Scaphirhynchus platorynchus	VU	II
ANIMALIA	CHORDATA	ACTINOPTERYGII	ACIPENSERIFORMES	ACIPENSERIDAE	Scaphirhynchus suttkusi	CR	II
ANIMALIA	CHORDATA	ACTINOPTERYGII	ACIPENSERIFORMES	POLYODONTIDAE	Polyodon spathula	VU	II
ANIMALIA	CHORDATA	ACTINOPTERYGII	ACIPENSERIFORMES	POLYODONTIDAE	Psephurus gladius	CR	II
ANIMALIA	CHORDATA	ACTINOPTERYGII	ALBULIFORMES	ALBULIDAE	Albula glossodonta	VU	NC
ANIMALIA	CHORDATA	ACTINOPTERYGII	ALBULIFORMES	ALBULIDAE	Albula vulpes	NT	NC
ANIMALIA	CHORDATA	ACTINOPTERYGII	ANGUILLIFORMES	ANGUILLIDAE	Anguilla borneensis	VU	NC
ANIMALIA	CHORDATA	ACTINOPTERYGII	ANGUILLIFORMES	OPHICHTHIDAE	Pisodonophis daspilotus	NT	NC
ANIMALIA	CHORDATA	ACTINOPTERYGII	ATHERINIFORMES	ATHERINIDAE	Paratherina cyanea	NT	NC
ANIMALIA	CHORDATA	ACTINOPTERYGII	ATHERINIFORMES	ATHERINIDAE	Paratherina striata	NT	NC
ANIMALIA	CHORDATA	ACTINOPTERYGII	ATHERINIFORMES	ATHERINIDAE	Paratherina wolterecki	NT	NC
ANIMALIA	CHORDATA	ACTINOPTERYGII	ATHERINIFORMES	ATHERINIDAE	Teramulus waterloti	EN	NC
ANIMALIA	CHORDATA	ACTINOPTERYGII	ATHERINIFORMES	ATHERINIDAE	Tominanga aurea	NT	NC
ANIMALIA	CHORDATA	ACTINOPTERYGII	ATHERINIFORMES	ATHERINIDAE	Tominanga sanguicauda	NT	NC
ANIMALIA	CHORDATA	ACTINOPTERYGII	ATHERINIFORMES	ATHERINOPSIDAE	Chirostoma attenuatum	EN	NC
ANIMALIA	CHORDATA	ACTINOPTERYGII	ATHERINIFORMES	ATHERINOPSIDAE	Chirostoma chapalae	VU	NC
ANIMALIA	CHORDATA	ACTINOPTERYGII	ATHERINIFORMES	ATHERINOPSIDAE	Chirostoma estor	EN	NC
ANIMALIA	CHORDATA	ACTINOPTERYGII	ATHERINIFORMES	ATHERINOPSIDAE	Chirostoma humboldtianum	VU	NC
ANIMALIA	CHORDATA	ACTINOPTERYGII	ATHERINIFORMES	ATHERINOPSIDAE	Chirostoma patzcuaro	CR	NC
ANIMALIA	CHORDATA	ACTINOPTERYGII	ATHERINIFORMES	ATHERINOPSIDAE	Chirostoma riojai	CR	NC
ANIMALIA	CHORDATA	ACTINOPTERYGII	ATHERINIFORMES	ATHERINOPSIDAE	Colpichthys regis	NT	NC
ANIMALIA	CHORDATA	ACTINOPTERYGII	ATHERINIFORMES	ATHERINOPSIDAE	Leuresthes sardina	NT	NC
ANIMALIA	CHORDATA	ACTINOPTERYGII	ATHERINIFORMES	BEDOTIIDAE	Bedotia albomarginata	EN	NC
ANIMALIA	CHORDATA	ACTINOPTERYGII	ATHERINIFORMES	BEDOTIIDAE	Bedotia alveyi	NT	NC
ANIMALIA	CHORDATA	ACTINOPTERYGII	ATHERINIFORMES	BEDOTIIDAE	Bedotia geayi	EN	NC
ANIMALIA	CHORDATA	ACTINOPTERYGII	ATHERINIFORMES	BEDOTIIDAE	Bedotia leucopteron	EN	NC
ANIMALIA	CHORDATA	ACTINOPTERYGII	ATHERINIFORMES	BEDOTIIDAE	Bedotia longianalis	EN	NC
ANIMALIA	CHORDATA	ACTINOPTERYGII	ATHERINIFORMES	BEDOTIIDAE	Bedotia madagascariensis	EN	NC
ANIMALIA	CHORDATA	ACTINOPTERYGII	ATHERINIFORMES	BEDOTIIDAE	Bedotia marojejy	EN	NC
ANIMALIA	CHORDATA	ACTINOPTERYGII	ATHERINIFORMES	BEDOTIIDAE	Bedotia masoala	VU	NC
ANIMALIA	CHORDATA	ACTINOPTERYGII	ATHERINIFORMES	BEDOTIIDAE	Bedotia sp. nov. 'Ankavia-Ankavanana'	VU	NC
ANIMALIA	CHORDATA	ACTINOPTERYGII	ATHERINIFORMES	BEDOTIIDAE	Bedotia sp. nov. 'Betampona'	VU	NC
ANIMALIA	CHORDATA	ACTINOPTERYGII	ATHERINIFORMES	BEDOTIIDAE	Bedotia sp. nov. 'Lazana'	VU	NC
ANIMALIA	CHORDATA	ACTINOPTERYGII	ATHERINIFORMES	BEDOTIIDAE	Bedotia sp. nov. 'Manombo'	CR	NC
ANIMALIA	CHORDATA	ACTINOPTERYGII	ATHERINIFORMES	BEDOTIIDAE	Bedotia sp. nov. 'Namorona'	VU	NC
ANIMALIA	CHORDATA	ACTINOPTERYGII	ATHERINIFORMES	BEDOTIIDAE	Bedotia sp. nov. 'Sambava'	CR	NC
ANIMALIA	CHORDATA	ACTINOPTERYGII	ATHERINIFORMES	BEDOTIIDAE	Bedotia sp. nov. 'Vevembe'	CR	NC
ANIMALIA	CHORDATA	ACTINOPTERYGII	ATHERINIFORMES	BEDOTIIDAE	Bedotia tricolor	CR	NC
ANIMALIA	CHORDATA	ACTINOPTERYGII	ATHERINIFORMES	BEDOTIIDAE	Rheocles alaotrensis	EN	NC
ANIMALIA	CHORDATA	ACTINOPTERYGII	ATHERINIFORMES	BEDOTIIDAE	Rheocles derhami	CR	NC
ANIMALIA	CHORDATA	ACTINOPTERYGII	ATHERINIFORMES	BEDOTIIDAE	Rheocles lateralis	CR	NC
ANIMALIA	CHORDATA	ACTINOPTERYGII	ATHERINIFORMES	BEDOTIIDAE	Rheocles vatosoa	EN	NC
ANIMALIA	CHORDATA	ACTINOPTERYGII	ATHERINIFORMES	BEDOTIIDAE	Rheocles wrightae	EN	NC
ANIMALIA	CHORDATA	ACTINOPTERYGII	ATHERINIFORMES	MELANOTAENIIDAE	Cairnsichthys bitaeniatus	CR	NC
ANIMALIA	CHORDATA	ACTINOPTERYGII	ATHERINIFORMES	MELANOTAENIIDAE	Chilatherina bleheri	VU	NC
ANIMALIA	CHORDATA	ACTINOPTERYGII	ATHERINIFORMES	PHALLOSTETHIDAE	Neostethus thessa	EN	NC
ANIMALIA	CHORDATA	ACTINOPTERYGII	ATHERINIFORMES	PSEUDOMUGILIDAE	Pseudomugil connieae	VU	NC
ANIMALIA	CHORDATA	ACTINOPTERYGII	ATHERINIFORMES	TELMATHERINIDAE	Telmatherina bonti	EN	NC
ANIMALIA	CHORDATA	ACTINOPTERYGII	ATHERINIFORMES	TELMATHERINIDAE	Telmatherina celebensis	NT	NC
ANIMALIA	CHORDATA	ACTINOPTERYGII	BATRACHOIDIFORMES	BATRACHOIDIDAE	Sanopus astrifer	VU	NC
ANIMALIA	CHORDATA	ACTINOPTERYGII	BATRACHOIDIFORMES	BATRACHOIDIDAE	Sanopus splendidus	EN	NC
ANIMALIA	CHORDATA	ACTINOPTERYGII	BATRACHOIDIFORMES	BATRACHOIDIDAE	Thalassophryne uranoscopus	VU	NC
ANIMALIA	CHORDATA	ACTINOPTERYGII	BELONIFORMES	ADRIANICHTHYIDAE	Adrianichthys kruyti	CR	NC
ANIMALIA	CHORDATA	ACTINOPTERYGII	BELONIFORMES	ADRIANICHTHYIDAE	Adrianichthys roseni	CR	NC
ANIMALIA	CHORDATA	ACTINOPTERYGII	BELONIFORMES	ADRIANICHTHYIDAE	Oryzias hadiatyae	VU	NC
ANIMALIA	CHORDATA	ACTINOPTERYGII	BELONIFORMES	ADRIANICHTHYIDAE	Oryzias nebulosus	NT	NC
ANIMALIA	CHORDATA	ACTINOPTERYGII	BELONIFORMES	ADRIANICHTHYIDAE	Oryzias nigrimas	NT	NC
ANIMALIA	CHORDATA	ACTINOPTERYGII	BELONIFORMES	ADRIANICHTHYIDAE	Oryzias orthognathus	NT	NC
ANIMALIA	CHORDATA	ACTINOPTERYGII	BELONIFORMES	ADRIANICHTHYIDAE	Xenopoecilus poptae	EN	NC
ANIMALIA	CHORDATA	ACTINOPTERYGII	BELONIFORMES	HEMIRAMPHIDAE	Hyporhamphus xanthopterus	VU	NC
ANIMALIA	CHORDATA	ACTINOPTERYGII	BELONIFORMES	HEMIRAMPHIDAE	Nomorhamphus celebensis	EN	NC
ANIMALIA	CHORDATA	ACTINOPTERYGII	BELONIFORMES	HEMIRAMPHIDAE	Nomorhamphus towoetii	VU	NC
ANIMALIA	CHORDATA	ACTINOPTERYGII	CHARACIFORMES	ALESTIDAE	Alestopetersius nigropterus	EN	NC
ANIMALIA	CHORDATA	ACTINOPTERYGII	CHARACIFORMES	ALESTIDAE	Arnoldichthys spilopterus	VU	NC
ANIMALIA	CHORDATA	ACTINOPTERYGII	CHARACIFORMES	ALESTIDAE	Brycinus bartoni	EN	NC
ANIMALIA	CHORDATA	ACTINOPTERYGII	CHARACIFORMES	ALESTIDAE	Brycinus brevis	VU	NC
ANIMALIA	CHORDATA	ACTINOPTERYGII	CHARACIFORMES	ALESTIDAE	Brycinus carolinae	VU	NC
ANIMALIA	CHORDATA	ACTINOPTERYGII	CHARACIFORMES	ALESTIDAE	Brycinus derhami	VU	NC
ANIMALIA	CHORDATA	ACTINOPTERYGII	CHARACIFORMES	ALESTIDAE	Clupeocharax schoutedeni	VU	NC
ANIMALIA	CHORDATA	ACTINOPTERYGII	CHARACIFORMES	ALESTIDAE	Ladigesia roloffi	EN	NC
ANIMALIA	CHORDATA	ACTINOPTERYGII	CHARACIFORMES	ALESTIDAE	Lepidarchus adonis	VU	NC
ANIMALIA	CHORDATA	ACTINOPTERYGII	CHARACIFORMES	ALESTIDAE	Micralestes comoensis	VU	NC
ANIMALIA	CHORDATA	ACTINOPTERYGII	CHARACIFORMES	ALESTIDAE	Rhabdalestes leleupi	CR	NC
ANIMALIA	CHORDATA	ACTINOPTERYGII	CHARACIFORMES	ANOSTOMIDAE	Leporinus muyscorum	VU	NC
ANIMALIA	CHORDATA	ACTINOPTERYGII	CHARACIFORMES	BRYCONIDAE	Brycon alburnus	NT	NC
ANIMALIA	CHORDATA	ACTINOPTERYGII	CHARACIFORMES	BRYCONIDAE	Brycon moorei	VU	NC
ANIMALIA	CHORDATA	ACTINOPTERYGII	CHARACIFORMES	BRYCONIDAE	Brycon orthotaenia	VU	NC
ANIMALIA	CHORDATA	ACTINOPTERYGII	CHARACIFORMES	BRYCONIDAE	Brycon posadae	NT	NC
ANIMALIA	CHORDATA	ACTINOPTERYGII	CHARACIFORMES	CHARACIDAE	Astyanax cordovae	VU	NC
ANIMALIA	CHORDATA	ACTINOPTERYGII	CHARACIFORMES	CHARACIDAE	Creagrutus veruina	NT	NC
ANIMALIA	CHORDATA	ACTINOPTERYGII	CHARACIFORMES	CHARACIDAE	Cynopotamus magdalenae	NT	NC
ANIMALIA	CHORDATA	ACTINOPTERYGII	CHARACIFORMES	CHARACIDAE	Oligosarcus schindleri	EN	NC
ANIMALIA	CHORDATA	ACTINOPTERYGII	CHARACIFORMES	CITHARINIDAE	Citharinus eburneensis	NT	NC
ANIMALIA	CHORDATA	ACTINOPTERYGII	CHARACIFORMES	CURIMATIDAE	Curimata mivartii	NT	NC
ANIMALIA	CHORDATA	ACTINOPTERYGII	CHARACIFORMES	CURIMATIDAE	Pseudocurimata patiae	EN	NC
ANIMALIA	CHORDATA	ACTINOPTERYGII	CHARACIFORMES	DISTICHODONTIDAE	Distichodus petersii	VU	NC
ANIMALIA	CHORDATA	ACTINOPTERYGII	CHARACIFORMES	DISTICHODONTIDAE	Ichthyborus quadrilineatus	NT	NC
ANIMALIA	CHORDATA	ACTINOPTERYGII	CHARACIFORMES	DISTICHODONTIDAE	Nannocharax altus	EN	NC
ANIMALIA	CHORDATA	ACTINOPTERYGII	CHARACIFORMES	DISTICHODONTIDAE	Neolebias axelrodi	EN	NC
ANIMALIA	CHORDATA	ACTINOPTERYGII	CHARACIFORMES	DISTICHODONTIDAE	Neolebias kerguennae	EN	NC
ANIMALIA	CHORDATA	ACTINOPTERYGII	CHARACIFORMES	PROCHILODONTIDAE	Ichthyoelephas longirostris	VU	NC
ANIMALIA	CHORDATA	ACTINOPTERYGII	CLUPEIFORMES	CLUPEIDAE	Alosa immaculata	VU	NC
ANIMALIA	CHORDATA	ACTINOPTERYGII	CLUPEIFORMES	CLUPEIDAE	Alosa macedonica	VU	NC
ANIMALIA	CHORDATA	ACTINOPTERYGII	CLUPEIFORMES	CLUPEIDAE	Alosa vistonica	CR	NC
ANIMALIA	CHORDATA	ACTINOPTERYGII	CLUPEIFORMES	CLUPEIDAE	Alosa volgensis	EN	NC
ANIMALIA	CHORDATA	ACTINOPTERYGII	CLUPEIFORMES	CLUPEIDAE	Microthrissa minuta	VU	NC
ANIMALIA	CHORDATA	ACTINOPTERYGII	CLUPEIFORMES	CLUPEIDAE	Nannothrissa stewarti	EN	NC
ANIMALIA	CHORDATA	ACTINOPTERYGII	CLUPEIFORMES	CLUPEIDAE	Poecilothrissa moeruensis	VU	NC
ANIMALIA	CHORDATA	ACTINOPTERYGII	CLUPEIFORMES	CLUPEIDAE	Sardinella maderensis	VU	NC
ANIMALIA	CHORDATA	ACTINOPTERYGII	CLUPEIFORMES	CLUPEIDAE	Sardinella tawilis	EN	NC
ANIMALIA	CHORDATA	ACTINOPTERYGII	CLUPEIFORMES	CLUPEIDAE	Sauvagella robusta	EN	NC
ANIMALIA	CHORDATA	ACTINOPTERYGII	CLUPEIFORMES	CLUPEIDAE	Tenualosa thibaudeaui	VU	NC
ANIMALIA	CHORDATA	ACTINOPTERYGII	CLUPEIFORMES	ENGRAULIDAE	Anchoa choerostoma	EN	NC
ANIMALIA	CHORDATA	ACTINOPTERYGII	CLUPEIFORMES	ENGRAULIDAE	Coilia mystus	EN	NC
ANIMALIA	CHORDATA	ACTINOPTERYGII	CLUPEIFORMES	ENGRAULIDAE	Coilia nasus	EN	NC
ANIMALIA	CHORDATA	ACTINOPTERYGII	CLUPEIFORMES	ENGRAULIDAE	Engraulis anchoita	NT	NC
ANIMALIA	CHORDATA	ACTINOPTERYGII	CYPRINIFORMES	BALITORIDAE	Aborichthys garoensis	VU	NC
ANIMALIA	CHORDATA	ACTINOPTERYGII	CYPRINIFORMES	BALITORIDAE	Balitoropsis ophiolepis	VU	NC
ANIMALIA	CHORDATA	ACTINOPTERYGII	CYPRINIFORMES	BALITORIDAE	Gastromyzon cornusaccus	NT	NC
ANIMALIA	CHORDATA	ACTINOPTERYGII	CYPRINIFORMES	BALITORIDAE	Gastromyzon crenastus	VU	NC
ANIMALIA	CHORDATA	ACTINOPTERYGII	CYPRINIFORMES	BALITORIDAE	Hemimyzon confluens	VU	NC
ANIMALIA	CHORDATA	ACTINOPTERYGII	CYPRINIFORMES	BALITORIDAE	Homaloptera ocellata	VU	NC
ANIMALIA	CHORDATA	ACTINOPTERYGII	CYPRINIFORMES	BALITORIDAE	Homalopteroides wassinkii	VU	NC
ANIMALIA	CHORDATA	ACTINOPTERYGII	CYPRINIFORMES	BALITORIDAE	Nemacheilus banar	VU	NC
ANIMALIA	CHORDATA	ACTINOPTERYGII	CYPRINIFORMES	BALITORIDAE	Nemacheilus papillosus	VU	NC
ANIMALIA	CHORDATA	ACTINOPTERYGII	CYPRINIFORMES	BALITORIDAE	Nemacheilus pavonaceus	VU	NC
ANIMALIA	CHORDATA	ACTINOPTERYGII	CYPRINIFORMES	BALITORIDAE	Nemacheilus pulchellus	EN	NC
ANIMALIA	CHORDATA	ACTINOPTERYGII	CYPRINIFORMES	BALITORIDAE	Nemacheilus tuberigum	VU	NC
ANIMALIA	CHORDATA	ACTINOPTERYGII	CYPRINIFORMES	BALITORIDAE	Nemachilichthys shimogensis	EN	NC
ANIMALIA	CHORDATA	ACTINOPTERYGII	CYPRINIFORMES	BALITORIDAE	Neogastromyzon crassiobex	NT	NC
ANIMALIA	CHORDATA	ACTINOPTERYGII	CYPRINIFORMES	BALITORIDAE	Neogastromyzon pauciradiatus	NT	NC
ANIMALIA	CHORDATA	ACTINOPTERYGII	CYPRINIFORMES	BALITORIDAE	Neonoemacheilus assamensis	NT	NC
ANIMALIA	CHORDATA	ACTINOPTERYGII	CYPRINIFORMES	BALITORIDAE	Protomyzon borneensis	NT	NC
ANIMALIA	CHORDATA	ACTINOPTERYGII	CYPRINIFORMES	BALITORIDAE	Schistura deansmarti	VU	NC
ANIMALIA	CHORDATA	ACTINOPTERYGII	CYPRINIFORMES	BALITORIDAE	Schistura devdevi	NT	NC
ANIMALIA	CHORDATA	ACTINOPTERYGII	CYPRINIFORMES	BALITORIDAE	Schistura jarutanini	VU	NC
ANIMALIA	CHORDATA	ACTINOPTERYGII	CYPRINIFORMES	BALITORIDAE	Schistura kaysonei	VU	NC
ANIMALIA	CHORDATA	ACTINOPTERYGII	CYPRINIFORMES	BALITORIDAE	Schistura nasifilis	CR	NC
ANIMALIA	CHORDATA	ACTINOPTERYGII	CYPRINIFORMES	BALITORIDAE	Schistura nudidorsum	EN	NC
ANIMALIA	CHORDATA	ACTINOPTERYGII	CYPRINIFORMES	BALITORIDAE	Schistura pridii	EN	NC
ANIMALIA	CHORDATA	ACTINOPTERYGII	CYPRINIFORMES	BALITORIDAE	Schistura reticulata	EN	NC
ANIMALIA	CHORDATA	ACTINOPTERYGII	CYPRINIFORMES	BALITORIDAE	Schistura reticulofasciata	VU	NC
ANIMALIA	CHORDATA	ACTINOPTERYGII	CYPRINIFORMES	BALITORIDAE	Schistura sijuensis	EN	NC
ANIMALIA	CHORDATA	ACTINOPTERYGII	CYPRINIFORMES	BALITORIDAE	Schistura spiesi	VU	NC
ANIMALIA	CHORDATA	ACTINOPTERYGII	CYPRINIFORMES	BALITORIDAE	Schistura spiloptera	CR	NC
ANIMALIA	CHORDATA	ACTINOPTERYGII	CYPRINIFORMES	BALITORIDAE	Schistura thanho	EN	NC
ANIMALIA	CHORDATA	ACTINOPTERYGII	CYPRINIFORMES	BALITORIDAE	Schistura tigrina	EN	NC
ANIMALIA	CHORDATA	ACTINOPTERYGII	CYPRINIFORMES	BALITORIDAE	Sewellia breviventralis	CR	NC
ANIMALIA	CHORDATA	ACTINOPTERYGII	CYPRINIFORMES	BALITORIDAE	Sewellia lineolata	VU	NC
ANIMALIA	CHORDATA	ACTINOPTERYGII	CYPRINIFORMES	BALITORIDAE	Sewellia patella	EN	NC
ANIMALIA	CHORDATA	ACTINOPTERYGII	CYPRINIFORMES	BALITORIDAE	Sewellia pterolineata	EN	NC
ANIMALIA	CHORDATA	ACTINOPTERYGII	CYPRINIFORMES	BALITORIDAE	Yunnanilus discoloris	CR	NC
ANIMALIA	CHORDATA	ACTINOPTERYGII	CYPRINIFORMES	CATOSTOMIDAE	Catostomus wigginsi	VU	NC
ANIMALIA	CHORDATA	ACTINOPTERYGII	CYPRINIFORMES	CATOSTOMIDAE	Deltistes luxatus	EN	NC
ANIMALIA	CHORDATA	ACTINOPTERYGII	CYPRINIFORMES	CATOSTOMIDAE	Moxostoma robustum	EN	NC
ANIMALIA	CHORDATA	ACTINOPTERYGII	CYPRINIFORMES	COBITIDAE	Acantopsis multistigmatus	NT	NC
ANIMALIA	CHORDATA	ACTINOPTERYGII	CYPRINIFORMES	COBITIDAE	Acantopsis octoactinotos	VU	NC
ANIMALIA	CHORDATA	ACTINOPTERYGII	CYPRINIFORMES	COBITIDAE	Botia rostrata	VU	NC
ANIMALIA	CHORDATA	ACTINOPTERYGII	CYPRINIFORMES	COBITIDAE	Botia striata	EN	NC
ANIMALIA	CHORDATA	ACTINOPTERYGII	CYPRINIFORMES	COBITIDAE	Cobitis kaibarai	VU	NC
ANIMALIA	CHORDATA	ACTINOPTERYGII	CYPRINIFORMES	COBITIDAE	Cobitis minamorii	NT	NC
ANIMALIA	CHORDATA	ACTINOPTERYGII	CYPRINIFORMES	COBITIDAE	Cobitis paludica	VU	NC
ANIMALIA	CHORDATA	ACTINOPTERYGII	CYPRINIFORMES	COBITIDAE	Cobitis shikokuensis	VU	NC
ANIMALIA	CHORDATA	ACTINOPTERYGII	CYPRINIFORMES	COBITIDAE	Cobitis takenoi	CR	NC
ANIMALIA	CHORDATA	ACTINOPTERYGII	CYPRINIFORMES	COBITIDAE	Lepidocephalichthys jonklaasi	EN	NC
ANIMALIA	CHORDATA	ACTINOPTERYGII	CYPRINIFORMES	COBITIDAE	Parabotia curtus	CR	NC
ANIMALIA	CHORDATA	ACTINOPTERYGII	CYPRINIFORMES	COBITIDAE	Yasuhikotakia sidthimunki	EN	NC
ANIMALIA	CHORDATA	ACTINOPTERYGII	CYPRINIFORMES	CYPRINIDAE	Aaptosyax grypus	CR	NC
ANIMALIA	CHORDATA	ACTINOPTERYGII	CYPRINIFORMES	CYPRINIDAE	Acheilognathus cyanostigma	EN	NC
ANIMALIA	CHORDATA	ACTINOPTERYGII	CYPRINIFORMES	CYPRINIDAE	Acheilognathus elongatus	CR	NC
ANIMALIA	CHORDATA	ACTINOPTERYGII	CYPRINIFORMES	CYPRINIDAE	Acheilognathus longipinnis	EN	NC
ANIMALIA	CHORDATA	ACTINOPTERYGII	CYPRINIFORMES	CYPRINIDAE	Acheilognathus tabira	NT	NC
ANIMALIA	CHORDATA	ACTINOPTERYGII	CYPRINIFORMES	CYPRINIDAE	Acheilognathus typus	VU	NC
ANIMALIA	CHORDATA	ACTINOPTERYGII	CYPRINIFORMES	CYPRINIDAE	Alburnus belvica	VU	NC
ANIMALIA	CHORDATA	ACTINOPTERYGII	CYPRINIFORMES	CYPRINIDAE	Alburnus tarichi	NT	NC
ANIMALIA	CHORDATA	ACTINOPTERYGII	CYPRINIFORMES	CYPRINIDAE	Alburnus vistonicus	CR	NC
ANIMALIA	CHORDATA	ACTINOPTERYGII	CYPRINIFORMES	CYPRINIDAE	Algansea popoche	EN	NC
ANIMALIA	CHORDATA	ACTINOPTERYGII	CYPRINIFORMES	CYPRINIDAE	Anabarilius alburnops	EN	NC
ANIMALIA	CHORDATA	ACTINOPTERYGII	CYPRINIFORMES	CYPRINIDAE	Anabarilius andersoni	CR	NC
ANIMALIA	CHORDATA	ACTINOPTERYGII	CYPRINIFORMES	CYPRINIDAE	Anabarilius polylepis	EN	NC
ANIMALIA	CHORDATA	ACTINOPTERYGII	CYPRINIFORMES	CYPRINIDAE	Arabibarbus grypus	VU	NC
ANIMALIA	CHORDATA	ACTINOPTERYGII	CYPRINIFORMES	CYPRINIDAE	Balantiocheilos ambusticauda	CR	NC
ANIMALIA	CHORDATA	ACTINOPTERYGII	CYPRINIFORMES	CYPRINIDAE	Bangana almorae	VU	NC
ANIMALIA	CHORDATA	ACTINOPTERYGII	CYPRINIFORMES	CYPRINIDAE	Bangana behri	VU	NC
ANIMALIA	CHORDATA	ACTINOPTERYGII	CYPRINIFORMES	CYPRINIDAE	Bangana musaei	VU	NC
ANIMALIA	CHORDATA	ACTINOPTERYGII	CYPRINIFORMES	CYPRINIDAE	Barbodes bunau	VU	NC
ANIMALIA	CHORDATA	ACTINOPTERYGII	CYPRINIFORMES	CYPRINIDAE	Barbodes herrei	CR	NC
ANIMALIA	CHORDATA	ACTINOPTERYGII	CYPRINIFORMES	CYPRINIDAE	Barbus sp. nov. 'Banhine'	CR	NC
ANIMALIA	CHORDATA	ACTINOPTERYGII	CYPRINIFORMES	CYPRINIDAE	Barbus sp. nov. 'Chimanimani'	VU	NC
ANIMALIA	CHORDATA	ACTINOPTERYGII	CYPRINIFORMES	CYPRINIDAE	Barilius canarensis	EN	NC
ANIMALIA	CHORDATA	ACTINOPTERYGII	CYPRINIFORMES	CYPRINIDAE	Barilius ngawa	VU	NC
ANIMALIA	CHORDATA	ACTINOPTERYGII	CYPRINIFORMES	CYPRINIDAE	Boraras urophthalmoides	NT	NC
ANIMALIA	CHORDATA	ACTINOPTERYGII	CYPRINIFORMES	CYPRINIDAE	Brevibora dorsiocellata	EN	NC
ANIMALIA	CHORDATA	ACTINOPTERYGII	CYPRINIFORMES	CYPRINIDAE	Carasobarbus apoensis	EN	NC
ANIMALIA	CHORDATA	ACTINOPTERYGII	CYPRINIFORMES	CYPRINIDAE	Catlocarpio siamensis	CR	NC
ANIMALIA	CHORDATA	ACTINOPTERYGII	CYPRINIFORMES	CYPRINIDAE	Chelaethiops rukwaensis	VU	NC
ANIMALIA	CHORDATA	ACTINOPTERYGII	CYPRINIFORMES	CYPRINIDAE	Chondrostoma prespense	VU	NC
ANIMALIA	CHORDATA	ACTINOPTERYGII	CYPRINIFORMES	CYPRINIDAE	Chrosomus saylori	EN	NC
ANIMALIA	CHORDATA	ACTINOPTERYGII	CYPRINIFORMES	CYPRINIDAE	Cirrhinus microlepis	VU	NC
ANIMALIA	CHORDATA	ACTINOPTERYGII	CYPRINIFORMES	CYPRINIDAE	Cirrhinus molitorella	NT	NC
ANIMALIA	CHORDATA	ACTINOPTERYGII	CYPRINIFORMES	CYPRINIDAE	Clypeobarbus pseudognathodon	NT	NC
ANIMALIA	CHORDATA	ACTINOPTERYGII	CYPRINIFORMES	CYPRINIDAE	Cyprinella panarcys	NT	NC
ANIMALIA	CHORDATA	ACTINOPTERYGII	CYPRINIFORMES	CYPRINIDAE	Cyprinion semiplotum	VU	NC
ANIMALIA	CHORDATA	ACTINOPTERYGII	CYPRINIFORMES	CYPRINIDAE	Cyprinus chilia	EN	NC
ANIMALIA	CHORDATA	ACTINOPTERYGII	CYPRINIFORMES	CYPRINIDAE	Cyprinus fuxianensis	CR	NC
ANIMALIA	CHORDATA	ACTINOPTERYGII	CYPRINIFORMES	CYPRINIDAE	Cyprinus intha	EN	NC
ANIMALIA	CHORDATA	ACTINOPTERYGII	CYPRINIFORMES	CYPRINIDAE	Cyprinus micristius	CR	NC
ANIMALIA	CHORDATA	ACTINOPTERYGII	CYPRINIFORMES	CYPRINIDAE	Cyprinus multitaeniata	NT	NC
ANIMALIA	CHORDATA	ACTINOPTERYGII	CYPRINIFORMES	CYPRINIDAE	Cyprinus qionghaiensis	CR	NC
ANIMALIA	CHORDATA	ACTINOPTERYGII	CYPRINIFORMES	CYPRINIDAE	Danio aesculapii	NT	NC
ANIMALIA	CHORDATA	ACTINOPTERYGII	CYPRINIFORMES	CYPRINIDAE	Danio erythromicron	EN	NC
ANIMALIA	CHORDATA	ACTINOPTERYGII	CYPRINIFORMES	CYPRINIDAE	Danio kyathit	NT	NC
ANIMALIA	CHORDATA	ACTINOPTERYGII	CYPRINIFORMES	CYPRINIDAE	Dawkinsia arulius	EN	NC
ANIMALIA	CHORDATA	ACTINOPTERYGII	CYPRINIFORMES	CYPRINIDAE	Dawkinsia assimilis	VU	NC
ANIMALIA	CHORDATA	ACTINOPTERYGII	CYPRINIFORMES	CYPRINIDAE	Dawkinsia exclamatio	EN	NC
ANIMALIA	CHORDATA	ACTINOPTERYGII	CYPRINIFORMES	CYPRINIDAE	Dawkinsia rohani	VU	NC
ANIMALIA	CHORDATA	ACTINOPTERYGII	CYPRINIFORMES	CYPRINIDAE	Dawkinsia srilankensis	EN	NC
ANIMALIA	CHORDATA	ACTINOPTERYGII	CYPRINIFORMES	CYPRINIDAE	Dawkinsia tambraparniei	EN	NC
ANIMALIA	CHORDATA	ACTINOPTERYGII	CYPRINIFORMES	CYPRINIDAE	Devario anomalus	VU	NC
ANIMALIA	CHORDATA	ACTINOPTERYGII	CYPRINIFORMES	CYPRINIDAE	Devario assamensis	VU	NC
ANIMALIA	CHORDATA	ACTINOPTERYGII	CYPRINIFORMES	CYPRINIDAE	Devario neilgherriensis	EN	NC
ANIMALIA	CHORDATA	ACTINOPTERYGII	CYPRINIFORMES	CYPRINIDAE	Devario xyrops	NT	NC
ANIMALIA	CHORDATA	ACTINOPTERYGII	CYPRINIFORMES	CYPRINIDAE	Devario yuensis	VU	NC
ANIMALIA	CHORDATA	ACTINOPTERYGII	CYPRINIFORMES	CYPRINIDAE	Enteromius aliciae	EN	NC
ANIMALIA	CHORDATA	ACTINOPTERYGII	CYPRINIFORMES	CYPRINIDAE	Enteromius anniae	VU	NC
ANIMALIA	CHORDATA	ACTINOPTERYGII	CYPRINIFORMES	CYPRINIDAE	Enteromius bawkuensis	EN	NC
ANIMALIA	CHORDATA	ACTINOPTERYGII	CYPRINIFORMES	CYPRINIDAE	Enteromius bigornei	NT	NC
ANIMALIA	CHORDATA	ACTINOPTERYGII	CYPRINIFORMES	CYPRINIDAE	Enteromius cadenati	VU	NC
ANIMALIA	CHORDATA	ACTINOPTERYGII	CYPRINIFORMES	CYPRINIDAE	Enteromius carcharhinoides	CR	NC
ANIMALIA	CHORDATA	ACTINOPTERYGII	CYPRINIFORMES	CYPRINIDAE	Enteromius eburneensis	VU	NC
ANIMALIA	CHORDATA	ACTINOPTERYGII	CYPRINIFORMES	CYPRINIDAE	Enteromius foutensis	EN	NC
ANIMALIA	CHORDATA	ACTINOPTERYGII	CYPRINIFORMES	CYPRINIDAE	Enteromius huguenyi	EN	NC
ANIMALIA	CHORDATA	ACTINOPTERYGII	CYPRINIFORMES	CYPRINIDAE	Enteromius kissiensis	VU	NC
ANIMALIA	CHORDATA	ACTINOPTERYGII	CYPRINIFORMES	CYPRINIDAE	Enteromius lauzannei	EN	NC
ANIMALIA	CHORDATA	ACTINOPTERYGII	CYPRINIFORMES	CYPRINIDAE	Enteromius liberiensis	EN	NC
ANIMALIA	CHORDATA	ACTINOPTERYGII	CYPRINIFORMES	CYPRINIDAE	Enteromius melanotaenia	CR	NC
ANIMALIA	CHORDATA	ACTINOPTERYGII	CYPRINIFORMES	CYPRINIDAE	Enteromius nigroluteus	EN	NC
ANIMALIA	CHORDATA	ACTINOPTERYGII	CYPRINIFORMES	CYPRINIDAE	Enteromius niokoloensis	VU	NC
ANIMALIA	CHORDATA	ACTINOPTERYGII	CYPRINIFORMES	CYPRINIDAE	Enteromius salessei	VU	NC
ANIMALIA	CHORDATA	ACTINOPTERYGII	CYPRINIFORMES	CYPRINIDAE	Enteromius sp. nov. '1 - Upper Konkoure River basin'	EN	NC
ANIMALIA	CHORDATA	ACTINOPTERYGII	CYPRINIFORMES	CYPRINIDAE	Enteromius sp. nov. '2 - Upper Senegal and Gambie River basins'	VU	NC
ANIMALIA	CHORDATA	ACTINOPTERYGII	CYPRINIFORMES	CYPRINIDAE	Enteromius stauchi	EN	NC
ANIMALIA	CHORDATA	ACTINOPTERYGII	CYPRINIFORMES	CYPRINIDAE	Enteromius subinensis	EN	NC
ANIMALIA	CHORDATA	ACTINOPTERYGII	CYPRINIFORMES	CYPRINIDAE	Enteromius sylvaticus	EN	NC
ANIMALIA	CHORDATA	ACTINOPTERYGII	CYPRINIFORMES	CYPRINIDAE	Enteromius traorei	EN	NC
ANIMALIA	CHORDATA	ACTINOPTERYGII	CYPRINIFORMES	CYPRINIDAE	Enteromius walkeri	VU	NC
ANIMALIA	CHORDATA	ACTINOPTERYGII	CYPRINIFORMES	CYPRINIDAE	Enteromius zalbiensis	VU	NC
ANIMALIA	CHORDATA	ACTINOPTERYGII	CYPRINIFORMES	CYPRINIDAE	Epalzeorhynchos bicolor	CR	NC
ANIMALIA	CHORDATA	ACTINOPTERYGII	CYPRINIFORMES	CYPRINIDAE	Folifer yunnanensis	EN	NC
ANIMALIA	CHORDATA	ACTINOPTERYGII	CYPRINIFORMES	CYPRINIDAE	Garra allostoma	VU	NC
ANIMALIA	CHORDATA	ACTINOPTERYGII	CYPRINIFORMES	CYPRINIDAE	Garra compressa	VU	NC
ANIMALIA	CHORDATA	ACTINOPTERYGII	CYPRINIFORMES	CYPRINIDAE	Garra elongata	NT	NC
ANIMALIA	CHORDATA	ACTINOPTERYGII	CYPRINIFORMES	CYPRINIDAE	Garra hughi	EN	NC
ANIMALIA	CHORDATA	ACTINOPTERYGII	CYPRINIFORMES	CYPRINIDAE	Garra kalakadensis	EN	NC
ANIMALIA	CHORDATA	ACTINOPTERYGII	CYPRINIFORMES	CYPRINIDAE	Garra manipurensis	VU	NC
ANIMALIA	CHORDATA	ACTINOPTERYGII	CYPRINIFORMES	CYPRINIDAE	Garra nambulica	VU	NC
ANIMALIA	CHORDATA	ACTINOPTERYGII	CYPRINIFORMES	CYPRINIDAE	Garra regressus	VU	NC
ANIMALIA	CHORDATA	ACTINOPTERYGII	CYPRINIFORMES	CYPRINIDAE	Garra rupicola	NT	NC
ANIMALIA	CHORDATA	ACTINOPTERYGII	CYPRINIFORMES	CYPRINIDAE	Garra surendranathanii	EN	NC
ANIMALIA	CHORDATA	ACTINOPTERYGII	CYPRINIFORMES	CYPRINIDAE	Garra tana	VU	NC
ANIMALIA	CHORDATA	ACTINOPTERYGII	CYPRINIFORMES	CYPRINIDAE	Garra trewavasae	CR	NC
ANIMALIA	CHORDATA	ACTINOPTERYGII	CYPRINIFORMES	CYPRINIDAE	Gnathopogon caerulescens	EN	NC
ANIMALIA	CHORDATA	ACTINOPTERYGII	CYPRINIFORMES	CYPRINIDAE	Gymnocypris dobula	VU	NC
ANIMALIA	CHORDATA	ACTINOPTERYGII	CYPRINIFORMES	CYPRINIDAE	Gymnocypris scleracanthus	VU	NC
ANIMALIA	CHORDATA	ACTINOPTERYGII	CYPRINIFORMES	CYPRINIDAE	Gymnostomus horai	EN	NC
ANIMALIA	CHORDATA	ACTINOPTERYGII	CYPRINIFORMES	CYPRINIDAE	Horalabiosa arunachalami	CR	NC
ANIMALIA	CHORDATA	ACTINOPTERYGII	CYPRINIFORMES	CYPRINIDAE	Hypophthalmichthys molitrix	NT	NC
ANIMALIA	CHORDATA	ACTINOPTERYGII	CYPRINIFORMES	CYPRINIDAE	Hypselobarbus dubius	EN	NC
ANIMALIA	CHORDATA	ACTINOPTERYGII	CYPRINIFORMES	CYPRINIDAE	Hypselobarbus kolus	VU	NC
ANIMALIA	CHORDATA	ACTINOPTERYGII	CYPRINIFORMES	CYPRINIDAE	Hypselobarbus micropogon	EN	NC
ANIMALIA	CHORDATA	ACTINOPTERYGII	CYPRINIFORMES	CYPRINIDAE	Hypselobarbus mussullah	EN	NC
ANIMALIA	CHORDATA	ACTINOPTERYGII	CYPRINIFORMES	CYPRINIDAE	Hypselobarbus periyarensis	EN	NC
ANIMALIA	CHORDATA	ACTINOPTERYGII	CYPRINIFORMES	CYPRINIDAE	Hypselobarbus pulchellus	CR	NC
ANIMALIA	CHORDATA	ACTINOPTERYGII	CYPRINIFORMES	CYPRINIDAE	Hypselobarbus thomassi	CR	NC
ANIMALIA	CHORDATA	ACTINOPTERYGII	CYPRINIFORMES	CYPRINIDAE	Hypsibarbus lagleri	VU	NC
ANIMALIA	CHORDATA	ACTINOPTERYGII	CYPRINIFORMES	CYPRINIDAE	Labeo alluaudi	EN	NC
ANIMALIA	CHORDATA	ACTINOPTERYGII	CYPRINIFORMES	CYPRINIDAE	Labeo curriei	CR	NC
ANIMALIA	CHORDATA	ACTINOPTERYGII	CYPRINIFORMES	CYPRINIDAE	Labeo fisheri	EN	NC
ANIMALIA	CHORDATA	ACTINOPTERYGII	CYPRINIFORMES	CYPRINIDAE	Labeo lankae	EN	NC
ANIMALIA	CHORDATA	ACTINOPTERYGII	CYPRINIFORMES	CYPRINIDAE	Labeo mesops	CR	NC
ANIMALIA	CHORDATA	ACTINOPTERYGII	CYPRINIFORMES	CYPRINIDAE	Labeo nandina	NT	NC
ANIMALIA	CHORDATA	ACTINOPTERYGII	CYPRINIFORMES	CYPRINIDAE	Labeo pangusia	NT	NC
ANIMALIA	CHORDATA	ACTINOPTERYGII	CYPRINIFORMES	CYPRINIDAE	Labeo pierrei	VU	NC
ANIMALIA	CHORDATA	ACTINOPTERYGII	CYPRINIFORMES	CYPRINIDAE	Labeo potail	EN	NC
ANIMALIA	CHORDATA	ACTINOPTERYGII	CYPRINIFORMES	CYPRINIDAE	Labeo victorianus	CR	NC
ANIMALIA	CHORDATA	ACTINOPTERYGII	CYPRINIFORMES	CYPRINIDAE	Labeobarbus acuticeps	NT	NC
ANIMALIA	CHORDATA	ACTINOPTERYGII	CYPRINIFORMES	CYPRINIDAE	Labeobarbus acutirostris	VU	NC
ANIMALIA	CHORDATA	ACTINOPTERYGII	CYPRINIFORMES	CYPRINIDAE	Labeobarbus claudinae	VU	NC
ANIMALIA	CHORDATA	ACTINOPTERYGII	CYPRINIFORMES	CYPRINIDAE	Labeobarbus gorguari	VU	NC
ANIMALIA	CHORDATA	ACTINOPTERYGII	CYPRINIFORMES	CYPRINIDAE	Labeobarbus gruveli	VU	NC
ANIMALIA	CHORDATA	ACTINOPTERYGII	CYPRINIFORMES	CYPRINIDAE	Labeobarbus kimberleyensis	NT	NC
ANIMALIA	CHORDATA	ACTINOPTERYGII	CYPRINIFORMES	CYPRINIDAE	Labeobarbus macrolepis	NT	NC
ANIMALIA	CHORDATA	ACTINOPTERYGII	CYPRINIFORMES	CYPRINIDAE	Labeobarbus macrophtalmus	EN	NC
ANIMALIA	CHORDATA	ACTINOPTERYGII	CYPRINIFORMES	CYPRINIDAE	Labeobarbus mbami	EN	NC
ANIMALIA	CHORDATA	ACTINOPTERYGII	CYPRINIFORMES	CYPRINIDAE	Labeobarbus nelspruitensis	NT	NC
ANIMALIA	CHORDATA	ACTINOPTERYGII	CYPRINIFORMES	CYPRINIDAE	Labeobarbus osseensis	VU	NC
ANIMALIA	CHORDATA	ACTINOPTERYGII	CYPRINIFORMES	CYPRINIDAE	Labeobarbus parawaldroni	NT	NC
ANIMALIA	CHORDATA	ACTINOPTERYGII	CYPRINIFORMES	CYPRINIDAE	Labeobarbus platydorsus	VU	NC
ANIMALIA	CHORDATA	ACTINOPTERYGII	CYPRINIFORMES	CYPRINIDAE	Labeobarbus roylii	EN	NC
ANIMALIA	CHORDATA	ACTINOPTERYGII	CYPRINIFORMES	CYPRINIDAE	Labeobarbus ruasae	CR	NC
ANIMALIA	CHORDATA	ACTINOPTERYGII	CYPRINIFORMES	CYPRINIDAE	Labeobarbus seeberi	NT	NC
ANIMALIA	CHORDATA	ACTINOPTERYGII	CYPRINIFORMES	CYPRINIDAE	Laubuka khujairokensis	VU	NC
ANIMALIA	CHORDATA	ACTINOPTERYGII	CYPRINIFORMES	CYPRINIDAE	Laubuka varuna	EN	NC
ANIMALIA	CHORDATA	ACTINOPTERYGII	CYPRINIFORMES	CYPRINIDAE	Leptocypris crossensis	VU	NC
ANIMALIA	CHORDATA	ACTINOPTERYGII	CYPRINIFORMES	CYPRINIDAE	Leptocypris konkoureensis	VU	NC
ANIMALIA	CHORDATA	ACTINOPTERYGII	CYPRINIFORMES	CYPRINIDAE	Lobocheilos falcifer	VU	NC
ANIMALIA	CHORDATA	ACTINOPTERYGII	CYPRINIFORMES	CYPRINIDAE	Luciobarbus brachycephalus	VU	NC
ANIMALIA	CHORDATA	ACTINOPTERYGII	CYPRINIFORMES	CYPRINIDAE	Luciobarbus capito	VU	NC
ANIMALIA	CHORDATA	ACTINOPTERYGII	CYPRINIFORMES	CYPRINIDAE	Luciobarbus comizo	VU	NC
ANIMALIA	CHORDATA	ACTINOPTERYGII	CYPRINIFORMES	CYPRINIDAE	Luciobarbus esocinus	VU	NC
ANIMALIA	CHORDATA	ACTINOPTERYGII	CYPRINIFORMES	CYPRINIDAE	Luciobarbus graecus	EN	NC
ANIMALIA	CHORDATA	ACTINOPTERYGII	CYPRINIFORMES	CYPRINIDAE	Luciobarbus subquincunciatus	CR	NC
ANIMALIA	CHORDATA	ACTINOPTERYGII	CYPRINIFORMES	CYPRINIDAE	Luciocyprinus langsoni	VU	NC
ANIMALIA	CHORDATA	ACTINOPTERYGII	CYPRINIFORMES	CYPRINIDAE	Luciocyprinus striolatus	EN	NC
ANIMALIA	CHORDATA	ACTINOPTERYGII	CYPRINIFORMES	CYPRINIDAE	Mekongina erythrospila	NT	NC
ANIMALIA	CHORDATA	ACTINOPTERYGII	CYPRINIFORMES	CYPRINIDAE	Mesopotamichthys sharpeyi	VU	NC
ANIMALIA	CHORDATA	ACTINOPTERYGII	CYPRINIFORMES	CYPRINIDAE	Neolissochilus blanci	NT	NC
ANIMALIA	CHORDATA	ACTINOPTERYGII	CYPRINIFORMES	CYPRINIDAE	Neolissochilus hexagonolepis	NT	NC
ANIMALIA	CHORDATA	ACTINOPTERYGII	CYPRINIFORMES	CYPRINIDAE	Neolissochilus hexastichus	NT	NC
ANIMALIA	CHORDATA	ACTINOPTERYGII	CYPRINIFORMES	CYPRINIDAE	Neolissochilus subterraneus	VU	NC
ANIMALIA	CHORDATA	ACTINOPTERYGII	CYPRINIFORMES	CYPRINIDAE	Notropis aguirrepequenoi	VU	NC
ANIMALIA	CHORDATA	ACTINOPTERYGII	CYPRINIFORMES	CYPRINIDAE	Opsaridium microlepis	VU	NC
ANIMALIA	CHORDATA	ACTINOPTERYGII	CYPRINIFORMES	CYPRINIDAE	Osteochilus longidorsalis	EN	NC
ANIMALIA	CHORDATA	ACTINOPTERYGII	CYPRINIFORMES	CYPRINIDAE	Oxygymnocypris stewartii	NT	NC
ANIMALIA	CHORDATA	ACTINOPTERYGII	CYPRINIFORMES	CYPRINIDAE	Percocypris pingi	NT	NC
ANIMALIA	CHORDATA	ACTINOPTERYGII	CYPRINIFORMES	CYPRINIDAE	Pethia atra	VU	NC
ANIMALIA	CHORDATA	ACTINOPTERYGII	CYPRINIFORMES	CYPRINIDAE	Pethia manipurensis	EN	NC
ANIMALIA	CHORDATA	ACTINOPTERYGII	CYPRINIFORMES	CYPRINIDAE	Poropuntius bolovenensis	EN	NC
ANIMALIA	CHORDATA	ACTINOPTERYGII	CYPRINIFORMES	CYPRINIDAE	Poropuntius chonglingchungi	CR	NC
ANIMALIA	CHORDATA	ACTINOPTERYGII	CYPRINIFORMES	CYPRINIDAE	Poropuntius clavatus	NT	NC
ANIMALIA	CHORDATA	ACTINOPTERYGII	CYPRINIFORMES	CYPRINIDAE	Poropuntius consternans	EN	NC
ANIMALIA	CHORDATA	ACTINOPTERYGII	CYPRINIFORMES	CYPRINIDAE	Poropuntius deauratus	EN	NC
ANIMALIA	CHORDATA	ACTINOPTERYGII	CYPRINIFORMES	CYPRINIDAE	Poropuntius lobocheiloides	EN	NC
ANIMALIA	CHORDATA	ACTINOPTERYGII	CYPRINIFORMES	CYPRINIDAE	Poropuntius solitus	EN	NC
ANIMALIA	CHORDATA	ACTINOPTERYGII	CYPRINIFORMES	CYPRINIDAE	Poropuntius speleops	VU	NC
ANIMALIA	CHORDATA	ACTINOPTERYGII	CYPRINIFORMES	CYPRINIDAE	Probarbus labeaminor	NT	NC
ANIMALIA	CHORDATA	ACTINOPTERYGII	CYPRINIFORMES	CYPRINIDAE	Pseudochondrostoma willkommii	VU	NC
ANIMALIA	CHORDATA	ACTINOPTERYGII	CYPRINIFORMES	CYPRINIDAE	Pteronotropis welaka	VU	NC
ANIMALIA	CHORDATA	ACTINOPTERYGII	CYPRINIFORMES	CYPRINIDAE	Ptychidio jordani	CR	NC
ANIMALIA	CHORDATA	ACTINOPTERYGII	CYPRINIFORMES	CYPRINIDAE	Puntius kamalika	EN	NC
ANIMALIA	CHORDATA	ACTINOPTERYGII	CYPRINIFORMES	CYPRINIDAE	Puntius mudumalaiensis	VU	NC
ANIMALIA	CHORDATA	ACTINOPTERYGII	CYPRINIFORMES	CYPRINIDAE	Rasbora calliura	NT	NC
ANIMALIA	CHORDATA	ACTINOPTERYGII	CYPRINIFORMES	CYPRINIDAE	Rasbora ennealepis	NT	NC
ANIMALIA	CHORDATA	ACTINOPTERYGII	CYPRINIFORMES	CYPRINIDAE	Rasbora lateristriata	VU	NC
ANIMALIA	CHORDATA	ACTINOPTERYGII	CYPRINIFORMES	CYPRINIDAE	Rasbora leptosoma	VU	NC
ANIMALIA	CHORDATA	ACTINOPTERYGII	CYPRINIFORMES	CYPRINIDAE	Rasbora tawarensis	CR	NC
ANIMALIA	CHORDATA	ACTINOPTERYGII	CYPRINIFORMES	CYPRINIDAE	Rasbora wilpita	VU	NC
ANIMALIA	CHORDATA	ACTINOPTERYGII	CYPRINIFORMES	CYPRINIDAE	Sarcocheilichthys biwaensis	EN	NC
ANIMALIA	CHORDATA	ACTINOPTERYGII	CYPRINIFORMES	CYPRINIDAE	Scaphognathops bandanensis	VU	NC
ANIMALIA	CHORDATA	ACTINOPTERYGII	CYPRINIFORMES	CYPRINIDAE	Scardinius graecus	CR	NC
ANIMALIA	CHORDATA	ACTINOPTERYGII	CYPRINIFORMES	CYPRINIDAE	Schismatorhynchos nukta	EN	NC
ANIMALIA	CHORDATA	ACTINOPTERYGII	CYPRINIFORMES	CYPRINIDAE	Schizothorax grahami	CR	NC
ANIMALIA	CHORDATA	ACTINOPTERYGII	CYPRINIFORMES	CYPRINIDAE	Schizothorax integrilabiatus	CR	NC
ANIMALIA	CHORDATA	ACTINOPTERYGII	CYPRINIFORMES	CYPRINIDAE	Schizothorax macropogon	NT	NC
ANIMALIA	CHORDATA	ACTINOPTERYGII	CYPRINIFORMES	CYPRINIDAE	Schizothorax nepalensis	CR	NC
ANIMALIA	CHORDATA	ACTINOPTERYGII	CYPRINIFORMES	CYPRINIDAE	Schizothorax richardsonii	VU	NC
ANIMALIA	CHORDATA	ACTINOPTERYGII	CYPRINIFORMES	CYPRINIDAE	Schizothorax wangchiachii	NT	NC
ANIMALIA	CHORDATA	ACTINOPTERYGII	CYPRINIFORMES	CYPRINIDAE	Sinocyclocheilus grahami	CR	NC
ANIMALIA	CHORDATA	ACTINOPTERYGII	CYPRINIFORMES	CYPRINIDAE	Sinocyclocheilus tingi	EN	NC
ANIMALIA	CHORDATA	ACTINOPTERYGII	CYPRINIFORMES	CYPRINIDAE	Sinocyclocheilus yangzongensis	CR	NC
ANIMALIA	CHORDATA	ACTINOPTERYGII	CYPRINIFORMES	CYPRINIDAE	Systomus compressiformis	CR	NC
ANIMALIA	CHORDATA	ACTINOPTERYGII	CYPRINIFORMES	CYPRINIDAE	Systomus martenstyni	EN	NC
ANIMALIA	CHORDATA	ACTINOPTERYGII	CYPRINIFORMES	CYPRINIDAE	Tampichthys dichromus	CR	NC
ANIMALIA	CHORDATA	ACTINOPTERYGII	CYPRINIFORMES	CYPRINIDAE	Tanakia tanago	EN	NC
ANIMALIA	CHORDATA	ACTINOPTERYGII	CYPRINIFORMES	CYPRINIDAE	Tor ater	NT	NC
ANIMALIA	CHORDATA	ACTINOPTERYGII	CYPRINIFORMES	CYPRINIDAE	Tor malabaricus	EN	NC
ANIMALIA	CHORDATA	ACTINOPTERYGII	CYPRINIFORMES	CYPRINIDAE	Tor putitora	EN	NC
ANIMALIA	CHORDATA	ACTINOPTERYGII	CYPRINIFORMES	CYPRINIDAE	Tor remadevii	CR	NC
ANIMALIA	CHORDATA	ACTINOPTERYGII	CYPRINIFORMES	CYPRINIDAE	Tribolodon nakamurai	EN	NC
ANIMALIA	CHORDATA	ACTINOPTERYGII	CYPRINIFORMES	CYPRINIDAE	Trigonostigma somphongsi	CR	NC
ANIMALIA	CHORDATA	ACTINOPTERYGII	CYPRINIFORMES	CYPRINIDAE	Varicorhinus platystoma	CR	NC
ANIMALIA	CHORDATA	ACTINOPTERYGII	CYPRINIFORMES	CYPRINIDAE	Varicorhinus ruandae	NT	NC
ANIMALIA	CHORDATA	ACTINOPTERYGII	CYPRINIFORMES	CYPRINIDAE	Xenocypris yunnanensis	CR	NC
ANIMALIA	CHORDATA	ACTINOPTERYGII	CYPRINIFORMES	CYPRINIDAE	Yuriria chapalae	EN	NC
ANIMALIA	CHORDATA	ACTINOPTERYGII	CYPRINIFORMES	PSILORHYNCHIDAE	Psilorhynchus microphthalmus	EN	NC
ANIMALIA	CHORDATA	ACTINOPTERYGII	CYPRINODONTIFORMES	APLOCHEILIDAE	Pachypanchax arnoulti	VU	NC
ANIMALIA	CHORDATA	ACTINOPTERYGII	CYPRINODONTIFORMES	APLOCHEILIDAE	Pachypanchax omalonota	EN	NC
ANIMALIA	CHORDATA	ACTINOPTERYGII	CYPRINODONTIFORMES	APLOCHEILIDAE	Pachypanchax patriciae	EN	NC
ANIMALIA	CHORDATA	ACTINOPTERYGII	CYPRINODONTIFORMES	APLOCHEILIDAE	Pachypanchax sakaramyi	EN	NC
ANIMALIA	CHORDATA	ACTINOPTERYGII	CYPRINODONTIFORMES	APLOCHEILIDAE	Pachypanchax sparksorum	EN	NC
ANIMALIA	CHORDATA	ACTINOPTERYGII	CYPRINODONTIFORMES	APLOCHEILIDAE	Pachypanchax varatraza	EN	NC
ANIMALIA	CHORDATA	ACTINOPTERYGII	CYPRINODONTIFORMES	FUNDULIDAE	Fundulus grandissimus	VU	NC
ANIMALIA	CHORDATA	ACTINOPTERYGII	CYPRINODONTIFORMES	FUNDULIDAE	Fundulus julisia	EN	NC
ANIMALIA	CHORDATA	ACTINOPTERYGII	CYPRINODONTIFORMES	FUNDULIDAE	Fundulus persimilis	EN	NC
ANIMALIA	CHORDATA	ACTINOPTERYGII	CYPRINODONTIFORMES	GOODEIDAE	Allodontichthys tamazulae	VU	NC
ANIMALIA	CHORDATA	ACTINOPTERYGII	CYPRINODONTIFORMES	GOODEIDAE	Alloophorus robustus	VU	NC
ANIMALIA	CHORDATA	ACTINOPTERYGII	CYPRINODONTIFORMES	GOODEIDAE	Chapalichthys encaustus	VU	NC
ANIMALIA	CHORDATA	ACTINOPTERYGII	CYPRINODONTIFORMES	NOTHOBRANCHIIDAE	Aphyosemion abacinum	VU	NC
ANIMALIA	CHORDATA	ACTINOPTERYGII	CYPRINODONTIFORMES	NOTHOBRANCHIIDAE	Aphyosemion aureum	VU	NC
ANIMALIA	CHORDATA	ACTINOPTERYGII	CYPRINODONTIFORMES	NOTHOBRANCHIIDAE	Aphyosemion bamilekorum	EN	NC
ANIMALIA	CHORDATA	ACTINOPTERYGII	CYPRINODONTIFORMES	NOTHOBRANCHIIDAE	Aphyosemion coeleste	VU	NC
ANIMALIA	CHORDATA	ACTINOPTERYGII	CYPRINODONTIFORMES	NOTHOBRANCHIIDAE	Aphyosemion dargei	VU	NC
ANIMALIA	CHORDATA	ACTINOPTERYGII	CYPRINODONTIFORMES	NOTHOBRANCHIIDAE	Aphyosemion fulgens	EN	NC
ANIMALIA	CHORDATA	ACTINOPTERYGII	CYPRINODONTIFORMES	NOTHOBRANCHIIDAE	Aphyosemion louessense	VU	NC
ANIMALIA	CHORDATA	ACTINOPTERYGII	CYPRINODONTIFORMES	NOTHOBRANCHIIDAE	Aphyosemion lugens	EN	NC
ANIMALIA	CHORDATA	ACTINOPTERYGII	CYPRINODONTIFORMES	NOTHOBRANCHIIDAE	Aphyosemion passaroi	EN	NC
ANIMALIA	CHORDATA	ACTINOPTERYGII	CYPRINODONTIFORMES	NOTHOBRANCHIIDAE	Aphyosemion rectogoense	VU	NC
ANIMALIA	CHORDATA	ACTINOPTERYGII	CYPRINODONTIFORMES	NOTHOBRANCHIIDAE	Aphyosemion schluppi	VU	NC
ANIMALIA	CHORDATA	ACTINOPTERYGII	CYPRINODONTIFORMES	NOTHOBRANCHIIDAE	Aphyosemion thysi	VU	NC
ANIMALIA	CHORDATA	ACTINOPTERYGII	CYPRINODONTIFORMES	NOTHOBRANCHIIDAE	Aphyosemion wildekampi	VU	NC
ANIMALIA	CHORDATA	ACTINOPTERYGII	CYPRINODONTIFORMES	NOTHOBRANCHIIDAE	Callopanchax monroviae	VU	NC
ANIMALIA	CHORDATA	ACTINOPTERYGII	CYPRINODONTIFORMES	NOTHOBRANCHIIDAE	Callopanchax occidentalis	NT	NC
ANIMALIA	CHORDATA	ACTINOPTERYGII	CYPRINODONTIFORMES	NOTHOBRANCHIIDAE	Epiplatys biafranus	EN	NC
ANIMALIA	CHORDATA	ACTINOPTERYGII	CYPRINODONTIFORMES	NOTHOBRANCHIIDAE	Epiplatys chaperi	NT	NC
ANIMALIA	CHORDATA	ACTINOPTERYGII	CYPRINODONTIFORMES	NOTHOBRANCHIIDAE	Epiplatys coccinatus	CR	NC
ANIMALIA	CHORDATA	ACTINOPTERYGII	CYPRINODONTIFORMES	NOTHOBRANCHIIDAE	Epiplatys lamottei	VU	NC
ANIMALIA	CHORDATA	ACTINOPTERYGII	CYPRINODONTIFORMES	NOTHOBRANCHIIDAE	Epiplatys lokoensis	EN	NC
ANIMALIA	CHORDATA	ACTINOPTERYGII	CYPRINODONTIFORMES	NOTHOBRANCHIIDAE	Epiplatys njalaensis	EN	NC
ANIMALIA	CHORDATA	ACTINOPTERYGII	CYPRINODONTIFORMES	NOTHOBRANCHIIDAE	Epiplatys roloffi	EN	NC
ANIMALIA	CHORDATA	ACTINOPTERYGII	CYPRINODONTIFORMES	NOTHOBRANCHIIDAE	Foerschichthys flavipinnis	NT	NC
ANIMALIA	CHORDATA	ACTINOPTERYGII	CYPRINODONTIFORMES	NOTHOBRANCHIIDAE	Fundulopanchax filamentosus	NT	NC
ANIMALIA	CHORDATA	ACTINOPTERYGII	CYPRINODONTIFORMES	NOTHOBRANCHIIDAE	Fundulopanchax gardneri	NT	NC
ANIMALIA	CHORDATA	ACTINOPTERYGII	CYPRINODONTIFORMES	NOTHOBRANCHIIDAE	Fundulopanchax gularis	NT	NC
ANIMALIA	CHORDATA	ACTINOPTERYGII	CYPRINODONTIFORMES	NOTHOBRANCHIIDAE	Fundulopanchax oeseri	EN	NC
ANIMALIA	CHORDATA	ACTINOPTERYGII	CYPRINODONTIFORMES	NOTHOBRANCHIIDAE	Fundulopanchax scheeli	EN	NC
ANIMALIA	CHORDATA	ACTINOPTERYGII	CYPRINODONTIFORMES	NOTHOBRANCHIIDAE	Fundulopanchax walkeri	NT	NC
ANIMALIA	CHORDATA	ACTINOPTERYGII	CYPRINODONTIFORMES	NOTHOBRANCHIIDAE	Nimbapanchax jeanpoli	EN	NC
ANIMALIA	CHORDATA	ACTINOPTERYGII	CYPRINODONTIFORMES	NOTHOBRANCHIIDAE	Nimbapanchax viridis	VU	NC
ANIMALIA	CHORDATA	ACTINOPTERYGII	CYPRINODONTIFORMES	NOTHOBRANCHIIDAE	Nothobranchius kirki	VU	NC
ANIMALIA	CHORDATA	ACTINOPTERYGII	CYPRINODONTIFORMES	NOTHOBRANCHIIDAE	Nothobranchius milvertzi	EN	NC
ANIMALIA	CHORDATA	ACTINOPTERYGII	CYPRINODONTIFORMES	NOTHOBRANCHIIDAE	Pronothobranchius kiyawensis	EN	NC
ANIMALIA	CHORDATA	ACTINOPTERYGII	CYPRINODONTIFORMES	NOTHOBRANCHIIDAE	Pronothobranchius gambiensis	EN	NC
ANIMALIA	CHORDATA	ACTINOPTERYGII	CYPRINODONTIFORMES	NOTHOBRANCHIIDAE	Pronothobranchius seymouri	EN	NC
ANIMALIA	CHORDATA	ACTINOPTERYGII	CYPRINODONTIFORMES	NOTHOBRANCHIIDAE	Scriptaphyosemion brueningi	EN	NC
ANIMALIA	CHORDATA	ACTINOPTERYGII	CYPRINODONTIFORMES	NOTHOBRANCHIIDAE	Scriptaphyosemion etzeli	CR	NC
ANIMALIA	CHORDATA	ACTINOPTERYGII	CYPRINODONTIFORMES	NOTHOBRANCHIIDAE	Scriptaphyosemion roloffi	NT	NC
ANIMALIA	CHORDATA	ACTINOPTERYGII	CYPRINODONTIFORMES	NOTHOBRANCHIIDAE	Scriptaphyosemion schmitti	VU	NC
ANIMALIA	CHORDATA	ACTINOPTERYGII	CYPRINODONTIFORMES	POECILIIDAE	Aplocheilichthys sp. nov. 'Rovuma'	VU	NC
ANIMALIA	CHORDATA	ACTINOPTERYGII	CYPRINODONTIFORMES	POECILIIDAE	Micropanchax bracheti	VU	NC
ANIMALIA	CHORDATA	ACTINOPTERYGII	CYPRINODONTIFORMES	POECILIIDAE	Micropanchax keilhacki	VU	NC
ANIMALIA	CHORDATA	ACTINOPTERYGII	CYPRINODONTIFORMES	POECILIIDAE	Plataplochilus chalcopyrus	EN	NC
ANIMALIA	CHORDATA	ACTINOPTERYGII	CYPRINODONTIFORMES	POECILIIDAE	Poecilia dauli	VU	NC
ANIMALIA	CHORDATA	ACTINOPTERYGII	CYPRINODONTIFORMES	POECILIIDAE	Poeciliopsis catemaco	EN	NC
ANIMALIA	CHORDATA	ACTINOPTERYGII	CYPRINODONTIFORMES	POECILIIDAE	Poeciliopsis elongata	NT	NC
ANIMALIA	CHORDATA	ACTINOPTERYGII	CYPRINODONTIFORMES	POECILIIDAE	Poeciliopsis latidens	NT	NC
ANIMALIA	CHORDATA	ACTINOPTERYGII	CYPRINODONTIFORMES	POECILIIDAE	Rhexipanchax kabae	VU	NC
ANIMALIA	CHORDATA	ACTINOPTERYGII	CYPRINODONTIFORMES	POECILIIDAE	Rhexipanchax lamberti	VU	NC
ANIMALIA	CHORDATA	ACTINOPTERYGII	CYPRINODONTIFORMES	POECILIIDAE	Rhexipanchax nimbaensis	VU	NC
ANIMALIA	CHORDATA	ACTINOPTERYGII	CYPRINODONTIFORMES	RIVULIDAE	Anablepsoides immaculatus	NT	NC
ANIMALIA	CHORDATA	ACTINOPTERYGII	CYPRINODONTIFORMES	RIVULIDAE	Anablepsoides intermittens	NT	NC
ANIMALIA	CHORDATA	ACTINOPTERYGII	CYPRINODONTIFORMES	RIVULIDAE	Austrolebias affinis	VU	NC
ANIMALIA	CHORDATA	ACTINOPTERYGII	CYPRINODONTIFORMES	RIVULIDAE	Hypsolebias picturatus	VU	NC
ANIMALIA	CHORDATA	ACTINOPTERYGII	CYPRINODONTIFORMES	RIVULIDAE	Laimosemion lyricauda	NT	NC
ANIMALIA	CHORDATA	ACTINOPTERYGII	CYPRINODONTIFORMES	RIVULIDAE	Laimosemion nicoi	NT	NC
ANIMALIA	CHORDATA	ACTINOPTERYGII	CYPRINODONTIFORMES	RIVULIDAE	Laimosemion sape	NT	NC
ANIMALIA	CHORDATA	ACTINOPTERYGII	CYPRINODONTIFORMES	RIVULIDAE	Laimosemion tecminae	NT	NC
ANIMALIA	CHORDATA	ACTINOPTERYGII	GOBIESOCIFORMES	GOBIESOCIDAE	Tomicodon abuelorum	EN	NC
ANIMALIA	CHORDATA	ACTINOPTERYGII	LOPHIIFORMES	BRACHIONICHTHYIDAE	Brachionichthys hirsutus	CR	NC
ANIMALIA	CHORDATA	ACTINOPTERYGII	LOPHIIFORMES	BRACHIONICHTHYIDAE	Brachiopsilus dianthus	EN	NC
ANIMALIA	CHORDATA	ACTINOPTERYGII	LOPHIIFORMES	BRACHIONICHTHYIDAE	Pezichthys amplispinus	EN	NC
ANIMALIA	CHORDATA	ACTINOPTERYGII	LOPHIIFORMES	BRACHIONICHTHYIDAE	Pezichthys compressus	EN	NC
ANIMALIA	CHORDATA	ACTINOPTERYGII	LOPHIIFORMES	BRACHIONICHTHYIDAE	Sympterichthys moultoni	EN	NC
ANIMALIA	CHORDATA	ACTINOPTERYGII	LOPHIIFORMES	BRACHIONICHTHYIDAE	Thymichthys politus	CR	NC
ANIMALIA	CHORDATA	ACTINOPTERYGII	OPHIDIIFORMES	OPHIDIIDAE	Ophidion fulvum	NT	NC
ANIMALIA	CHORDATA	ACTINOPTERYGII	OSMERIFORMES	GALAXIIDAE	Galaxias argenteus	VU	NC
ANIMALIA	CHORDATA	ACTINOPTERYGII	OSMERIFORMES	GALAXIIDAE	Galaxias depressiceps	VU	NC
ANIMALIA	CHORDATA	ACTINOPTERYGII	OSMERIFORMES	GALAXIIDAE	Galaxias fuscus	EN	NC
ANIMALIA	CHORDATA	ACTINOPTERYGII	OSMERIFORMES	GALAXIIDAE	Galaxias gunaikurnai	CR	NC
ANIMALIA	CHORDATA	ACTINOPTERYGII	OSMERIFORMES	GALAXIIDAE	Galaxias lanceolatus	CR	NC
ANIMALIA	CHORDATA	ACTINOPTERYGII	OSMERIFORMES	GALAXIIDAE	Galaxias longifundus	CR	NC
ANIMALIA	CHORDATA	ACTINOPTERYGII	OSMERIFORMES	GALAXIIDAE	Galaxias mcdowalli	CR	NC
ANIMALIA	CHORDATA	ACTINOPTERYGII	OSMERIFORMES	GALAXIIDAE	Galaxias mungadhan	CR	NC
ANIMALIA	CHORDATA	ACTINOPTERYGII	OSMERIFORMES	GALAXIIDAE	Galaxias sp. nov. 'Moroka'	CR	NC
ANIMALIA	CHORDATA	ACTINOPTERYGII	OSMERIFORMES	GALAXIIDAE	Galaxias sp. nov. 'Morwell'	CR	NC
ANIMALIA	CHORDATA	ACTINOPTERYGII	OSMERIFORMES	GALAXIIDAE	Galaxias sp. nov. 'Yalmy'	CR	NC
ANIMALIA	CHORDATA	ACTINOPTERYGII	OSMERIFORMES	GALAXIIDAE	Galaxias terenasus	EN	NC
ANIMALIA	CHORDATA	ACTINOPTERYGII	OSMERIFORMES	RETROPINNIDAE	Prototroctes maraena	VU	NC
ANIMALIA	CHORDATA	ACTINOPTERYGII	OSTEOGLOSSIFORMES	MORMYRIDAE	Campylomormyrus bredoi	VU	NC
ANIMALIA	CHORDATA	ACTINOPTERYGII	OSTEOGLOSSIFORMES	MORMYRIDAE	Marcusenius abadii	NT	NC
ANIMALIA	CHORDATA	ACTINOPTERYGII	OSTEOGLOSSIFORMES	MORMYRIDAE	Marcusenius brucii	VU	NC
ANIMALIA	CHORDATA	ACTINOPTERYGII	OSTEOGLOSSIFORMES	MORMYRIDAE	Marcusenius furcidens	NT	NC
ANIMALIA	CHORDATA	ACTINOPTERYGII	OSTEOGLOSSIFORMES	MORMYRIDAE	Marcusenius meronai	EN	NC
ANIMALIA	CHORDATA	ACTINOPTERYGII	OSTEOGLOSSIFORMES	MORMYRIDAE	Marcusenius sanagaensis	VU	NC
ANIMALIA	CHORDATA	ACTINOPTERYGII	OSTEOGLOSSIFORMES	MORMYRIDAE	Mormyrus subundulatus	EN	NC
ANIMALIA	CHORDATA	ACTINOPTERYGII	OSTEOGLOSSIFORMES	MORMYRIDAE	Paramormyrops longicaudatus	VU	NC
ANIMALIA	CHORDATA	ACTINOPTERYGII	OSTEOGLOSSIFORMES	MORMYRIDAE	Petrocephalus levequei	NT	NC
ANIMALIA	CHORDATA	ACTINOPTERYGII	OSTEOGLOSSIFORMES	MORMYRIDAE	Pollimyrus eburneensis	VU	NC
ANIMALIA	CHORDATA	ACTINOPTERYGII	OSTEOGLOSSIFORMES	NOTOPTERIDAE	Chitala chitala	NT	NC
ANIMALIA	CHORDATA	ACTINOPTERYGII	PERCIFORMES	ACANTHURIDAE	Acanthurus chronixis	VU	NC
ANIMALIA	CHORDATA	ACTINOPTERYGII	PERCIFORMES	ANABANTIDAE	Ctenopoma nebulosum	VU	NC
ANIMALIA	CHORDATA	ACTINOPTERYGII	PERCIFORMES	BLENNIIDAE	Ecsenius kurti	VU	NC
ANIMALIA	CHORDATA	ACTINOPTERYGII	PERCIFORMES	BLENNIIDAE	Hypsoblennius striatus	NT	NC
ANIMALIA	CHORDATA	ACTINOPTERYGII	PERCIFORMES	BLENNIIDAE	Lupinoblennius paivai	EN	NC
ANIMALIA	CHORDATA	ACTINOPTERYGII	PERCIFORMES	BLENNIIDAE	Medusablennius chani	VU	NC
ANIMALIA	CHORDATA	ACTINOPTERYGII	PERCIFORMES	BLENNIIDAE	Meiacanthus abruptus	VU	NC
ANIMALIA	CHORDATA	ACTINOPTERYGII	PERCIFORMES	CARANGIDAE	Pseudocaranx chilensis	VU	NC
ANIMALIA	CHORDATA	ACTINOPTERYGII	PERCIFORMES	CARANGIDAE	Trachurus indicus	VU	NC
ANIMALIA	CHORDATA	ACTINOPTERYGII	PERCIFORMES	CENTRARCHIDAE	Enneacanthus chaetodon	NT	NC
ANIMALIA	CHORDATA	ACTINOPTERYGII	PERCIFORMES	CHAENOPSIDAE	Mccoskerichthys sandae	NT	NC
ANIMALIA	CHORDATA	ACTINOPTERYGII	PERCIFORMES	CHAETODONTIDAE	Chaetodon rainfordi	NT	NC
ANIMALIA	CHORDATA	ACTINOPTERYGII	PERCIFORMES	CHANNIDAE	Channa diplogramma	VU	NC
ANIMALIA	CHORDATA	ACTINOPTERYGII	PERCIFORMES	CHANNIDAE	Channa orientalis	VU	NC
ANIMALIA	CHORDATA	ACTINOPTERYGII	PERCIFORMES	CICHLIDAE	Altolamprologus calvus	NT	NC
ANIMALIA	CHORDATA	ACTINOPTERYGII	PERCIFORMES	CICHLIDAE	Apistogramma cinilabra	VU	NC
ANIMALIA	CHORDATA	ACTINOPTERYGII	PERCIFORMES	CICHLIDAE	Aulonocara guentheri	EN	NC
ANIMALIA	CHORDATA	ACTINOPTERYGII	PERCIFORMES	CICHLIDAE	Aulonocara nyassae	NT	NC
ANIMALIA	CHORDATA	ACTINOPTERYGII	PERCIFORMES	CICHLIDAE	Benitochromis batesii	VU	NC
ANIMALIA	CHORDATA	ACTINOPTERYGII	PERCIFORMES	CICHLIDAE	Benitochromis riomuniensis	EN	NC
ANIMALIA	CHORDATA	ACTINOPTERYGII	PERCIFORMES	CICHLIDAE	Benitochromis ufermanni	EN	NC
ANIMALIA	CHORDATA	ACTINOPTERYGII	PERCIFORMES	CICHLIDAE	Champsochromis spilorhynchus	EN	NC
ANIMALIA	CHORDATA	ACTINOPTERYGII	PERCIFORMES	CICHLIDAE	Chetia mola	EN	NC
ANIMALIA	CHORDATA	ACTINOPTERYGII	PERCIFORMES	CICHLIDAE	Chiapaheros grammodes	VU	NC
ANIMALIA	CHORDATA	ACTINOPTERYGII	PERCIFORMES	CICHLIDAE	Chromidotilapia cavalliensis	VU	NC
ANIMALIA	CHORDATA	ACTINOPTERYGII	PERCIFORMES	CICHLIDAE	Chromidotilapia regani	VU	NC
ANIMALIA	CHORDATA	ACTINOPTERYGII	PERCIFORMES	CICHLIDAE	Cichlasoma microlepis	NT	NC
ANIMALIA	CHORDATA	ACTINOPTERYGII	PERCIFORMES	CICHLIDAE	Coelotilapia joka	VU	NC
ANIMALIA	CHORDATA	ACTINOPTERYGII	PERCIFORMES	CICHLIDAE	Copadichromis cyanocephalus	NT	NC
ANIMALIA	CHORDATA	ACTINOPTERYGII	PERCIFORMES	CICHLIDAE	Copadichromis diplostigma	NT	NC
ANIMALIA	CHORDATA	ACTINOPTERYGII	PERCIFORMES	CICHLIDAE	Copadichromis nkatae	CR	NC
ANIMALIA	CHORDATA	ACTINOPTERYGII	PERCIFORMES	CICHLIDAE	Copadichromis virginalis	NT	NC
ANIMALIA	CHORDATA	ACTINOPTERYGII	PERCIFORMES	CICHLIDAE	Coptodon coffea	CR	NC
ANIMALIA	CHORDATA	ACTINOPTERYGII	PERCIFORMES	CICHLIDAE	Coptodon discolor	VU	NC
ANIMALIA	CHORDATA	ACTINOPTERYGII	PERCIFORMES	CICHLIDAE	Coptodon kottae	EN	NC
ANIMALIA	CHORDATA	ACTINOPTERYGII	PERCIFORMES	CICHLIDAE	Corematodus shiranus	CR	NC
ANIMALIA	CHORDATA	ACTINOPTERYGII	PERCIFORMES	CICHLIDAE	Cynotilapia chilundu	VU	NC
ANIMALIA	CHORDATA	ACTINOPTERYGII	PERCIFORMES	CICHLIDAE	Cyrtocara moorii	VU	NC
ANIMALIA	CHORDATA	ACTINOPTERYGII	PERCIFORMES	CICHLIDAE	Gobiocichla ethelwynnae	EN	NC
ANIMALIA	CHORDATA	ACTINOPTERYGII	PERCIFORMES	CICHLIDAE	Gobiocichla wonderi	NT	NC
ANIMALIA	CHORDATA	ACTINOPTERYGII	PERCIFORMES	CICHLIDAE	Haplochromis ampullarostratus	VU	NC
ANIMALIA	CHORDATA	ACTINOPTERYGII	PERCIFORMES	CICHLIDAE	Haplochromis antleter	CR	NC
ANIMALIA	CHORDATA	ACTINOPTERYGII	PERCIFORMES	CICHLIDAE	Haplochromis apogonoides	CR	NC
ANIMALIA	CHORDATA	ACTINOPTERYGII	PERCIFORMES	CICHLIDAE	Haplochromis argenteus	CR	NC
ANIMALIA	CHORDATA	ACTINOPTERYGII	PERCIFORMES	CICHLIDAE	Haplochromis azureus	VU	NC
ANIMALIA	CHORDATA	ACTINOPTERYGII	PERCIFORMES	CICHLIDAE	Haplochromis barbarae	CR	NC
ANIMALIA	CHORDATA	ACTINOPTERYGII	PERCIFORMES	CICHLIDAE	Haplochromis bareli	CR	NC
ANIMALIA	CHORDATA	ACTINOPTERYGII	PERCIFORMES	CICHLIDAE	Haplochromis brownae	CR	NC
ANIMALIA	CHORDATA	ACTINOPTERYGII	PERCIFORMES	CICHLIDAE	Haplochromis bwathondii	VU	NC
ANIMALIA	CHORDATA	ACTINOPTERYGII	PERCIFORMES	CICHLIDAE	Haplochromis cassius	CR	NC
ANIMALIA	CHORDATA	ACTINOPTERYGII	PERCIFORMES	CICHLIDAE	Haplochromis chromogynos	VU	NC
ANIMALIA	CHORDATA	ACTINOPTERYGII	PERCIFORMES	CICHLIDAE	Haplochromis cinctus	CR	NC
ANIMALIA	CHORDATA	ACTINOPTERYGII	PERCIFORMES	CICHLIDAE	Haplochromis cnester	CR	NC
ANIMALIA	CHORDATA	ACTINOPTERYGII	PERCIFORMES	CICHLIDAE	Haplochromis commutabilis	VU	NC
ANIMALIA	CHORDATA	ACTINOPTERYGII	PERCIFORMES	CICHLIDAE	Haplochromis coprologus	CR	NC
ANIMALIA	CHORDATA	ACTINOPTERYGII	PERCIFORMES	CICHLIDAE	Haplochromis crassilabris	CR	NC
ANIMALIA	CHORDATA	ACTINOPTERYGII	PERCIFORMES	CICHLIDAE	Haplochromis crocopeplus	CR	NC
ANIMALIA	CHORDATA	ACTINOPTERYGII	PERCIFORMES	CICHLIDAE	Haplochromis dentex	CR	NC
ANIMALIA	CHORDATA	ACTINOPTERYGII	PERCIFORMES	CICHLIDAE	Haplochromis dichrourus	CR	NC
ANIMALIA	CHORDATA	ACTINOPTERYGII	PERCIFORMES	CICHLIDAE	Haplochromis erythromaculatus	EN	NC
ANIMALIA	CHORDATA	ACTINOPTERYGII	PERCIFORMES	CICHLIDAE	Haplochromis exspectatus	VU	NC
ANIMALIA	CHORDATA	ACTINOPTERYGII	PERCIFORMES	CICHLIDAE	Haplochromis fischeri	VU	NC
ANIMALIA	CHORDATA	ACTINOPTERYGII	PERCIFORMES	CICHLIDAE	Haplochromis flavipinnis	CR	NC
ANIMALIA	CHORDATA	ACTINOPTERYGII	PERCIFORMES	CICHLIDAE	Haplochromis fusiformis	VU	NC
ANIMALIA	CHORDATA	ACTINOPTERYGII	PERCIFORMES	CICHLIDAE	Haplochromis gigas	VU	NC
ANIMALIA	CHORDATA	ACTINOPTERYGII	PERCIFORMES	CICHLIDAE	Haplochromis granti	CR	NC
ANIMALIA	CHORDATA	ACTINOPTERYGII	PERCIFORMES	CICHLIDAE	Haplochromis guiarti	CR	NC
ANIMALIA	CHORDATA	ACTINOPTERYGII	PERCIFORMES	CICHLIDAE	Haplochromis hiatus	CR	NC
ANIMALIA	CHORDATA	ACTINOPTERYGII	PERCIFORMES	CICHLIDAE	Haplochromis howesi	VU	NC
ANIMALIA	CHORDATA	ACTINOPTERYGII	PERCIFORMES	CICHLIDAE	Haplochromis igneopinnis	EN	NC
ANIMALIA	CHORDATA	ACTINOPTERYGII	PERCIFORMES	CICHLIDAE	Haplochromis iris	CR	NC
ANIMALIA	CHORDATA	ACTINOPTERYGII	PERCIFORMES	CICHLIDAE	Haplochromis ishmaeli	CR	NC
ANIMALIA	CHORDATA	ACTINOPTERYGII	PERCIFORMES	CICHLIDAE	Haplochromis katunzii	CR	NC
ANIMALIA	CHORDATA	ACTINOPTERYGII	PERCIFORMES	CICHLIDAE	Haplochromis labiatus	NT	NC
ANIMALIA	CHORDATA	ACTINOPTERYGII	PERCIFORMES	CICHLIDAE	Haplochromis longirostris	CR	NC
ANIMALIA	CHORDATA	ACTINOPTERYGII	PERCIFORMES	CICHLIDAE	Haplochromis luteus	VU	NC
ANIMALIA	CHORDATA	ACTINOPTERYGII	PERCIFORMES	CICHLIDAE	Haplochromis macrognathus	CR	NC
ANIMALIA	CHORDATA	ACTINOPTERYGII	PERCIFORMES	CICHLIDAE	Haplochromis martini	CR	NC
ANIMALIA	CHORDATA	ACTINOPTERYGII	PERCIFORMES	CICHLIDAE	Haplochromis maxillaris	VU	NC
ANIMALIA	CHORDATA	ACTINOPTERYGII	PERCIFORMES	CICHLIDAE	Haplochromis michaeli	CR	NC
ANIMALIA	CHORDATA	ACTINOPTERYGII	PERCIFORMES	CICHLIDAE	Haplochromis microdon	CR	NC
ANIMALIA	CHORDATA	ACTINOPTERYGII	PERCIFORMES	CICHLIDAE	Haplochromis moeruensis	VU	NC
ANIMALIA	CHORDATA	ACTINOPTERYGII	PERCIFORMES	CICHLIDAE	Haplochromis mylergates	CR	NC
ANIMALIA	CHORDATA	ACTINOPTERYGII	PERCIFORMES	CICHLIDAE	Haplochromis nanoserranus	CR	NC
ANIMALIA	CHORDATA	ACTINOPTERYGII	PERCIFORMES	CICHLIDAE	Haplochromis obesus	CR	NC
ANIMALIA	CHORDATA	ACTINOPTERYGII	PERCIFORMES	CICHLIDAE	Haplochromis pancitrinus	CR	NC
ANIMALIA	CHORDATA	ACTINOPTERYGII	PERCIFORMES	CICHLIDAE	Haplochromis parvidens	CR	NC
ANIMALIA	CHORDATA	ACTINOPTERYGII	PERCIFORMES	CICHLIDAE	Haplochromis percoides	CR	NC
ANIMALIA	CHORDATA	ACTINOPTERYGII	PERCIFORMES	CICHLIDAE	Haplochromis perrieri	CR	NC
ANIMALIA	CHORDATA	ACTINOPTERYGII	PERCIFORMES	CICHLIDAE	Haplochromis plutonius	CR	NC
ANIMALIA	CHORDATA	ACTINOPTERYGII	PERCIFORMES	CICHLIDAE	Haplochromis ptistes	CR	NC
ANIMALIA	CHORDATA	ACTINOPTERYGII	PERCIFORMES	CICHLIDAE	Haplochromis pyrrhopteryx	CR	NC
ANIMALIA	CHORDATA	ACTINOPTERYGII	PERCIFORMES	CICHLIDAE	Haplochromis retrodens	VU	NC
ANIMALIA	CHORDATA	ACTINOPTERYGII	PERCIFORMES	CICHLIDAE	Haplochromis sauvagei	VU	NC
ANIMALIA	CHORDATA	ACTINOPTERYGII	PERCIFORMES	CICHLIDAE	Haplochromis sp. nov. 'Blue Rockpicker'	EN	NC
ANIMALIA	CHORDATA	ACTINOPTERYGII	PERCIFORMES	CICHLIDAE	Haplochromis sphex	CR	NC
ANIMALIA	CHORDATA	ACTINOPTERYGII	PERCIFORMES	CICHLIDAE	Haplochromis sulphureus	CR	NC
ANIMALIA	CHORDATA	ACTINOPTERYGII	PERCIFORMES	CICHLIDAE	Haplochromis teegelaari	CR	NC
ANIMALIA	CHORDATA	ACTINOPTERYGII	PERCIFORMES	CICHLIDAE	Haplochromis teunisrasi	CR	NC
ANIMALIA	CHORDATA	ACTINOPTERYGII	PERCIFORMES	CICHLIDAE	Haplochromis theliodon	CR	NC
ANIMALIA	CHORDATA	ACTINOPTERYGII	PERCIFORMES	CICHLIDAE	Haplochromis thereuterion	VU	NC
ANIMALIA	CHORDATA	ACTINOPTERYGII	PERCIFORMES	CICHLIDAE	Haplochromis ushindi	CR	NC
ANIMALIA	CHORDATA	ACTINOPTERYGII	PERCIFORMES	CICHLIDAE	Haplochromis vanoijeni	VU	NC
ANIMALIA	CHORDATA	ACTINOPTERYGII	PERCIFORMES	CICHLIDAE	Haplochromis victorianus	CR	NC
ANIMALIA	CHORDATA	ACTINOPTERYGII	PERCIFORMES	CICHLIDAE	Haplochromis vonlinnei	CR	NC
ANIMALIA	CHORDATA	ACTINOPTERYGII	PERCIFORMES	CICHLIDAE	Haplochromis welcommei	VU	NC
ANIMALIA	CHORDATA	ACTINOPTERYGII	PERCIFORMES	CICHLIDAE	Haplochromis xanthopteryx	VU	NC
ANIMALIA	CHORDATA	ACTINOPTERYGII	PERCIFORMES	CICHLIDAE	Haplochromis xenostoma	CR	NC
ANIMALIA	CHORDATA	ACTINOPTERYGII	PERCIFORMES	CICHLIDAE	Hemichromis cerasogaster	EN	NC
ANIMALIA	CHORDATA	ACTINOPTERYGII	PERCIFORMES	CICHLIDAE	Heterotilapia cessiana	CR	NC
ANIMALIA	CHORDATA	ACTINOPTERYGII	PERCIFORMES	CICHLIDAE	Katria katria	EN	NC
ANIMALIA	CHORDATA	ACTINOPTERYGII	PERCIFORMES	CICHLIDAE	Konia dikume	CR	NC
ANIMALIA	CHORDATA	ACTINOPTERYGII	PERCIFORMES	CICHLIDAE	Konia eisentrauti	CR	NC
ANIMALIA	CHORDATA	ACTINOPTERYGII	PERCIFORMES	CICHLIDAE	Lamprologus tumbanus	EN	NC
ANIMALIA	CHORDATA	ACTINOPTERYGII	PERCIFORMES	CICHLIDAE	Lepidiolamprologus attenuatus	NT	NC
ANIMALIA	CHORDATA	ACTINOPTERYGII	PERCIFORMES	CICHLIDAE	Limbochromis robertsi	EN	NC
ANIMALIA	CHORDATA	ACTINOPTERYGII	PERCIFORMES	CICHLIDAE	Mchenga conophoros	CR	NC
ANIMALIA	CHORDATA	ACTINOPTERYGII	PERCIFORMES	CICHLIDAE	Mchenga cyclicos	NT	NC
ANIMALIA	CHORDATA	ACTINOPTERYGII	PERCIFORMES	CICHLIDAE	Melanochromis robustus	NT	NC
ANIMALIA	CHORDATA	ACTINOPTERYGII	PERCIFORMES	CICHLIDAE	Melanochromis vermivorus	NT	NC
ANIMALIA	CHORDATA	ACTINOPTERYGII	PERCIFORMES	CICHLIDAE	Melanochromis wochepa	NT	NC
ANIMALIA	CHORDATA	ACTINOPTERYGII	PERCIFORMES	CICHLIDAE	Metriaclima purum	VU	NC
ANIMALIA	CHORDATA	ACTINOPTERYGII	PERCIFORMES	CICHLIDAE	Myaka myaka	CR	NC
ANIMALIA	CHORDATA	ACTINOPTERYGII	PERCIFORMES	CICHLIDAE	Nanochromis transvestitus	EN	NC
ANIMALIA	CHORDATA	ACTINOPTERYGII	PERCIFORMES	CICHLIDAE	Nyassachromis boadzulu	EN	NC
ANIMALIA	CHORDATA	ACTINOPTERYGII	PERCIFORMES	CICHLIDAE	Nyassachromis breviceps	CR	NC
ANIMALIA	CHORDATA	ACTINOPTERYGII	PERCIFORMES	CICHLIDAE	Oreochromis alcalicus	EN	NC
ANIMALIA	CHORDATA	ACTINOPTERYGII	PERCIFORMES	CICHLIDAE	Oreochromis amphimelas	EN	NC
ANIMALIA	CHORDATA	ACTINOPTERYGII	PERCIFORMES	CICHLIDAE	Oreochromis andersonii	VU	NC
ANIMALIA	CHORDATA	ACTINOPTERYGII	PERCIFORMES	CICHLIDAE	Oreochromis chungruruensis	CR	NC
ANIMALIA	CHORDATA	ACTINOPTERYGII	PERCIFORMES	CICHLIDAE	Oreochromis esculentus	CR	NC
ANIMALIA	CHORDATA	ACTINOPTERYGII	PERCIFORMES	CICHLIDAE	Oreochromis jipe	CR	NC
ANIMALIA	CHORDATA	ACTINOPTERYGII	PERCIFORMES	CICHLIDAE	Oreochromis karomo	CR	NC
ANIMALIA	CHORDATA	ACTINOPTERYGII	PERCIFORMES	CICHLIDAE	Oreochromis karongae	CR	NC
ANIMALIA	CHORDATA	ACTINOPTERYGII	PERCIFORMES	CICHLIDAE	Oreochromis lidole	CR	NC
ANIMALIA	CHORDATA	ACTINOPTERYGII	PERCIFORMES	CICHLIDAE	Oreochromis rukwaensis	VU	NC
ANIMALIA	CHORDATA	ACTINOPTERYGII	PERCIFORMES	CICHLIDAE	Oreochromis salinicola	VU	NC
ANIMALIA	CHORDATA	ACTINOPTERYGII	PERCIFORMES	CICHLIDAE	Oreochromis squamipinnis	CR	NC
ANIMALIA	CHORDATA	ACTINOPTERYGII	PERCIFORMES	CICHLIDAE	Oreochromis variabilis	CR	NC
ANIMALIA	CHORDATA	ACTINOPTERYGII	PERCIFORMES	CICHLIDAE	Otopharynx pachycheilus	VU	NC
ANIMALIA	CHORDATA	ACTINOPTERYGII	PERCIFORMES	CICHLIDAE	Oxylapia polli	EN	NC
ANIMALIA	CHORDATA	ACTINOPTERYGII	PERCIFORMES	CICHLIDAE	Parananochromis brevirostris	VU	NC
ANIMALIA	CHORDATA	ACTINOPTERYGII	PERCIFORMES	CICHLIDAE	Parananochromis ornatus	EN	NC
ANIMALIA	CHORDATA	ACTINOPTERYGII	PERCIFORMES	CICHLIDAE	Paratilapia polleni	VU	NC
ANIMALIA	CHORDATA	ACTINOPTERYGII	PERCIFORMES	CICHLIDAE	Paratilapia sp. nov. 'Vevembe'	CR	NC
ANIMALIA	CHORDATA	ACTINOPTERYGII	PERCIFORMES	CICHLIDAE	Paretroplus dambabe	CR	NC
ANIMALIA	CHORDATA	ACTINOPTERYGII	PERCIFORMES	CICHLIDAE	Paretroplus damii	VU	NC
ANIMALIA	CHORDATA	ACTINOPTERYGII	PERCIFORMES	CICHLIDAE	Paretroplus gymnopreopercularis	CR	NC
ANIMALIA	CHORDATA	ACTINOPTERYGII	PERCIFORMES	CICHLIDAE	Paretroplus kieneri	VU	NC
ANIMALIA	CHORDATA	ACTINOPTERYGII	PERCIFORMES	CICHLIDAE	Paretroplus lamenabe	EN	NC
ANIMALIA	CHORDATA	ACTINOPTERYGII	PERCIFORMES	CICHLIDAE	Paretroplus loisellei	EN	NC
ANIMALIA	CHORDATA	ACTINOPTERYGII	PERCIFORMES	CICHLIDAE	Paretroplus maculatus	CR	NC
ANIMALIA	CHORDATA	ACTINOPTERYGII	PERCIFORMES	CICHLIDAE	Paretroplus maromandia	EN	NC
ANIMALIA	CHORDATA	ACTINOPTERYGII	PERCIFORMES	CICHLIDAE	Paretroplus menarambo	CR	NC
ANIMALIA	CHORDATA	ACTINOPTERYGII	PERCIFORMES	CICHLIDAE	Paretroplus nourissati	EN	NC
ANIMALIA	CHORDATA	ACTINOPTERYGII	PERCIFORMES	CICHLIDAE	Paretroplus tsimoly	EN	NC
ANIMALIA	CHORDATA	ACTINOPTERYGII	PERCIFORMES	CICHLIDAE	Pelvicachromis roloffi	NT	NC
ANIMALIA	CHORDATA	ACTINOPTERYGII	PERCIFORMES	CICHLIDAE	Pseudotropheus brevis	EN	NC
ANIMALIA	CHORDATA	ACTINOPTERYGII	PERCIFORMES	CICHLIDAE	Pseudotropheus tursiops	NT	NC
ANIMALIA	CHORDATA	ACTINOPTERYGII	PERCIFORMES	CICHLIDAE	Pseudotropheus williamsi	NT	NC
ANIMALIA	CHORDATA	ACTINOPTERYGII	PERCIFORMES	CICHLIDAE	Ptychochromis inornatus	EN	NC
ANIMALIA	CHORDATA	ACTINOPTERYGII	PERCIFORMES	CICHLIDAE	Ptychochromis insolitus	CR	NC
ANIMALIA	CHORDATA	ACTINOPTERYGII	PERCIFORMES	CICHLIDAE	Ptychochromis loisellei	EN	NC
ANIMALIA	CHORDATA	ACTINOPTERYGII	PERCIFORMES	CICHLIDAE	Ptychochromis oligacanthus	EN	NC
ANIMALIA	CHORDATA	ACTINOPTERYGII	PERCIFORMES	CICHLIDAE	Ptychochromis sp. nov. 'Garaka'	VU	NC
ANIMALIA	CHORDATA	ACTINOPTERYGII	PERCIFORMES	CICHLIDAE	Ptychochromis sp. nov. 'Green Garaka'	EN	NC
ANIMALIA	CHORDATA	ACTINOPTERYGII	PERCIFORMES	CICHLIDAE	Ptychochromoides betsileanus	CR	NC
ANIMALIA	CHORDATA	ACTINOPTERYGII	PERCIFORMES	CICHLIDAE	Ptychochromoides itasy	CR	NC
ANIMALIA	CHORDATA	ACTINOPTERYGII	PERCIFORMES	CICHLIDAE	Ptychochromoides vondrozo	EN	NC
ANIMALIA	CHORDATA	ACTINOPTERYGII	PERCIFORMES	CICHLIDAE	Rhamphochromis esox	VU	NC
ANIMALIA	CHORDATA	ACTINOPTERYGII	PERCIFORMES	CICHLIDAE	Sarotherodon caroli	CR	NC
ANIMALIA	CHORDATA	ACTINOPTERYGII	PERCIFORMES	CICHLIDAE	Sarotherodon linnellii	CR	NC
ANIMALIA	CHORDATA	ACTINOPTERYGII	PERCIFORMES	CICHLIDAE	Sarotherodon lohbergeri	CR	NC
ANIMALIA	CHORDATA	ACTINOPTERYGII	PERCIFORMES	CICHLIDAE	Sarotherodon occidentalis	NT	NC
ANIMALIA	CHORDATA	ACTINOPTERYGII	PERCIFORMES	CICHLIDAE	Sarotherodon steinbachi	CR	NC
ANIMALIA	CHORDATA	ACTINOPTERYGII	PERCIFORMES	CICHLIDAE	Simochromis margaretae	VU	NC
ANIMALIA	CHORDATA	ACTINOPTERYGII	PERCIFORMES	CICHLIDAE	Simochromis marginatus	VU	NC
ANIMALIA	CHORDATA	ACTINOPTERYGII	PERCIFORMES	CICHLIDAE	Steatocranus irvinei	NT	NC
ANIMALIA	CHORDATA	ACTINOPTERYGII	PERCIFORMES	CICHLIDAE	Stomatepia mariae	CR	NC
ANIMALIA	CHORDATA	ACTINOPTERYGII	PERCIFORMES	CICHLIDAE	Stomatepia mongo	CR	NC
ANIMALIA	CHORDATA	ACTINOPTERYGII	PERCIFORMES	CICHLIDAE	Stomatepia pindu	CR	NC
ANIMALIA	CHORDATA	ACTINOPTERYGII	PERCIFORMES	CICHLIDAE	Tilapia bakossiorum	CR	NC
ANIMALIA	CHORDATA	ACTINOPTERYGII	PERCIFORMES	CICHLIDAE	Tilapia bemini	CR	NC
ANIMALIA	CHORDATA	ACTINOPTERYGII	PERCIFORMES	CICHLIDAE	Tilapia busumana	VU	NC
ANIMALIA	CHORDATA	ACTINOPTERYGII	PERCIFORMES	CICHLIDAE	Tilapia bythobates	CR	NC
ANIMALIA	CHORDATA	ACTINOPTERYGII	PERCIFORMES	CICHLIDAE	Tilapia deckerti	CR	NC
ANIMALIA	CHORDATA	ACTINOPTERYGII	PERCIFORMES	CICHLIDAE	Tilapia flava	CR	NC
ANIMALIA	CHORDATA	ACTINOPTERYGII	PERCIFORMES	CICHLIDAE	Tilapia guinasana	CR	NC
ANIMALIA	CHORDATA	ACTINOPTERYGII	PERCIFORMES	CICHLIDAE	Tilapia gutturosa	CR	NC
ANIMALIA	CHORDATA	ACTINOPTERYGII	PERCIFORMES	CICHLIDAE	Tilapia imbriferna	CR	NC
ANIMALIA	CHORDATA	ACTINOPTERYGII	PERCIFORMES	CICHLIDAE	Tilapia snyderae	CR	NC
ANIMALIA	CHORDATA	ACTINOPTERYGII	PERCIFORMES	CICHLIDAE	Tilapia spongotroktis	CR	NC
ANIMALIA	CHORDATA	ACTINOPTERYGII	PERCIFORMES	CICHLIDAE	Tilapia thysi	CR	NC
ANIMALIA	CHORDATA	ACTINOPTERYGII	PERCIFORMES	CICHLIDAE	Tropheops kumwera	NT	NC
ANIMALIA	CHORDATA	ACTINOPTERYGII	PERCIFORMES	CICHLIDAE	Tropheops microstoma	NT	NC
ANIMALIA	CHORDATA	ACTINOPTERYGII	PERCIFORMES	CICHLIDAE	Tropheus duboisi	VU	NC
ANIMALIA	CHORDATA	ACTINOPTERYGII	PERCIFORMES	CICHLIDAE	Tylochromis microdon	EN	NC
ANIMALIA	CHORDATA	ACTINOPTERYGII	PERCIFORMES	CICHLIDAE	Tylochromis regani	NT	NC
ANIMALIA	CHORDATA	ACTINOPTERYGII	PERCIFORMES	CICHLIDAE	Xenotilapia burtoni	VU	NC
ANIMALIA	CHORDATA	ACTINOPTERYGII	PERCIFORMES	CIRRHITIDAE	Amblycirrhitus earnshawi	EN	NC
ANIMALIA	CHORDATA	ACTINOPTERYGII	PERCIFORMES	ELASSOMATIDAE	Elassoma boehlkei	VU	NC
ANIMALIA	CHORDATA	ACTINOPTERYGII	PERCIFORMES	ELEOTRIDAE	Eleotris aquadulcis	NT	NC
ANIMALIA	CHORDATA	ACTINOPTERYGII	PERCIFORMES	ELEOTRIDAE	Kribia leonensis	EN	NC
ANIMALIA	CHORDATA	ACTINOPTERYGII	PERCIFORMES	ELEOTRIDAE	Mogurnda furva	CR	NC
ANIMALIA	CHORDATA	ACTINOPTERYGII	PERCIFORMES	ELEOTRIDAE	Mogurnda variegata	CR	NC
ANIMALIA	CHORDATA	ACTINOPTERYGII	PERCIFORMES	EPINEPHELIDAE	Epinephelus andersoni	NT	NC
ANIMALIA	CHORDATA	ACTINOPTERYGII	PERCIFORMES	EPINEPHELIDAE	Epinephelus daemelii	NT	NC
ANIMALIA	CHORDATA	ACTINOPTERYGII	PERCIFORMES	EPINEPHELIDAE	Epinephelus goreensis	NT	NC
ANIMALIA	CHORDATA	ACTINOPTERYGII	PERCIFORMES	EPINEPHELIDAE	Epinephelus itajara	VU	NC
ANIMALIA	CHORDATA	ACTINOPTERYGII	PERCIFORMES	EPINEPHELIDAE	Hyporthodus acanthistius	VU	NC
ANIMALIA	CHORDATA	ACTINOPTERYGII	PERCIFORMES	EPINEPHELIDAE	Hyporthodus flavolimbatus	VU	NC
ANIMALIA	CHORDATA	ACTINOPTERYGII	PERCIFORMES	EPINEPHELIDAE	Hyporthodus nigritus	NT	NC
ANIMALIA	CHORDATA	ACTINOPTERYGII	PERCIFORMES	EPINEPHELIDAE	Mycteroperca fusca	VU	NC
ANIMALIA	CHORDATA	ACTINOPTERYGII	PERCIFORMES	EPINEPHELIDAE	Mycteroperca jordani	EN	NC
ANIMALIA	CHORDATA	ACTINOPTERYGII	PERCIFORMES	EPINEPHELIDAE	Plectropomus marisrubri	VU	NC
ANIMALIA	CHORDATA	ACTINOPTERYGII	PERCIFORMES	GOBIIDAE	Corcyrogobius lubbocki	VU	NC
ANIMALIA	CHORDATA	ACTINOPTERYGII	PERCIFORMES	GOBIIDAE	Coryphopterus hyalinus	VU	NC
ANIMALIA	CHORDATA	ACTINOPTERYGII	PERCIFORMES	GOBIIDAE	Glossogobius flavipinnis	NT	NC
ANIMALIA	CHORDATA	ACTINOPTERYGII	PERCIFORMES	GOBIIDAE	Glossogobius matanensis	NT	NC
ANIMALIA	CHORDATA	ACTINOPTERYGII	PERCIFORMES	GOBIIDAE	Gobiosoma homochroma	EN	NC
ANIMALIA	CHORDATA	ACTINOPTERYGII	PERCIFORMES	GOBIIDAE	Gobulus birdsongi	CR	NC
ANIMALIA	CHORDATA	ACTINOPTERYGII	PERCIFORMES	GOBIIDAE	Gymnogobius isaza	EN	NC
ANIMALIA	CHORDATA	ACTINOPTERYGII	PERCIFORMES	GOBIIDAE	Mugilogobius amadi	CR	NC
ANIMALIA	CHORDATA	ACTINOPTERYGII	PERCIFORMES	GOBIIDAE	Rhinogobius biwaensis	EN	NC
ANIMALIA	CHORDATA	ACTINOPTERYGII	PERCIFORMES	GOBIIDAE	Sicydium rosenbergii	NT	NC
ANIMALIA	CHORDATA	ACTINOPTERYGII	PERCIFORMES	GOBIIDAE	Sicyopterus rapa	EN	NC
ANIMALIA	CHORDATA	ACTINOPTERYGII	PERCIFORMES	GOBIIDAE	Stiphodon discotorquatus	CR	NC
ANIMALIA	CHORDATA	ACTINOPTERYGII	PERCIFORMES	GOBIIDAE	Stiphodon julieni	EN	NC
ANIMALIA	CHORDATA	ACTINOPTERYGII	PERCIFORMES	ISTIOPHORIDAE	Kajikia albida	VU	NC
ANIMALIA	CHORDATA	ACTINOPTERYGII	PERCIFORMES	KUHLIIDAE	Kuhlia sauvagii	VU	NC
ANIMALIA	CHORDATA	ACTINOPTERYGII	PERCIFORMES	LABRIDAE	Achoerodus gouldii	VU	NC
ANIMALIA	CHORDATA	ACTINOPTERYGII	PERCIFORMES	LABRIDAE	Achoerodus viridis	NT	NC
ANIMALIA	CHORDATA	ACTINOPTERYGII	PERCIFORMES	LABRIDAE	Bodianus frenchii	NT	NC
ANIMALIA	CHORDATA	ACTINOPTERYGII	PERCIFORMES	LABRIDAE	Bodianus scrofa	VU	NC
ANIMALIA	CHORDATA	ACTINOPTERYGII	PERCIFORMES	LABRIDAE	Bolbometopon muricatum	VU	NC
ANIMALIA	CHORDATA	ACTINOPTERYGII	PERCIFORMES	LABRIDAE	Chlorurus bowersi	NT	NC
ANIMALIA	CHORDATA	ACTINOPTERYGII	PERCIFORMES	LABRIDAE	Choerodon schoenleinii	NT	NC
ANIMALIA	CHORDATA	ACTINOPTERYGII	PERCIFORMES	LABRIDAE	Coris bulbifrons	VU	NC
ANIMALIA	CHORDATA	ACTINOPTERYGII	PERCIFORMES	LABRIDAE	Labrus viridis	VU	NC
ANIMALIA	CHORDATA	ACTINOPTERYGII	PERCIFORMES	LABRIDAE	Scarus guacamaia	NT	NC
ANIMALIA	CHORDATA	ACTINOPTERYGII	PERCIFORMES	LABRIDAE	Scarus hypselopterus	NT	NC
ANIMALIA	CHORDATA	ACTINOPTERYGII	PERCIFORMES	LABRIDAE	Scarus trispinosus	EN	NC
ANIMALIA	CHORDATA	ACTINOPTERYGII	PERCIFORMES	LABRIDAE	Semicossyphus pulcher	VU	NC
ANIMALIA	CHORDATA	ACTINOPTERYGII	PERCIFORMES	LABRIDAE	Tautoga onitis	VU	NC
ANIMALIA	CHORDATA	ACTINOPTERYGII	PERCIFORMES	LATIDAE	Lates angustifrons	EN	NC
ANIMALIA	CHORDATA	ACTINOPTERYGII	PERCIFORMES	LATIDAE	Lates macrophthalmus	EN	NC
ANIMALIA	CHORDATA	ACTINOPTERYGII	PERCIFORMES	LATIDAE	Lates mariae	VU	NC
ANIMALIA	CHORDATA	ACTINOPTERYGII	PERCIFORMES	LATIDAE	Lates microlepis	EN	NC
ANIMALIA	CHORDATA	ACTINOPTERYGII	PERCIFORMES	LETHRINIDAE	Lethrinus mahsena	EN	NC
ANIMALIA	CHORDATA	ACTINOPTERYGII	PERCIFORMES	MULLIDAE	Parupeneus porphyreus	NT	NC
ANIMALIA	CHORDATA	ACTINOPTERYGII	PERCIFORMES	OSPHRONEMIDAE	Betta antoni	EN	NC
ANIMALIA	CHORDATA	ACTINOPTERYGII	PERCIFORMES	OSPHRONEMIDAE	Betta breviobesa	VU	NC
ANIMALIA	CHORDATA	ACTINOPTERYGII	PERCIFORMES	OSPHRONEMIDAE	Betta brownorum	VU	NC
ANIMALIA	CHORDATA	ACTINOPTERYGII	PERCIFORMES	OSPHRONEMIDAE	Betta burdigala	CR	NC
ANIMALIA	CHORDATA	ACTINOPTERYGII	PERCIFORMES	OSPHRONEMIDAE	Betta chini	EN	NC
ANIMALIA	CHORDATA	ACTINOPTERYGII	PERCIFORMES	OSPHRONEMIDAE	Betta chloropharynx	CR	NC
ANIMALIA	CHORDATA	ACTINOPTERYGII	PERCIFORMES	OSPHRONEMIDAE	Betta cracens	CR	NC
ANIMALIA	CHORDATA	ACTINOPTERYGII	PERCIFORMES	OSPHRONEMIDAE	Betta foerschi	EN	NC
ANIMALIA	CHORDATA	ACTINOPTERYGII	PERCIFORMES	OSPHRONEMIDAE	Betta hendra	CR	NC
ANIMALIA	CHORDATA	ACTINOPTERYGII	PERCIFORMES	OSPHRONEMIDAE	Betta hipposideros	EN	NC
ANIMALIA	CHORDATA	ACTINOPTERYGII	PERCIFORMES	OSPHRONEMIDAE	Betta ibanorum	VU	NC
ANIMALIA	CHORDATA	ACTINOPTERYGII	PERCIFORMES	OSPHRONEMIDAE	Betta lehi	VU	NC
ANIMALIA	CHORDATA	ACTINOPTERYGII	PERCIFORMES	OSPHRONEMIDAE	Betta livida	EN	NC
ANIMALIA	CHORDATA	ACTINOPTERYGII	PERCIFORMES	OSPHRONEMIDAE	Betta mandor	EN	NC
ANIMALIA	CHORDATA	ACTINOPTERYGII	PERCIFORMES	OSPHRONEMIDAE	Betta midas	VU	NC
ANIMALIA	CHORDATA	ACTINOPTERYGII	PERCIFORMES	OSPHRONEMIDAE	Betta miniopinna	CR	NC
ANIMALIA	CHORDATA	ACTINOPTERYGII	PERCIFORMES	OSPHRONEMIDAE	Betta pardalotos	CR	NC
ANIMALIA	CHORDATA	ACTINOPTERYGII	PERCIFORMES	OSPHRONEMIDAE	Betta patoti	EN	NC
ANIMALIA	CHORDATA	ACTINOPTERYGII	PERCIFORMES	OSPHRONEMIDAE	Betta persephone	EN	NC
ANIMALIA	CHORDATA	ACTINOPTERYGII	PERCIFORMES	OSPHRONEMIDAE	Betta pi	EN	NC
ANIMALIA	CHORDATA	ACTINOPTERYGII	PERCIFORMES	OSPHRONEMIDAE	Betta pinguis	CR	NC
ANIMALIA	CHORDATA	ACTINOPTERYGII	PERCIFORMES	OSPHRONEMIDAE	Betta renata	VU	NC
ANIMALIA	CHORDATA	ACTINOPTERYGII	PERCIFORMES	OSPHRONEMIDAE	Betta rubra	EN	NC
ANIMALIA	CHORDATA	ACTINOPTERYGII	PERCIFORMES	OSPHRONEMIDAE	Betta rutilans	CR	NC
ANIMALIA	CHORDATA	ACTINOPTERYGII	PERCIFORMES	OSPHRONEMIDAE	Betta schalleri	EN	NC
ANIMALIA	CHORDATA	ACTINOPTERYGII	PERCIFORMES	OSPHRONEMIDAE	Betta simplex	CR	NC
ANIMALIA	CHORDATA	ACTINOPTERYGII	PERCIFORMES	OSPHRONEMIDAE	Betta spilotogena	EN	NC
ANIMALIA	CHORDATA	ACTINOPTERYGII	PERCIFORMES	OSPHRONEMIDAE	Betta tomi	EN	NC
ANIMALIA	CHORDATA	ACTINOPTERYGII	PERCIFORMES	OSPHRONEMIDAE	Betta tussyae	EN	NC
ANIMALIA	CHORDATA	ACTINOPTERYGII	PERCIFORMES	OSPHRONEMIDAE	Betta waseri	EN	NC
ANIMALIA	CHORDATA	ACTINOPTERYGII	PERCIFORMES	OSPHRONEMIDAE	Luciocephalus aura	EN	NC
ANIMALIA	CHORDATA	ACTINOPTERYGII	PERCIFORMES	OSPHRONEMIDAE	Osphronemus exodon	VU	NC
ANIMALIA	CHORDATA	ACTINOPTERYGII	PERCIFORMES	OSPHRONEMIDAE	Parosphromenus alfredi	CR	NC
ANIMALIA	CHORDATA	ACTINOPTERYGII	PERCIFORMES	OSPHRONEMIDAE	Parosphromenus allani	VU	NC
ANIMALIA	CHORDATA	ACTINOPTERYGII	PERCIFORMES	OSPHRONEMIDAE	Parosphromenus anjunganensis	EN	NC
ANIMALIA	CHORDATA	ACTINOPTERYGII	PERCIFORMES	OSPHRONEMIDAE	Parosphromenus bintan	VU	NC
ANIMALIA	CHORDATA	ACTINOPTERYGII	PERCIFORMES	OSPHRONEMIDAE	Parosphromenus deissneri	EN	NC
ANIMALIA	CHORDATA	ACTINOPTERYGII	PERCIFORMES	OSPHRONEMIDAE	Parosphromenus filamentosus	EN	NC
ANIMALIA	CHORDATA	ACTINOPTERYGII	PERCIFORMES	OSPHRONEMIDAE	Parosphromenus gunawani	CR	NC
ANIMALIA	CHORDATA	ACTINOPTERYGII	PERCIFORMES	OSPHRONEMIDAE	Parosphromenus harveyi	EN	NC
ANIMALIA	CHORDATA	ACTINOPTERYGII	PERCIFORMES	OSPHRONEMIDAE	Parosphromenus linkei	EN	NC
ANIMALIA	CHORDATA	ACTINOPTERYGII	PERCIFORMES	OSPHRONEMIDAE	Parosphromenus opallios	EN	NC
ANIMALIA	CHORDATA	ACTINOPTERYGII	PERCIFORMES	OSPHRONEMIDAE	Parosphromenus pahuensis	EN	NC
ANIMALIA	CHORDATA	ACTINOPTERYGII	PERCIFORMES	OSPHRONEMIDAE	Parosphromenus paludicola	EN	NC
ANIMALIA	CHORDATA	ACTINOPTERYGII	PERCIFORMES	OSPHRONEMIDAE	Parosphromenus parvulus	VU	NC
ANIMALIA	CHORDATA	ACTINOPTERYGII	PERCIFORMES	OSPHRONEMIDAE	Parosphromenus phoenicurus	CR	NC
ANIMALIA	CHORDATA	ACTINOPTERYGII	PERCIFORMES	OSPHRONEMIDAE	Parosphromenus quindecim	CR	NC
ANIMALIA	CHORDATA	ACTINOPTERYGII	PERCIFORMES	OSPHRONEMIDAE	Parosphromenus sumatranus	NT	NC
ANIMALIA	CHORDATA	ACTINOPTERYGII	PERCIFORMES	OSPHRONEMIDAE	Pseudosphromenus dayi	VU	NC
ANIMALIA	CHORDATA	ACTINOPTERYGII	PERCIFORMES	OSPHRONEMIDAE	Sphaerichthys acrostoma	VU	NC
ANIMALIA	CHORDATA	ACTINOPTERYGII	PERCIFORMES	OSPHRONEMIDAE	Sphaerichthys selatanensis	NT	NC
ANIMALIA	CHORDATA	ACTINOPTERYGII	PERCIFORMES	PERCICHTHYIDAE	Gadopsis sp. nov. 'Western Victoria'	EN	NC
ANIMALIA	CHORDATA	ACTINOPTERYGII	PERCIFORMES	PERCICHTHYIDAE	Maccullochella ikei	EN	NC
ANIMALIA	CHORDATA	ACTINOPTERYGII	PERCIFORMES	PERCICHTHYIDAE	Maccullochella mariensis	EN	NC
ANIMALIA	CHORDATA	ACTINOPTERYGII	PERCIFORMES	PERCICHTHYIDAE	Macquaria australasica	EN	NC
ANIMALIA	CHORDATA	ACTINOPTERYGII	PERCIFORMES	PERCICHTHYIDAE	Macquaria sp. nov. 'Hawkesbury'	VU	NC
ANIMALIA	CHORDATA	ACTINOPTERYGII	PERCIFORMES	PERCICHTHYIDAE	Macquaria wujalwujalensis	VU	NC
ANIMALIA	CHORDATA	ACTINOPTERYGII	PERCIFORMES	PERCICHTHYIDAE	Siniperca undulata	NT	NC
ANIMALIA	CHORDATA	ACTINOPTERYGII	PERCIFORMES	PERCIDAE	Romanichthys valsanicola	CR	NC
ANIMALIA	CHORDATA	ACTINOPTERYGII	PERCIFORMES	POLYNEMIDAE	Galeoides decadactylus	NT	NC
ANIMALIA	CHORDATA	ACTINOPTERYGII	PERCIFORMES	POLYNEMIDAE	Pentanemus quinquarius	VU	NC
ANIMALIA	CHORDATA	ACTINOPTERYGII	PERCIFORMES	POLYPRIONIDAE	Stereolepis gigas	CR	NC
ANIMALIA	CHORDATA	ACTINOPTERYGII	PERCIFORMES	POMACANTHIDAE	Holacanthus clarionensis	VU	II
ANIMALIA	CHORDATA	ACTINOPTERYGII	PERCIFORMES	POMACENTRIDAE	Altrichthys azurelineatus	VU	NC
ANIMALIA	CHORDATA	ACTINOPTERYGII	PERCIFORMES	POMACENTRIDAE	Altrichthys curatus	VU	NC
ANIMALIA	CHORDATA	ACTINOPTERYGII	PERCIFORMES	POMACENTRIDAE	Amblyglyphidodon batunai	VU	NC
ANIMALIA	CHORDATA	ACTINOPTERYGII	PERCIFORMES	POMACENTRIDAE	Amblyglyphidodon ternatensis	VU	NC
ANIMALIA	CHORDATA	ACTINOPTERYGII	PERCIFORMES	RHYACICHTHYIDAE	Protogobius attiti	EN	NC
ANIMALIA	CHORDATA	ACTINOPTERYGII	PERCIFORMES	SCIAENIDAE	Argyrosomus hololepidotus	EN	NC
ANIMALIA	CHORDATA	ACTINOPTERYGII	PERCIFORMES	SCIAENIDAE	Argyrosomus thorpei	EN	NC
ANIMALIA	CHORDATA	ACTINOPTERYGII	PERCIFORMES	SCIAENIDAE	Bahaba taipingensis	CR	NC
ANIMALIA	CHORDATA	ACTINOPTERYGII	PERCIFORMES	SCIAENIDAE	Cynoscion othonopterus	VU	NC
ANIMALIA	CHORDATA	ACTINOPTERYGII	PERCIFORMES	SCIAENIDAE	Cynoscion regalis	EN	NC
ANIMALIA	CHORDATA	ACTINOPTERYGII	PERCIFORMES	SCIAENIDAE	Genyonemus lineatus	NT	NC
ANIMALIA	CHORDATA	ACTINOPTERYGII	PERCIFORMES	SCIAENIDAE	Sciaena umbra	NT	NC
ANIMALIA	CHORDATA	ACTINOPTERYGII	PERCIFORMES	SCIAENIDAE	Umbrina cirrosa	VU	NC
ANIMALIA	CHORDATA	ACTINOPTERYGII	PERCIFORMES	SCOMBRIDAE	Scomberomorus concolor	VU	NC
ANIMALIA	CHORDATA	ACTINOPTERYGII	PERCIFORMES	SERRANIDAE	Cratinus agassizii	NT	NC
ANIMALIA	CHORDATA	ACTINOPTERYGII	PERCIFORMES	SERRANIDAE	Epinephelides armatus	NT	NC
ANIMALIA	CHORDATA	ACTINOPTERYGII	PERCIFORMES	SERRANIDAE	Hypoplectrus maya	VU	NC
ANIMALIA	CHORDATA	ACTINOPTERYGII	PERCIFORMES	SERRANIDAE	Paralabrax albomaculatus	EN	NC
ANIMALIA	CHORDATA	ACTINOPTERYGII	PERCIFORMES	SPARIDAE	Acanthopagrus chinshira	NT	NC
ANIMALIA	CHORDATA	ACTINOPTERYGII	PERCIFORMES	SPARIDAE	Acanthopagrus sivicolus	VU	NC
ANIMALIA	CHORDATA	ACTINOPTERYGII	PERCIFORMES	SPARIDAE	Acanthopagrus vagus	VU	NC
ANIMALIA	CHORDATA	ACTINOPTERYGII	PERCIFORMES	SPARIDAE	Argyrozona argyrozona	NT	NC
ANIMALIA	CHORDATA	ACTINOPTERYGII	PERCIFORMES	SPARIDAE	Cheimerius matsubarai	VU	NC
ANIMALIA	CHORDATA	ACTINOPTERYGII	PERCIFORMES	SPARIDAE	Chrysoblephus cristiceps	CR	NC
ANIMALIA	CHORDATA	ACTINOPTERYGII	PERCIFORMES	SPARIDAE	Chrysoblephus gibbiceps	EN	NC
ANIMALIA	CHORDATA	ACTINOPTERYGII	PERCIFORMES	SPARIDAE	Chrysoblephus laticeps	NT	NC
ANIMALIA	CHORDATA	ACTINOPTERYGII	PERCIFORMES	SPARIDAE	Cymatoceps nasutus	VU	NC
ANIMALIA	CHORDATA	ACTINOPTERYGII	PERCIFORMES	SPARIDAE	Dentex angolensis	NT	NC
ANIMALIA	CHORDATA	ACTINOPTERYGII	PERCIFORMES	SPARIDAE	Evynnis cardinalis	EN	NC
ANIMALIA	CHORDATA	ACTINOPTERYGII	PERCIFORMES	SPARIDAE	Lithognathus aureti	NT	NC
ANIMALIA	CHORDATA	ACTINOPTERYGII	PERCIFORMES	SPARIDAE	Lithognathus lithognathus	EN	NC
ANIMALIA	CHORDATA	ACTINOPTERYGII	PERCIFORMES	SPARIDAE	Pachymetopon grande	NT	NC
ANIMALIA	CHORDATA	ACTINOPTERYGII	PERCIFORMES	SPARIDAE	Petrus rupestris	EN	NC
ANIMALIA	CHORDATA	ACTINOPTERYGII	PERCIFORMES	SPARIDAE	Polysteganus praeorbitalis	VU	NC
ANIMALIA	CHORDATA	ACTINOPTERYGII	PERCIFORMES	SPARIDAE	Polysteganus undulosus	CR	NC
ANIMALIA	CHORDATA	ACTINOPTERYGII	PERCIFORMES	SPARIDAE	Rhabdosargus globiceps	VU	NC
ANIMALIA	CHORDATA	ACTINOPTERYGII	PERCIFORMES	SPARIDAE	Sparodon durbanensis	NT	NC
ANIMALIA	CHORDATA	ACTINOPTERYGII	PERCIFORMES	SPARIDAE	Stenotomus chrysops	NT	NC
ANIMALIA	CHORDATA	ACTINOPTERYGII	PERCIFORMES	TERAPONTIDAE	Hephaestus adamsoni	VU	NC
ANIMALIA	CHORDATA	ACTINOPTERYGII	PLEURONECTIFORMES	CYNOGLOSSIDAE	Cynoglossus canariensis	NT	NC
ANIMALIA	CHORDATA	ACTINOPTERYGII	PLEURONECTIFORMES	CYNOGLOSSIDAE	Cynoglossus monodi	NT	NC
ANIMALIA	CHORDATA	ACTINOPTERYGII	PLEURONECTIFORMES	CYNOGLOSSIDAE	Cynoglossus senegalensis	NT	NC
ANIMALIA	CHORDATA	ACTINOPTERYGII	PLEURONECTIFORMES	PARALICHTHYIDAE	Paralichthys lethostigma	NT	NC
ANIMALIA	CHORDATA	ACTINOPTERYGII	PLEURONECTIFORMES	PARALICHTHYIDAE	Paralichthys patagonicus	VU	NC
ANIMALIA	CHORDATA	ACTINOPTERYGII	PLEURONECTIFORMES	SOLEIDAE	Zebrias lucapensis	VU	NC
ANIMALIA	CHORDATA	ACTINOPTERYGII	POLYPTERIFORMES	POLYPTERIDAE	Erpetoichthys calabaricus	NT	NC
ANIMALIA	CHORDATA	ACTINOPTERYGII	SALMONIFORMES	SALMONIDAE	Coregonus huntsmani	CR	NC
ANIMALIA	CHORDATA	ACTINOPTERYGII	SALMONIFORMES	SALMONIDAE	Coregonus kiyi	VU	NC
ANIMALIA	CHORDATA	ACTINOPTERYGII	SALMONIFORMES	SALMONIDAE	Coregonus reighardi	CR	NC
ANIMALIA	CHORDATA	ACTINOPTERYGII	SALMONIFORMES	SALMONIDAE	Coregonus subautumnalis	VU	NC
ANIMALIA	CHORDATA	ACTINOPTERYGII	SALMONIFORMES	SALMONIDAE	Coregonus zenithicus	VU	NC
ANIMALIA	CHORDATA	ACTINOPTERYGII	SALMONIFORMES	SALMONIDAE	Hucho bleekeri	CR	NC
ANIMALIA	CHORDATA	ACTINOPTERYGII	SALMONIFORMES	SALMONIDAE	Hucho hucho	EN	NC
ANIMALIA	CHORDATA	ACTINOPTERYGII	SALMONIFORMES	SALMONIDAE	Hucho perryi	CR	NC
ANIMALIA	CHORDATA	ACTINOPTERYGII	SALMONIFORMES	SALMONIDAE	Oncorhynchus chrysogaster	NT	NC
ANIMALIA	CHORDATA	ACTINOPTERYGII	SALMONIFORMES	SALMONIDAE	Oncorhynchus sp. nov. 'Bavispe Trout'	NT	NC
ANIMALIA	CHORDATA	ACTINOPTERYGII	SALMONIFORMES	SALMONIDAE	Oncorhynchus sp. nov. 'Mayo Trout'	EN	NC
ANIMALIA	CHORDATA	ACTINOPTERYGII	SALMONIFORMES	SALMONIDAE	Oncorhynchus sp. nov. 'Northern Conchos Trout'	CR	NC
ANIMALIA	CHORDATA	ACTINOPTERYGII	SALMONIFORMES	SALMONIDAE	Oncorhynchus sp. nov. 'San Lorenzo Trout'	EN	NC
ANIMALIA	CHORDATA	ACTINOPTERYGII	SALMONIFORMES	SALMONIDAE	Oncorhynchus sp. nov. 'Sinaloa Golden Trout'	EN	NC
ANIMALIA	CHORDATA	ACTINOPTERYGII	SALMONIFORMES	SALMONIDAE	Salmo carpio	CR	NC
ANIMALIA	CHORDATA	ACTINOPTERYGII	SALMONIFORMES	SALMONIDAE	Salmo cettii	NT	NC
ANIMALIA	CHORDATA	ACTINOPTERYGII	SALMONIFORMES	SALMONIDAE	Salmo chilo	VU	NC
ANIMALIA	CHORDATA	ACTINOPTERYGII	SALMONIFORMES	SALMONIDAE	Salmo ezenami	CR	NC
ANIMALIA	CHORDATA	ACTINOPTERYGII	SALMONIFORMES	SALMONIDAE	Salmo labecula	EN	NC
ANIMALIA	CHORDATA	ACTINOPTERYGII	SALMONIFORMES	SALMONIDAE	Salmo obtusirostris	EN	NC
ANIMALIA	CHORDATA	ACTINOPTERYGII	SALMONIFORMES	SALMONIDAE	Salmo ohridanus	VU	NC
ANIMALIA	CHORDATA	ACTINOPTERYGII	SALMONIFORMES	SALMONIDAE	Salmo opimus	EN	NC
ANIMALIA	CHORDATA	ACTINOPTERYGII	SALMONIFORMES	SALMONIDAE	Salmo pelagonicus	VU	NC
ANIMALIA	CHORDATA	ACTINOPTERYGII	SALMONIFORMES	SALMONIDAE	Salmo peristericus	EN	NC
ANIMALIA	CHORDATA	ACTINOPTERYGII	SALMONIFORMES	SALMONIDAE	Salmo platycephalus	EN	NC
ANIMALIA	CHORDATA	ACTINOPTERYGII	SALMONIFORMES	SALMONIDAE	Salvelinus perisii	VU	NC
ANIMALIA	CHORDATA	ACTINOPTERYGII	SALMONIFORMES	SALMONIDAE	Salvelinus tolmachoffi	EN	NC
ANIMALIA	CHORDATA	ACTINOPTERYGII	SCORPAENIFORMES	COTTIDAE	Cottus marginatus	NT	NC
ANIMALIA	CHORDATA	ACTINOPTERYGII	SCORPAENIFORMES	SCORPAENIDAE	Caracanthus typicus	NT	NC
ANIMALIA	CHORDATA	ACTINOPTERYGII	SCORPAENIFORMES	SCORPAENIDAE	Scorpaena ascensionis	EN	NC
ANIMALIA	CHORDATA	ACTINOPTERYGII	SCORPAENIFORMES	SCORPAENIDAE	Scorpaena mellissii	EN	NC
ANIMALIA	CHORDATA	ACTINOPTERYGII	SCORPAENIFORMES	SCORPAENIDAE	Sebastapistes coniorta	NT	NC
ANIMALIA	CHORDATA	ACTINOPTERYGII	SCORPAENIFORMES	TRIGLIDAE	Prionotus teaguei	VU	NC
ANIMALIA	CHORDATA	ACTINOPTERYGII	SILURIFORMES	AKYSIDAE	Parakysis anomalopteryx	EN	NC
ANIMALIA	CHORDATA	ACTINOPTERYGII	SILURIFORMES	AKYSIDAE	Parakysis hystriculus	EN	NC
ANIMALIA	CHORDATA	ACTINOPTERYGII	SILURIFORMES	AKYSIDAE	Parakysis longirostris	NT	NC
ANIMALIA	CHORDATA	ACTINOPTERYGII	SILURIFORMES	AKYSIDAE	Parakysis notialis	CR	NC
ANIMALIA	CHORDATA	ACTINOPTERYGII	SILURIFORMES	AKYSIDAE	Parakysis verrucosus	VU	NC
ANIMALIA	CHORDATA	ACTINOPTERYGII	SILURIFORMES	AMBLYCIPITIDAE	Amblyceps arunchalensis	EN	NC
ANIMALIA	CHORDATA	ACTINOPTERYGII	SILURIFORMES	AMPHILIIDAE	Amphilius kakrimensis	VU	NC
ANIMALIA	CHORDATA	ACTINOPTERYGII	SILURIFORMES	AMPHILIIDAE	Amphilius mamonekenensis	VU	NC
ANIMALIA	CHORDATA	ACTINOPTERYGII	SILURIFORMES	AMPHILIIDAE	Amphilius sp. nov. 'Little Scarcies drainage'	EN	NC
ANIMALIA	CHORDATA	ACTINOPTERYGII	SILURIFORMES	AMPHILIIDAE	Amphilius sp. nov. 'Loffa River drainage'	EN	NC
ANIMALIA	CHORDATA	ACTINOPTERYGII	SILURIFORMES	AMPHILIIDAE	Amphilius sp. nov. 'Moa River drainage'	EN	NC
ANIMALIA	CHORDATA	ACTINOPTERYGII	SILURIFORMES	AMPHILIIDAE	Amphilius sp. nov. 'Senegal River drainage'	VU	NC
ANIMALIA	CHORDATA	ACTINOPTERYGII	SILURIFORMES	AMPHILIIDAE	Amphilius sp. nov. 'St. John River drainage'	EN	NC
ANIMALIA	CHORDATA	ACTINOPTERYGII	SILURIFORMES	AMPHILIIDAE	Amphilius sp. nov. 'St. Paul River drainage'	EN	NC
ANIMALIA	CHORDATA	ACTINOPTERYGII	SILURIFORMES	AMPHILIIDAE	Dolichamphilius brieni	VU	NC
ANIMALIA	CHORDATA	ACTINOPTERYGII	SILURIFORMES	AMPHILIIDAE	Doumea chappuisi	VU	NC
ANIMALIA	CHORDATA	ACTINOPTERYGII	SILURIFORMES	AMPHILIIDAE	Paramphilius firestonei	EN	NC
ANIMALIA	CHORDATA	ACTINOPTERYGII	SILURIFORMES	AMPHILIIDAE	Paramphilius teugelsi	VU	NC
ANIMALIA	CHORDATA	ACTINOPTERYGII	SILURIFORMES	AMPHILIIDAE	Paramphilius trichomycteroides	NT	NC
ANIMALIA	CHORDATA	ACTINOPTERYGII	SILURIFORMES	ANCHARIIDAE	Ancharius griseus	EN	NC
ANIMALIA	CHORDATA	ACTINOPTERYGII	SILURIFORMES	ANCHARIIDAE	Gogo ornatus	EN	NC
ANIMALIA	CHORDATA	ACTINOPTERYGII	SILURIFORMES	ARIIDAE	Arius festinus	CR	NC
ANIMALIA	CHORDATA	ACTINOPTERYGII	SILURIFORMES	ARIIDAE	Arius gagora	NT	NC
ANIMALIA	CHORDATA	ACTINOPTERYGII	SILURIFORMES	ARIIDAE	Arius gigas	NT	NC
ANIMALIA	CHORDATA	ACTINOPTERYGII	SILURIFORMES	ARIIDAE	Arius uncinatus	CR	NC
ANIMALIA	CHORDATA	ACTINOPTERYGII	SILURIFORMES	ARIIDAE	Notarius cookei	VU	NC
ANIMALIA	CHORDATA	ACTINOPTERYGII	SILURIFORMES	ARIIDAE	Notarius neogranatensis	VU	NC
ANIMALIA	CHORDATA	ACTINOPTERYGII	SILURIFORMES	ASTROBLEPIDAE	Astroblepus ubidiai	CR	NC
ANIMALIA	CHORDATA	ACTINOPTERYGII	SILURIFORMES	BAGRIDAE	Bagrus meridionalis	CR	NC
ANIMALIA	CHORDATA	ACTINOPTERYGII	SILURIFORMES	BAGRIDAE	Batasio travancoria	VU	NC
ANIMALIA	CHORDATA	ACTINOPTERYGII	SILURIFORMES	BAGRIDAE	Hemibagrus caveatus	NT	NC
ANIMALIA	CHORDATA	ACTINOPTERYGII	SILURIFORMES	BAGRIDAE	Hemibagrus lacustrinus	EN	NC
ANIMALIA	CHORDATA	ACTINOPTERYGII	SILURIFORMES	BAGRIDAE	Hemibagrus olyroides	NT	NC
ANIMALIA	CHORDATA	ACTINOPTERYGII	SILURIFORMES	BAGRIDAE	Hemibagrus planiceps	VU	NC
ANIMALIA	CHORDATA	ACTINOPTERYGII	SILURIFORMES	BAGRIDAE	Hemibagrus punctatus	CR	NC
ANIMALIA	CHORDATA	ACTINOPTERYGII	SILURIFORMES	BAGRIDAE	Hemileiocassis panjang	CR	NC
ANIMALIA	CHORDATA	ACTINOPTERYGII	SILURIFORMES	BAGRIDAE	Horabagrus brachysoma	VU	NC
ANIMALIA	CHORDATA	ACTINOPTERYGII	SILURIFORMES	BAGRIDAE	Horabagrus nigricollaris	EN	NC
ANIMALIA	CHORDATA	ACTINOPTERYGII	SILURIFORMES	BAGRIDAE	Hyalobagrus ornatus	CR	NC
ANIMALIA	CHORDATA	ACTINOPTERYGII	SILURIFORMES	BAGRIDAE	Leiocassis bekantan	NT	NC
ANIMALIA	CHORDATA	ACTINOPTERYGII	SILURIFORMES	BAGRIDAE	Mystus bimaculatus	NT	NC
ANIMALIA	CHORDATA	ACTINOPTERYGII	SILURIFORMES	BAGRIDAE	Mystus malabaricus	NT	NC
ANIMALIA	CHORDATA	ACTINOPTERYGII	SILURIFORMES	BAGRIDAE	Mystus punctifer	VU	NC
ANIMALIA	CHORDATA	ACTINOPTERYGII	SILURIFORMES	BAGRIDAE	Pseudobagrus medianalis	CR	NC
ANIMALIA	CHORDATA	ACTINOPTERYGII	SILURIFORMES	BAGRIDAE	Pseudomystus myersi	EN	NC
ANIMALIA	CHORDATA	ACTINOPTERYGII	SILURIFORMES	BAGRIDAE	Pseudomystus robustus	EN	NC
ANIMALIA	CHORDATA	ACTINOPTERYGII	SILURIFORMES	BAGRIDAE	Sundolyra latebrosa	EN	NC
ANIMALIA	CHORDATA	ACTINOPTERYGII	SILURIFORMES	CALLICHTHYIDAE	Corydoras boehlkei	VU	NC
ANIMALIA	CHORDATA	ACTINOPTERYGII	SILURIFORMES	CETOPSIDAE	Cetopsis baudoensis	NT	NC
ANIMALIA	CHORDATA	ACTINOPTERYGII	SILURIFORMES	CHACIDAE	Chaca serica	VU	NC
ANIMALIA	CHORDATA	ACTINOPTERYGII	SILURIFORMES	CLARIIDAE	Clariallabes mutsindoziensis	EN	NC
ANIMALIA	CHORDATA	ACTINOPTERYGII	SILURIFORMES	CLARIIDAE	Clarias brachysoma	NT	NC
ANIMALIA	CHORDATA	ACTINOPTERYGII	SILURIFORMES	CLARIIDAE	Clarias cavernicola	CR	NC
ANIMALIA	CHORDATA	ACTINOPTERYGII	SILURIFORMES	CLARIIDAE	Clarias dussumieri	NT	NC
ANIMALIA	CHORDATA	ACTINOPTERYGII	SILURIFORMES	CLARIIDAE	Clarias kapuasensis	EN	NC
ANIMALIA	CHORDATA	ACTINOPTERYGII	SILURIFORMES	CLARIIDAE	Clarias maclareni	CR	NC
ANIMALIA	CHORDATA	ACTINOPTERYGII	SILURIFORMES	CLARIIDAE	Clarias microspilus	EN	NC
ANIMALIA	CHORDATA	ACTINOPTERYGII	SILURIFORMES	CLARIIDAE	Clarias pseudonieuhofii	EN	NC
ANIMALIA	CHORDATA	ACTINOPTERYGII	SILURIFORMES	CLARIIDAE	Dinotopterus cunningtoni	NT	NC
ANIMALIA	CHORDATA	ACTINOPTERYGII	SILURIFORMES	CLARIIDAE	Encheloclarias baculum	EN	NC
ANIMALIA	CHORDATA	ACTINOPTERYGII	SILURIFORMES	CLARIIDAE	Encheloclarias kelioides	CR	NC
ANIMALIA	CHORDATA	ACTINOPTERYGII	SILURIFORMES	CLARIIDAE	Encheloclarias medialis	VU	NC
ANIMALIA	CHORDATA	ACTINOPTERYGII	SILURIFORMES	CLARIIDAE	Encheloclarias tapeinopterus	VU	NC
ANIMALIA	CHORDATA	ACTINOPTERYGII	SILURIFORMES	CLARIIDAE	Encheloclarias velatus	VU	NC
ANIMALIA	CHORDATA	ACTINOPTERYGII	SILURIFORMES	CLAROTEIDAE	Chrysichthys aluuensis	VU	NC
ANIMALIA	CHORDATA	ACTINOPTERYGII	SILURIFORMES	CLAROTEIDAE	Chrysichthys dageti	VU	NC
ANIMALIA	CHORDATA	ACTINOPTERYGII	SILURIFORMES	CLAROTEIDAE	Chrysichthys dendrophorus	VU	NC
ANIMALIA	CHORDATA	ACTINOPTERYGII	SILURIFORMES	CLAROTEIDAE	Chrysichthys longidorsalis	VU	NC
ANIMALIA	CHORDATA	ACTINOPTERYGII	SILURIFORMES	CLAROTEIDAE	Chrysichthys teugelsi	EN	NC
ANIMALIA	CHORDATA	ACTINOPTERYGII	SILURIFORMES	CLAROTEIDAE	Chrysichthys walkeri	EN	NC
ANIMALIA	CHORDATA	ACTINOPTERYGII	SILURIFORMES	CLAROTEIDAE	Notoglanidium akiri	EN	NC
ANIMALIA	CHORDATA	ACTINOPTERYGII	SILURIFORMES	CLAROTEIDAE	Notoglanidium maculatum	EN	NC
ANIMALIA	CHORDATA	ACTINOPTERYGII	SILURIFORMES	CLAROTEIDAE	Notoglanidium thomasi	EN	NC
ANIMALIA	CHORDATA	ACTINOPTERYGII	SILURIFORMES	CLAROTEIDAE	Parauchenoglanis longiceps	EN	NC
ANIMALIA	CHORDATA	ACTINOPTERYGII	SILURIFORMES	CRANOGLANIDIDAE	Cranoglanis bouderius	VU	NC
ANIMALIA	CHORDATA	ACTINOPTERYGII	SILURIFORMES	HEPTAPTERIDAE	Phreatobius sanguijuela	CR	NC
ANIMALIA	CHORDATA	ACTINOPTERYGII	SILURIFORMES	ICTALURIDAE	Noturus baileyi	VU	NC
ANIMALIA	CHORDATA	ACTINOPTERYGII	SILURIFORMES	ICTALURIDAE	Noturus gilberti	EN	NC
ANIMALIA	CHORDATA	ACTINOPTERYGII	SILURIFORMES	ICTALURIDAE	Noturus lachneri	EN	NC
ANIMALIA	CHORDATA	ACTINOPTERYGII	SILURIFORMES	LORICARIIDAE	Baryancistrus demantoides	NT	NC
ANIMALIA	CHORDATA	ACTINOPTERYGII	SILURIFORMES	LORICARIIDAE	Chaetostoma branickii	VU	NC
ANIMALIA	CHORDATA	ACTINOPTERYGII	SILURIFORMES	LORICARIIDAE	Chaetostoma loborhynchos	EN	NC
ANIMALIA	CHORDATA	ACTINOPTERYGII	SILURIFORMES	LORICARIIDAE	Chaetostoma stannii	EN	NC
ANIMALIA	CHORDATA	ACTINOPTERYGII	SILURIFORMES	LORICARIIDAE	Chaetostoma yurubiense	EN	NC
ANIMALIA	CHORDATA	ACTINOPTERYGII	SILURIFORMES	LORICARIIDAE	Farlowella venezuelensis	EN	NC
ANIMALIA	CHORDATA	ACTINOPTERYGII	SILURIFORMES	LORICARIIDAE	Hypancistrus contradens	NT	NC
ANIMALIA	CHORDATA	ACTINOPTERYGII	SILURIFORMES	LORICARIIDAE	Hypancistrus vandragti	VU	NC
ANIMALIA	CHORDATA	ACTINOPTERYGII	SILURIFORMES	LORICARIIDAE	Hypostomus annectens	VU	NC
ANIMALIA	CHORDATA	ACTINOPTERYGII	SILURIFORMES	LORICARIIDAE	Neblinichthys roraima	NT	NC
ANIMALIA	CHORDATA	ACTINOPTERYGII	SILURIFORMES	LORICARIIDAE	Peckoltia wernekei	NT	NC
ANIMALIA	CHORDATA	ACTINOPTERYGII	SILURIFORMES	LORICARIIDAE	Pseudolithoxus anthrax	NT	NC
ANIMALIA	CHORDATA	ACTINOPTERYGII	SILURIFORMES	MALAPTERURIDAE	Malapterurus punctatus	NT	NC
ANIMALIA	CHORDATA	ACTINOPTERYGII	SILURIFORMES	MALAPTERURIDAE	Malapterurus stiassnyae	NT	NC
ANIMALIA	CHORDATA	ACTINOPTERYGII	SILURIFORMES	MOCHOKIDAE	Chiloglanis camarabounyi	VU	NC
ANIMALIA	CHORDATA	ACTINOPTERYGII	SILURIFORMES	MOCHOKIDAE	Chiloglanis dialloi	EN	NC
ANIMALIA	CHORDATA	ACTINOPTERYGII	SILURIFORMES	MOCHOKIDAE	Chiloglanis elisabethianus	VU	NC
ANIMALIA	CHORDATA	ACTINOPTERYGII	SILURIFORMES	MOCHOKIDAE	Chiloglanis kabaensis	EN	NC
ANIMALIA	CHORDATA	ACTINOPTERYGII	SILURIFORMES	MOCHOKIDAE	Chiloglanis kolente	EN	NC
ANIMALIA	CHORDATA	ACTINOPTERYGII	SILURIFORMES	MOCHOKIDAE	Chiloglanis loffabrevum	EN	NC
ANIMALIA	CHORDATA	ACTINOPTERYGII	SILURIFORMES	MOCHOKIDAE	Chiloglanis longibarbis	EN	NC
ANIMALIA	CHORDATA	ACTINOPTERYGII	SILURIFORMES	MOCHOKIDAE	Chiloglanis nzerekore	EN	NC
ANIMALIA	CHORDATA	ACTINOPTERYGII	SILURIFORMES	MOCHOKIDAE	Chiloglanis pezoldi	EN	NC
ANIMALIA	CHORDATA	ACTINOPTERYGII	SILURIFORMES	MOCHOKIDAE	Chiloglanis tweddlei	EN	NC
ANIMALIA	CHORDATA	ACTINOPTERYGII	SILURIFORMES	MOCHOKIDAE	Synodontis arnoulti	VU	NC
ANIMALIA	CHORDATA	ACTINOPTERYGII	SILURIFORMES	MOCHOKIDAE	Synodontis dekimpei	CR	NC
ANIMALIA	CHORDATA	ACTINOPTERYGII	SILURIFORMES	MOCHOKIDAE	Synodontis dorsomaculatus	EN	NC
ANIMALIA	CHORDATA	ACTINOPTERYGII	SILURIFORMES	MOCHOKIDAE	Synodontis lufirae	VU	NC
ANIMALIA	CHORDATA	ACTINOPTERYGII	SILURIFORMES	MOCHOKIDAE	Synodontis macrophthalmus	VU	NC
ANIMALIA	CHORDATA	ACTINOPTERYGII	SILURIFORMES	MOCHOKIDAE	Synodontis ruandae	VU	NC
ANIMALIA	CHORDATA	ACTINOPTERYGII	SILURIFORMES	PANGASIIDAE	Pangasianodon gigas	CR	I
ANIMALIA	CHORDATA	ACTINOPTERYGII	SILURIFORMES	PIMELODIDAE	Pimelodus grosskopfii	CR	NC
ANIMALIA	CHORDATA	ACTINOPTERYGII	SILURIFORMES	PIMELODIDAE	Pseudoplatystoma magdaleniatum	EN	NC
ANIMALIA	CHORDATA	ACTINOPTERYGII	SILURIFORMES	SCHILBEIDAE	Ailia coila	NT	NC
ANIMALIA	CHORDATA	ACTINOPTERYGII	SILURIFORMES	SCHILBEIDAE	Pseudeutropius mitchelli	EN	NC
ANIMALIA	CHORDATA	ACTINOPTERYGII	SILURIFORMES	SCHILBEIDAE	Silonia childreni	EN	NC
ANIMALIA	CHORDATA	ACTINOPTERYGII	SILURIFORMES	SILURIDAE	Kryptopterus mononema	CR	NC
ANIMALIA	CHORDATA	ACTINOPTERYGII	SILURIFORMES	SILURIDAE	Kryptopterus piperatus	VU	NC
ANIMALIA	CHORDATA	ACTINOPTERYGII	SILURIFORMES	SILURIDAE	Ompok bimaculatus	NT	NC
ANIMALIA	CHORDATA	ACTINOPTERYGII	SILURIFORMES	SILURIDAE	Ompok binotatus	EN	NC
ANIMALIA	CHORDATA	ACTINOPTERYGII	SILURIFORMES	SILURIDAE	Ompok brevirictus	EN	NC
ANIMALIA	CHORDATA	ACTINOPTERYGII	SILURIFORMES	SILURIDAE	Ompok pabda	NT	NC
ANIMALIA	CHORDATA	ACTINOPTERYGII	SILURIFORMES	SILURIDAE	Ompok pabo	NT	NC
ANIMALIA	CHORDATA	ACTINOPTERYGII	SILURIFORMES	SILURIDAE	Ompok pluriradiatus	EN	NC
ANIMALIA	CHORDATA	ACTINOPTERYGII	SILURIFORMES	SILURIDAE	Ompok supernus	VU	NC
ANIMALIA	CHORDATA	ACTINOPTERYGII	SILURIFORMES	SILURIDAE	Ompok taytayensis	EN	NC
ANIMALIA	CHORDATA	ACTINOPTERYGII	SILURIFORMES	SILURIDAE	Ompok weberi	NT	NC
ANIMALIA	CHORDATA	ACTINOPTERYGII	SILURIFORMES	SILURIDAE	Pterocryptis wynaadensis	EN	NC
ANIMALIA	CHORDATA	ACTINOPTERYGII	SILURIFORMES	SILURIDAE	Silurichthys ligneolus	VU	NC
ANIMALIA	CHORDATA	ACTINOPTERYGII	SILURIFORMES	SILURIDAE	Silurichthys phaiosoma	NT	NC
ANIMALIA	CHORDATA	ACTINOPTERYGII	SILURIFORMES	SILURIDAE	Silurus lithophilus	VU	NC
ANIMALIA	CHORDATA	ACTINOPTERYGII	SILURIFORMES	SILURIDAE	Silurus mento	CR	NC
ANIMALIA	CHORDATA	ACTINOPTERYGII	SILURIFORMES	SISORIDAE	Bagarius suchus	NT	NC
ANIMALIA	CHORDATA	ACTINOPTERYGII	SILURIFORMES	SISORIDAE	Gagata itchkeea	VU	NC
ANIMALIA	CHORDATA	ACTINOPTERYGII	SILURIFORMES	SISORIDAE	Glyptothorax anamalaiensis	EN	NC
ANIMALIA	CHORDATA	ACTINOPTERYGII	SILURIFORMES	SISORIDAE	Glyptothorax davissinghi	EN	NC
ANIMALIA	CHORDATA	ACTINOPTERYGII	SILURIFORMES	SISORIDAE	Glyptothorax exodon	VU	NC
ANIMALIA	CHORDATA	ACTINOPTERYGII	SILURIFORMES	SISORIDAE	Glyptothorax madraspatanus	EN	NC
ANIMALIA	CHORDATA	ACTINOPTERYGII	SILURIFORMES	SISORIDAE	Glyptothorax plectilis	VU	NC
ANIMALIA	CHORDATA	ACTINOPTERYGII	SILURIFORMES	SISORIDAE	Glyptothorax robustus	VU	NC
ANIMALIA	CHORDATA	ACTINOPTERYGII	SILURIFORMES	SISORIDAE	Glyptothorax saisii	VU	NC
ANIMALIA	CHORDATA	ACTINOPTERYGII	SILURIFORMES	SISORIDAE	Glyptothorax stibaros	NT	NC
ANIMALIA	CHORDATA	ACTINOPTERYGII	SILURIFORMES	SISORIDAE	Glyptothorax striatus	NT	NC
ANIMALIA	CHORDATA	ACTINOPTERYGII	SILURIFORMES	SISORIDAE	Glyptothorax trewavasae	VU	NC
ANIMALIA	CHORDATA	ACTINOPTERYGII	SILURIFORMES	SISORIDAE	Myersglanis jayarami	VU	NC
ANIMALIA	CHORDATA	ACTINOPTERYGII	SILURIFORMES	SISORIDAE	Oreoglanis heteropogon	EN	NC
ANIMALIA	CHORDATA	ACTINOPTERYGII	SILURIFORMES	SISORIDAE	Oreoglanis siamensis	EN	NC
ANIMALIA	CHORDATA	ACTINOPTERYGII	SILURIFORMES	TRICHOMYCTERIDAE	Listrura camposae	VU	NC
ANIMALIA	CHORDATA	ACTINOPTERYGII	SILURIFORMES	TRICHOMYCTERIDAE	Trichomycterus regani	VU	NC
ANIMALIA	CHORDATA	ACTINOPTERYGII	SILURIFORMES	TRICHOMYCTERIDAE	Trichomycterus venulosus	CR	NC
ANIMALIA	CHORDATA	ACTINOPTERYGII	SYNBRANCHIFORMES	CHAUDHURIIDAE	Chendol lubricus	VU	NC
ANIMALIA	CHORDATA	ACTINOPTERYGII	SYNBRANCHIFORMES	CHAUDHURIIDAE	Garo khajuriai	NT	NC
ANIMALIA	CHORDATA	ACTINOPTERYGII	SYNBRANCHIFORMES	MASTACEMBELIDAE	Mastacembelus sexdecimspinus	NT	NC
ANIMALIA	CHORDATA	ACTINOPTERYGII	SYNBRANCHIFORMES	MASTACEMBELIDAE	Mastacembelus taiaensis	VU	NC
ANIMALIA	CHORDATA	ACTINOPTERYGII	SYNBRANCHIFORMES	SYNBRANCHIDAE	Monopterus desilvai	CR	NC
ANIMALIA	CHORDATA	ACTINOPTERYGII	SYNBRANCHIFORMES	SYNBRANCHIDAE	Monopterus indicus	VU	NC
ANIMALIA	CHORDATA	ACTINOPTERYGII	SYNGNATHIFORMES	SYNGNATHIDAE	Cosmocampus balli	VU	NC
ANIMALIA	CHORDATA	ACTINOPTERYGII	SYNGNATHIFORMES	SYNGNATHIDAE	Hippocampus capensis	EN	II
ANIMALIA	CHORDATA	ACTINOPTERYGII	SYNGNATHIFORMES	SYNGNATHIDAE	Hippocampus mohnikei	VU	II
ANIMALIA	CHORDATA	ACTINOPTERYGII	SYNGNATHIFORMES	SYNGNATHIDAE	Microphis insularis	VU	NC
ANIMALIA	CHORDATA	ACTINOPTERYGII	TETRAODONTIFORMES	BALISTIDAE	Balistes capriscus	VU	NC
ANIMALIA	CHORDATA	ACTINOPTERYGII	TETRAODONTIFORMES	BALISTIDAE	Balistes vetula	NT	NC
ANIMALIA	CHORDATA	ACTINOPTERYGII	TETRAODONTIFORMES	MOLIDAE	Mola mola	VU	NC
ANIMALIA	CHORDATA	ACTINOPTERYGII	TETRAODONTIFORMES	TETRAODONTIDAE	Canthigaster sanctaehelenae	EN	NC
ANIMALIA	CHORDATA	ACTINOPTERYGII	TETRAODONTIFORMES	TETRAODONTIDAE	Takifugu plagiocellatus	EN	NC
ANIMALIA	CHORDATA	AMPHIBIA	ANURA	ALSODIDAE	Alsodes igneus	VU	NC
ANIMALIA	CHORDATA	AMPHIBIA	ANURA	ALSODIDAE	Alsodes norae	EN	NC
ANIMALIA	CHORDATA	AMPHIBIA	ANURA	ALSODIDAE	Alsodes verrucosus	EN	NC
ANIMALIA	CHORDATA	AMPHIBIA	ANURA	ALSODIDAE	Eupsophus insularis	CR	NC
ANIMALIA	CHORDATA	AMPHIBIA	ANURA	ALSODIDAE	Eupsophus migueli	EN	NC
ANIMALIA	CHORDATA	AMPHIBIA	ANURA	AROMOBATIDAE	Allobates olfersioides	VU	NC
ANIMALIA	CHORDATA	AMPHIBIA	ANURA	AROMOBATIDAE	Allobates paleovarzensis	NT	NC
ANIMALIA	CHORDATA	AMPHIBIA	ANURA	AROMOBATIDAE	Allobates ranoides	CR	NC
ANIMALIA	CHORDATA	AMPHIBIA	ANURA	AROMOBATIDAE	Aromobates saltuensis	EN	NC
ANIMALIA	CHORDATA	AMPHIBIA	ANURA	AROMOBATIDAE	Mannophryne cordilleriana	CR	NC
ANIMALIA	CHORDATA	AMPHIBIA	ANURA	AROMOBATIDAE	Mannophryne olmonae	VU	NC
ANIMALIA	CHORDATA	AMPHIBIA	ANURA	ARTHROLEPTIDAE	Arthroleptis aureoli	NT	NC
ANIMALIA	CHORDATA	AMPHIBIA	ANURA	ARTHROLEPTIDAE	Arthroleptis bioko	EN	NC
ANIMALIA	CHORDATA	AMPHIBIA	ANURA	ARTHROLEPTIDAE	Arthroleptis fichika	EN	NC
ANIMALIA	CHORDATA	AMPHIBIA	ANURA	ARTHROLEPTIDAE	Arthroleptis kidogo	CR	NC
ANIMALIA	CHORDATA	AMPHIBIA	ANURA	ARTHROLEPTIDAE	Arthroleptis krokosua	CR	NC
ANIMALIA	CHORDATA	AMPHIBIA	ANURA	ARTHROLEPTIDAE	Arthroleptis kutogundua	CR	NC
ANIMALIA	CHORDATA	AMPHIBIA	ANURA	ARTHROLEPTIDAE	Arthroleptis langeri	EN	NC
ANIMALIA	CHORDATA	AMPHIBIA	ANURA	ARTHROLEPTIDAE	Arthroleptis nguruensis	VU	NC
ANIMALIA	CHORDATA	AMPHIBIA	ANURA	ARTHROLEPTIDAE	Arthroleptis nlonakoensis	EN	NC
ANIMALIA	CHORDATA	AMPHIBIA	ANURA	ARTHROLEPTIDAE	Arthroleptis perreti	EN	NC
ANIMALIA	CHORDATA	AMPHIBIA	ANURA	ARTHROLEPTIDAE	Arthroleptis xenodactylus	EN	NC
ANIMALIA	CHORDATA	AMPHIBIA	ANURA	ARTHROLEPTIDAE	Astylosternus fallax	VU	NC
ANIMALIA	CHORDATA	AMPHIBIA	ANURA	ARTHROLEPTIDAE	Astylosternus laticephalus	NT	NC
ANIMALIA	CHORDATA	AMPHIBIA	ANURA	ARTHROLEPTIDAE	Cardioglossa alsco	EN	NC
ANIMALIA	CHORDATA	AMPHIBIA	ANURA	ARTHROLEPTIDAE	Cardioglossa annulata	EN	NC
ANIMALIA	CHORDATA	AMPHIBIA	ANURA	ARTHROLEPTIDAE	Cardioglossa congolia	NT	NC
ANIMALIA	CHORDATA	AMPHIBIA	ANURA	ARTHROLEPTIDAE	Cardioglossa cyaneospila	NT	NC
ANIMALIA	CHORDATA	AMPHIBIA	ANURA	ARTHROLEPTIDAE	Cardioglossa manengouba	CR	NC
ANIMALIA	CHORDATA	AMPHIBIA	ANURA	ARTHROLEPTIDAE	Cardioglossa melanogaster	VU	NC
ANIMALIA	CHORDATA	AMPHIBIA	ANURA	ARTHROLEPTIDAE	Cardioglossa oreas	EN	NC
ANIMALIA	CHORDATA	AMPHIBIA	ANURA	ARTHROLEPTIDAE	Cardioglossa pulchra	EN	NC
ANIMALIA	CHORDATA	AMPHIBIA	ANURA	ARTHROLEPTIDAE	Cardioglossa schioetzi	VU	NC
ANIMALIA	CHORDATA	AMPHIBIA	ANURA	ARTHROLEPTIDAE	Cardioglossa trifasciata	CR	NC
ANIMALIA	CHORDATA	AMPHIBIA	ANURA	ARTHROLEPTIDAE	Cardioglossa venusta	EN	NC
ANIMALIA	CHORDATA	AMPHIBIA	ANURA	ARTHROLEPTIDAE	Leptodactylodon albiventris	EN	NC
ANIMALIA	CHORDATA	AMPHIBIA	ANURA	ARTHROLEPTIDAE	Leptodactylodon bicolor	NT	NC
ANIMALIA	CHORDATA	AMPHIBIA	ANURA	ARTHROLEPTIDAE	Leptodactylodon blanci	EN	NC
ANIMALIA	CHORDATA	AMPHIBIA	ANURA	ARTHROLEPTIDAE	Leptodactylodon boulengeri	NT	NC
ANIMALIA	CHORDATA	AMPHIBIA	ANURA	ARTHROLEPTIDAE	Leptodactylodon bueanus	EN	NC
ANIMALIA	CHORDATA	AMPHIBIA	ANURA	ARTHROLEPTIDAE	Leptodactylodon erythrogaster	CR	NC
ANIMALIA	CHORDATA	AMPHIBIA	ANURA	ARTHROLEPTIDAE	Leptodactylodon mertensi	EN	NC
ANIMALIA	CHORDATA	AMPHIBIA	ANURA	ARTHROLEPTIDAE	Leptodactylodon ornatus	EN	NC
ANIMALIA	CHORDATA	AMPHIBIA	ANURA	ARTHROLEPTIDAE	Leptodactylodon perreti	EN	NC
ANIMALIA	CHORDATA	AMPHIBIA	ANURA	ARTHROLEPTIDAE	Leptodactylodon polyacanthus	VU	NC
ANIMALIA	CHORDATA	AMPHIBIA	ANURA	ARTHROLEPTIDAE	Leptodactylodon stevarti	EN	NC
ANIMALIA	CHORDATA	AMPHIBIA	ANURA	ARTHROLEPTIDAE	Leptodactylodon ventrimarmoratus	VU	NC
ANIMALIA	CHORDATA	AMPHIBIA	ANURA	ARTHROLEPTIDAE	Leptodactylodon wildi	CR	NC
ANIMALIA	CHORDATA	AMPHIBIA	ANURA	ARTHROLEPTIDAE	Leptopelis macrotis	NT	NC
ANIMALIA	CHORDATA	AMPHIBIA	ANURA	ARTHROLEPTIDAE	Leptopelis occidentalis	NT	NC
ANIMALIA	CHORDATA	AMPHIBIA	ANURA	ARTHROLEPTIDAE	Leptopelis parkeri	EN	NC
ANIMALIA	CHORDATA	AMPHIBIA	ANURA	ARTHROLEPTIDAE	Leptopelis zebra	NT	NC
ANIMALIA	CHORDATA	AMPHIBIA	ANURA	BOMBINATORIDAE	Barbourula busuangensis	NT	NC
ANIMALIA	CHORDATA	AMPHIBIA	ANURA	BOMBINATORIDAE	Barbourula kalimantanensis	EN	NC
ANIMALIA	CHORDATA	AMPHIBIA	ANURA	BRACHYCEPHALIDAE	Ischnocnema epipeda	NT	NC
ANIMALIA	CHORDATA	AMPHIBIA	ANURA	BRACHYCEPHALIDAE	Ischnocnema manezinho	NT	NC
ANIMALIA	CHORDATA	AMPHIBIA	ANURA	BRACHYCEPHALIDAE	Ischnocnema oea	NT	NC
ANIMALIA	CHORDATA	AMPHIBIA	ANURA	BREVICIPITIDAE	Balebreviceps hillmani	CR	NC
ANIMALIA	CHORDATA	AMPHIBIA	ANURA	BREVICIPITIDAE	Callulina dawida	CR	NC
ANIMALIA	CHORDATA	AMPHIBIA	ANURA	BREVICIPITIDAE	Callulina kisiwamsitu	EN	NC
ANIMALIA	CHORDATA	AMPHIBIA	ANURA	BREVICIPITIDAE	Callulina laphami	CR	NC
ANIMALIA	CHORDATA	AMPHIBIA	ANURA	BREVICIPITIDAE	Callulina shengena	CR	NC
ANIMALIA	CHORDATA	AMPHIBIA	ANURA	BREVICIPITIDAE	Callulina stanleyi	CR	NC
ANIMALIA	CHORDATA	AMPHIBIA	ANURA	BREVICIPITIDAE	Probreviceps durirostris	EN	NC
ANIMALIA	CHORDATA	AMPHIBIA	ANURA	BREVICIPITIDAE	Probreviceps loveridgei	EN	NC
ANIMALIA	CHORDATA	AMPHIBIA	ANURA	BREVICIPITIDAE	Probreviceps macrodactylus	EN	NC
ANIMALIA	CHORDATA	AMPHIBIA	ANURA	BREVICIPITIDAE	Probreviceps rhodesianus	EN	NC
ANIMALIA	CHORDATA	AMPHIBIA	ANURA	BREVICIPITIDAE	Probreviceps rungwensis	EN	NC
ANIMALIA	CHORDATA	AMPHIBIA	ANURA	BUFONIDAE	Adenomus kandianus	EN	NC
ANIMALIA	CHORDATA	AMPHIBIA	ANURA	BUFONIDAE	Adenomus kelaartii	EN	NC
ANIMALIA	CHORDATA	AMPHIBIA	ANURA	BUFONIDAE	Altiphrynoides malcolmi	EN	I
ANIMALIA	CHORDATA	AMPHIBIA	ANURA	BUFONIDAE	Altiphrynoides osgoodi	CR	I
ANIMALIA	CHORDATA	AMPHIBIA	ANURA	BUFONIDAE	Anaxyrus houstonensis	EN	NC
ANIMALIA	CHORDATA	AMPHIBIA	ANURA	BUFONIDAE	Anaxyrus mexicanus	NT	NC
ANIMALIA	CHORDATA	AMPHIBIA	ANURA	BUFONIDAE	Ansonia endauensis	NT	NC
ANIMALIA	CHORDATA	AMPHIBIA	ANURA	BUFONIDAE	Ansonia latidisca	EN	NC
ANIMALIA	CHORDATA	AMPHIBIA	ANURA	BUFONIDAE	Ansonia teneritas	EN	NC
ANIMALIA	CHORDATA	AMPHIBIA	ANURA	BUFONIDAE	Ansonia thinthinae	EN	NC
ANIMALIA	CHORDATA	AMPHIBIA	ANURA	BUFONIDAE	Ansonia vidua	CR	NC
ANIMALIA	CHORDATA	AMPHIBIA	ANURA	BUFONIDAE	Atelopus andinus	EN	NC
ANIMALIA	CHORDATA	AMPHIBIA	ANURA	BUFONIDAE	Atelopus arsyecue	CR	NC
ANIMALIA	CHORDATA	AMPHIBIA	ANURA	BUFONIDAE	Atelopus arthuri	CR	NC
ANIMALIA	CHORDATA	AMPHIBIA	ANURA	BUFONIDAE	Atelopus balios	CR	NC
ANIMALIA	CHORDATA	AMPHIBIA	ANURA	BUFONIDAE	Atelopus bomolochos	CR	NC
ANIMALIA	CHORDATA	AMPHIBIA	ANURA	BUFONIDAE	Atelopus chrysocorallus	CR	NC
ANIMALIA	CHORDATA	AMPHIBIA	ANURA	BUFONIDAE	Atelopus coynei	CR	NC
ANIMALIA	CHORDATA	AMPHIBIA	ANURA	BUFONIDAE	Atelopus cruciger	CR	NC
ANIMALIA	CHORDATA	AMPHIBIA	ANURA	BUFONIDAE	Atelopus elegans	EN	NC
ANIMALIA	CHORDATA	AMPHIBIA	ANURA	BUFONIDAE	Atelopus farci	CR	NC
ANIMALIA	CHORDATA	AMPHIBIA	ANURA	BUFONIDAE	Atelopus glyphus	CR	NC
ANIMALIA	CHORDATA	AMPHIBIA	ANURA	BUFONIDAE	Atelopus guanujo	CR	NC
ANIMALIA	CHORDATA	AMPHIBIA	ANURA	BUFONIDAE	Atelopus halihelos	CR	NC
ANIMALIA	CHORDATA	AMPHIBIA	ANURA	BUFONIDAE	Atelopus laetissimus	EN	NC
ANIMALIA	CHORDATA	AMPHIBIA	ANURA	BUFONIDAE	Atelopus loettersi	NT	NC
ANIMALIA	CHORDATA	AMPHIBIA	ANURA	BUFONIDAE	Atelopus longibrachius	EN	NC
ANIMALIA	CHORDATA	AMPHIBIA	ANURA	BUFONIDAE	Atelopus lynchi	CR	NC
ANIMALIA	CHORDATA	AMPHIBIA	ANURA	BUFONIDAE	Atelopus mindoensis	CR	NC
ANIMALIA	CHORDATA	AMPHIBIA	ANURA	BUFONIDAE	Atelopus mucubajiensis	CR	NC
ANIMALIA	CHORDATA	AMPHIBIA	ANURA	BUFONIDAE	Atelopus nahumae	EN	NC
ANIMALIA	CHORDATA	AMPHIBIA	ANURA	BUFONIDAE	Atelopus nanay	CR	NC
ANIMALIA	CHORDATA	AMPHIBIA	ANURA	BUFONIDAE	Atelopus oxyrhynchus	CR	NC
ANIMALIA	CHORDATA	AMPHIBIA	ANURA	BUFONIDAE	Atelopus palmatus	CR	NC
ANIMALIA	CHORDATA	AMPHIBIA	ANURA	BUFONIDAE	Atelopus peruensis	CR	NC
ANIMALIA	CHORDATA	AMPHIBIA	ANURA	BUFONIDAE	Atelopus pinangoi	CR	NC
ANIMALIA	CHORDATA	AMPHIBIA	ANURA	BUFONIDAE	Atelopus planispina	CR	NC
ANIMALIA	CHORDATA	AMPHIBIA	ANURA	BUFONIDAE	Atelopus pulcher	VU	NC
ANIMALIA	CHORDATA	AMPHIBIA	ANURA	BUFONIDAE	Atelopus senex	CR	NC
ANIMALIA	CHORDATA	AMPHIBIA	ANURA	BUFONIDAE	Atelopus spumarius	VU	NC
ANIMALIA	CHORDATA	AMPHIBIA	ANURA	BUFONIDAE	Bufo cryptotympanicus	NT	NC
ANIMALIA	CHORDATA	AMPHIBIA	ANURA	BUFONIDAE	Bufo eichwaldi	VU	NC
ANIMALIA	CHORDATA	AMPHIBIA	ANURA	BUFONIDAE	Bufo verrucosissimus	NT	NC
ANIMALIA	CHORDATA	AMPHIBIA	ANURA	BUFONIDAE	Bufoides meghalayanus	EN	NC
ANIMALIA	CHORDATA	AMPHIBIA	ANURA	BUFONIDAE	Churamiti maridadi	CR	NC
ANIMALIA	CHORDATA	AMPHIBIA	ANURA	BUFONIDAE	Dendrophryniscus carvalhoi	EN	NC
ANIMALIA	CHORDATA	AMPHIBIA	ANURA	BUFONIDAE	Didynamipus sjostedti	VU	NC
ANIMALIA	CHORDATA	AMPHIBIA	ANURA	BUFONIDAE	Duttaphrynus noellerti	EN	NC
ANIMALIA	CHORDATA	AMPHIBIA	ANURA	BUFONIDAE	Duttaphrynus parietalis	NT	NC
ANIMALIA	CHORDATA	AMPHIBIA	ANURA	BUFONIDAE	Ghatophryne ornata	EN	NC
ANIMALIA	CHORDATA	AMPHIBIA	ANURA	BUFONIDAE	Incilius campbelli	NT	NC
ANIMALIA	CHORDATA	AMPHIBIA	ANURA	BUFONIDAE	Incilius cavifrons	EN	NC
ANIMALIA	CHORDATA	AMPHIBIA	ANURA	BUFONIDAE	Incilius fastidiosus	CR	NC
ANIMALIA	CHORDATA	AMPHIBIA	ANURA	BUFONIDAE	Incilius gemmifer	EN	NC
ANIMALIA	CHORDATA	AMPHIBIA	ANURA	BUFONIDAE	Incilius spiculatus	EN	NC
ANIMALIA	CHORDATA	AMPHIBIA	ANURA	BUFONIDAE	Incilius tacanensis	EN	NC
ANIMALIA	CHORDATA	AMPHIBIA	ANURA	BUFONIDAE	Incilius tutelarius	EN	NC
ANIMALIA	CHORDATA	AMPHIBIA	ANURA	BUFONIDAE	Ingerophrynus gollum	EN	NC
ANIMALIA	CHORDATA	AMPHIBIA	ANURA	BUFONIDAE	Melanophryniscus admirabilis	CR	NC
ANIMALIA	CHORDATA	AMPHIBIA	ANURA	BUFONIDAE	Mertensophryne nyikae	NT	NC
ANIMALIA	CHORDATA	AMPHIBIA	ANURA	BUFONIDAE	Mertensophryne usambarae	CR	NC
ANIMALIA	CHORDATA	AMPHIBIA	ANURA	BUFONIDAE	Nannophryne cophotis	CR	NC
ANIMALIA	CHORDATA	AMPHIBIA	ANURA	BUFONIDAE	Nannophryne corynetes	EN	NC
ANIMALIA	CHORDATA	AMPHIBIA	ANURA	BUFONIDAE	Nectophrynoides cryptus	EN	I
ANIMALIA	CHORDATA	AMPHIBIA	ANURA	BUFONIDAE	Nectophrynoides minutus	EN	I
ANIMALIA	CHORDATA	AMPHIBIA	ANURA	BUFONIDAE	Nectophrynoides poyntoni	CR	I
ANIMALIA	CHORDATA	AMPHIBIA	ANURA	BUFONIDAE	Nectophrynoides pseudotornieri	CR	I
ANIMALIA	CHORDATA	AMPHIBIA	ANURA	BUFONIDAE	Nectophrynoides vestergaardi	EN	I
ANIMALIA	CHORDATA	AMPHIBIA	ANURA	BUFONIDAE	Nectophrynoides wendyae	CR	I
ANIMALIA	CHORDATA	AMPHIBIA	ANURA	BUFONIDAE	Osornophryne bufoniformis	NT	NC
ANIMALIA	CHORDATA	AMPHIBIA	ANURA	BUFONIDAE	Osornophryne guacamayo	EN	NC
ANIMALIA	CHORDATA	AMPHIBIA	ANURA	BUFONIDAE	Osornophryne talipes	VU	NC
ANIMALIA	CHORDATA	AMPHIBIA	ANURA	BUFONIDAE	Parapelophryne scalpta	VU	NC
ANIMALIA	CHORDATA	AMPHIBIA	ANURA	BUFONIDAE	Pedostibes tuberculosus	EN	NC
ANIMALIA	CHORDATA	AMPHIBIA	ANURA	BUFONIDAE	Pelophryne linanitensis	CR	NC
ANIMALIA	CHORDATA	AMPHIBIA	ANURA	BUFONIDAE	Pelophryne murudensis	CR	NC
ANIMALIA	CHORDATA	AMPHIBIA	ANURA	BUFONIDAE	Pelophryne rhopophilia	VU	NC
ANIMALIA	CHORDATA	AMPHIBIA	ANURA	BUFONIDAE	Pelophryne saravacensis	NT	NC
ANIMALIA	CHORDATA	AMPHIBIA	ANURA	BUFONIDAE	Peltophryne fluviatica	CR	NC
ANIMALIA	CHORDATA	AMPHIBIA	ANURA	BUFONIDAE	Peltophryne guentheri	VU	NC
ANIMALIA	CHORDATA	AMPHIBIA	ANURA	BUFONIDAE	Peltophryne longinasus	EN	NC
ANIMALIA	CHORDATA	AMPHIBIA	ANURA	BUFONIDAE	Peltophryne taladai	VU	NC
ANIMALIA	CHORDATA	AMPHIBIA	ANURA	BUFONIDAE	Rhaebo caeruleostictus	EN	NC
ANIMALIA	CHORDATA	AMPHIBIA	ANURA	BUFONIDAE	Rhaebo colomai	EN	NC
ANIMALIA	CHORDATA	AMPHIBIA	ANURA	BUFONIDAE	Rhinella arequipensis	EN	NC
ANIMALIA	CHORDATA	AMPHIBIA	ANURA	BUFONIDAE	Rhinella chrysophora	EN	NC
ANIMALIA	CHORDATA	AMPHIBIA	ANURA	BUFONIDAE	Rhinella gallardoi	EN	NC
ANIMALIA	CHORDATA	AMPHIBIA	ANURA	BUFONIDAE	Rhinella lindae	EN	NC
ANIMALIA	CHORDATA	AMPHIBIA	ANURA	BUFONIDAE	Rhinella macrorhina	VU	NC
ANIMALIA	CHORDATA	AMPHIBIA	ANURA	BUFONIDAE	Rhinella nesiotes	VU	NC
ANIMALIA	CHORDATA	AMPHIBIA	ANURA	BUFONIDAE	Rhinella rubropunctata	VU	NC
ANIMALIA	CHORDATA	AMPHIBIA	ANURA	BUFONIDAE	Rhinella rumbolli	VU	NC
ANIMALIA	CHORDATA	AMPHIBIA	ANURA	BUFONIDAE	Rhinella sclerocephala	EN	NC
ANIMALIA	CHORDATA	AMPHIBIA	ANURA	BUFONIDAE	Rhinella tenrec	EN	NC
ANIMALIA	CHORDATA	AMPHIBIA	ANURA	BUFONIDAE	Rhinella yanachaga	EN	NC
ANIMALIA	CHORDATA	AMPHIBIA	ANURA	BUFONIDAE	Sclerophrys djohongensis	EN	NC
ANIMALIA	CHORDATA	AMPHIBIA	ANURA	BUFONIDAE	Sclerophrys perreti	CR	NC
ANIMALIA	CHORDATA	AMPHIBIA	ANURA	BUFONIDAE	Sclerophrys taiensis	EN	NC
ANIMALIA	CHORDATA	AMPHIBIA	ANURA	BUFONIDAE	Werneria bambutensis	CR	NC
ANIMALIA	CHORDATA	AMPHIBIA	ANURA	BUFONIDAE	Werneria iboundji	CR	NC
ANIMALIA	CHORDATA	AMPHIBIA	ANURA	BUFONIDAE	Werneria mertensiana	CR	NC
ANIMALIA	CHORDATA	AMPHIBIA	ANURA	BUFONIDAE	Werneria submontana	EN	NC
ANIMALIA	CHORDATA	AMPHIBIA	ANURA	BUFONIDAE	Werneria tandyi	CR	NC
ANIMALIA	CHORDATA	AMPHIBIA	ANURA	BUFONIDAE	Wolterstorffina parvipalmata	CR	NC
ANIMALIA	CHORDATA	AMPHIBIA	ANURA	BUFONIDAE	Xanthophryne koynayensis	EN	NC
ANIMALIA	CHORDATA	AMPHIBIA	ANURA	BUFONIDAE	Xanthophryne tigerina	CR	NC
ANIMALIA	CHORDATA	AMPHIBIA	ANURA	CALYPTOCEPHALELLIDAE	Telmatobufo bullocki	EN	NC
ANIMALIA	CHORDATA	AMPHIBIA	ANURA	CALYPTOCEPHALELLIDAE	Telmatobufo venustus	EN	NC
ANIMALIA	CHORDATA	AMPHIBIA	ANURA	CENTROLENIDAE	Celsiella revocata	VU	NC
ANIMALIA	CHORDATA	AMPHIBIA	ANURA	CENTROLENIDAE	Centrolene ballux	EN	NC
ANIMALIA	CHORDATA	AMPHIBIA	ANURA	CENTROLENIDAE	Centrolene geckoideum	CR	NC
ANIMALIA	CHORDATA	AMPHIBIA	ANURA	CENTROLENIDAE	Centrolene gemmatum	CR	NC
ANIMALIA	CHORDATA	AMPHIBIA	ANURA	CENTROLENIDAE	Centrolene heloderma	VU	NC
ANIMALIA	CHORDATA	AMPHIBIA	ANURA	CENTROLENIDAE	Centrolene hesperium	EN	NC
ANIMALIA	CHORDATA	AMPHIBIA	ANURA	CENTROLENIDAE	Centrolene huilense	EN	NC
ANIMALIA	CHORDATA	AMPHIBIA	ANURA	CENTROLENIDAE	Centrolene lynchi	EN	NC
ANIMALIA	CHORDATA	AMPHIBIA	ANURA	CENTROLENIDAE	Centrolene medemi	EN	NC
ANIMALIA	CHORDATA	AMPHIBIA	ANURA	CENTROLENIDAE	Centrolene scirtetes	EN	NC
ANIMALIA	CHORDATA	AMPHIBIA	ANURA	CENTROLENIDAE	Cochranella euhystrix	CR	NC
ANIMALIA	CHORDATA	AMPHIBIA	ANURA	CENTROLENIDAE	Cochranella litoralis	VU	NC
ANIMALIA	CHORDATA	AMPHIBIA	ANURA	CENTROLENIDAE	Cochranella mache	EN	NC
ANIMALIA	CHORDATA	AMPHIBIA	ANURA	CENTROLENIDAE	Cochranella ramirezi	NT	NC
ANIMALIA	CHORDATA	AMPHIBIA	ANURA	CENTROLENIDAE	Cochranella xanthocheridia	VU	NC
[truncated: 10,548 more rows]
